# Supplementary material for: A cancer rainbow mouse for visualizing the functional genomics of oncogenic clonal expansion
Source: Nat Commun. 2019 Dec 2;10:5490. doi: 10.1038/s41467-019-13330-y (PMC6889384; doi:10.1038/s41467-019-13330-y)
Supplement: Supplementary file 7 — Supplementary Data 4 [file 41467_2019_13330_MOESM7_ESM.xlsx]

## Sheet: SC
Gene	p_val	avg_logFC	pct.1	pct.2	p_val_adj
Plin2	0.000117856	0.379978	0.224	0.101	1
Raver1	0.000166549	0.280143	0.112	0.029	1
Ppp1r15b	0.000248843	0.358206	0.159	0.062	1
Hspe1	0.000274445	0.272546	0.682	0.558	1
Ythdc1	0.000679638	0.335508	0.188	0.087	1
Tpr	0.00077325	0.30719	0.242	0.13	1
Epc2	0.000900853	0.262544	0.116	0.04	1
Nxt1	0.00157064	0.409304	0.126	0.051	1
Calr	0.00160016	0.254751	0.542	0.406	1
Rsrc2	0.00171264	-0.388305	0.134	0.232	1
Lsm5	0.0019708	-0.339332	0.047	0.116	1
Usp15	0.00224138	0.282467	0.134	0.058	1
Patl1	0.00253359	0.288081	0.101	0.036	1
Mrps18a	0.00261248	0.322696	0.231	0.134	1
Ppp2r5c	0.00266929	-0.303539	0.173	0.275	1
Gid4	0.00270253	-0.312245	0.094	0.181	1
Bak1	0.00280654	0.278179	0.17	0.087	1
Ccnl1	0.00285807	0.299517	0.372	0.254	1
Rtca	0.00306161	0.261784	0.166	0.083	1
Nacc2	0.00360105	-0.347593	0.047	0.112	1
Rnf220	0.00361812	0.328729	0.22	0.123	1
X0610037L13Rik	0.00377469	-0.283069	0.047	0.112	1
Arrdc1	0.00447077	-0.304017	0.199	0.297	1
Ccl28	0.00469556	0.325213	0.112	0.047	1
Rpap1	0.00471323	0.266506	0.123	0.054	1
Nfyc	0.00485662	0.358724	0.105	0.043	1
Fbxo18	0.00505847	-0.352285	0.079	0.152	1
Mmadhc	0.00518762	-0.281892	0.097	0.178	1
Map2k1	0.00585093	-0.34026	0.09	0.167	1
Bloc1s2	0.0061397	-0.40839	0.065	0.13	1
Kri1	0.00642393	-0.349707	0.076	0.145	1
Cdk5	0.00716112	-0.31808	0.079	0.152	1
Fh1	0.00741151	-0.272671	0.26	0.359	1
Cyba	0.00759134	-0.278292	0.195	0.293	1
Lurap1l	0.00784579	0.251571	0.177	0.098	1
Amn	0.00842709	0.305036	0.17	0.094	1
Pfdn6	0.00854288	0.312363	0.289	0.199	1
Trp53	0.00901098	-0.29521	0.242	0.337	1
Ddx54	0.00929563	0.263833	0.242	0.152	1
Parp2	0.0100907	0.26812	0.173	0.098	1
Atp6v1g1	0.0104628	-0.362041	0.069	0.134	1
Knop1	0.0108855	0.252465	0.162	0.091	1
Tor1aip2	0.0109445	-0.29363	0.13	0.21	1
Rnf115	0.0109633	0.276133	0.13	0.065	1
Rbm42	0.011486	0.253638	0.202	0.123	1
Hp1bp3	0.0117397	0.263226	0.292	0.199	1
Tuba1c	0.0121939	0.307011	0.26	0.174	1
Cenpt	0.0124006	0.316931	0.108	0.051	1
Golm1	0.0126614	-0.295925	0.123	0.196	1
Chd7	0.0132035	-0.300051	0.116	0.192	1
Desi1	0.01378	-0.262642	0.058	0.116	1
Prkca	0.0138203	0.278109	0.209	0.13	1
Bud31	0.0140914	0.301623	0.224	0.149	1
Thap11	0.0142159	0.297766	0.126	0.065	1
Mtus1	0.0147214	0.323601	0.148	0.083	1
Creld2	0.0148757	0.322976	0.105	0.051	1
Ap3s2	0.0157457	0.263931	0.105	0.051	1
Sdf4	0.0159717	0.250209	0.321	0.225	1
Kxd1	0.0161796	0.276614	0.22	0.145	1
St5	0.0162893	0.33632	0.166	0.098	1
Pold1	0.0164787	-0.342179	0.13	0.199	1
Eaf1	0.0166533	0.252581	0.116	0.058	1
Vdac3	0.0169617	0.297738	0.181	0.109	1
Ddx46	0.0170629	-0.267682	0.162	0.239	1
Sft2d2	0.0171056	0.295046	0.209	0.134	1
Kctd5	0.0171071	0.3682	0.162	0.098	1
Pprc1	0.0171204	0.265965	0.155	0.091	1
Selo	0.0172685	-0.252785	0.051	0.105	1
Sestd1	0.017311	0.312638	0.159	0.094	1
Adrbk1	0.0176105	0.274656	0.191	0.12	1
Tjp1	0.0186822	-0.31635	0.108	0.174	1
Mon2	0.0195958	0.255778	0.108	0.054	1
Ptgr1	0.0197531	0.263425	0.123	0.065	1
Isg20l2	0.0199055	-0.276736	0.09	0.156	1
Mogs	0.0208035	-0.280739	0.173	0.25	1
Mbnl2	0.021235	0.265199	0.321	0.236	1
Cstf3	0.02172	-0.31358	0.054	0.105	1
Msra	0.0227083	0.256435	0.209	0.141	1
Adra2a	0.0232151	-0.322412	0.061	0.116	1
Ccny	0.0235041	-0.331141	0.094	0.152	1
Prodh	0.0239905	0.266764	0.191	0.123	1
Mtch2	0.0243074	-0.280875	0.368	0.457	1
Tmem55b	0.0250003	0.250557	0.13	0.072	1
Eif1ax	0.0250108	-0.254752	0.195	0.268	1
Sf1	0.026792	0.266819	0.397	0.315	1
Supt16	0.0270418	0.315957	0.231	0.163	1
Erp44	0.0279793	-0.361819	0.148	0.214	1
Mrpl46	0.0287943	-0.251907	0.094	0.152	1
Zfand6	0.031385	-0.329601	0.184	0.25	1
Leprotl1	0.0321992	-0.263885	0.054	0.101	1
Trpm7	0.032395	-0.341177	0.119	0.181	1
Prdx4	0.0332296	-0.307455	0.162	0.232	1
Wars	0.0334939	0.310558	0.162	0.105	1
Eif3l	0.0348729	-0.268529	0.383	0.453	1
Junb	0.0352443	-0.359264	0.162	0.228	1
Ict1	0.0366314	-0.262329	0.134	0.199	1
Safb	0.0375074	-0.279693	0.206	0.275	1
X9530068E07Rik	0.0385885	0.346226	0.224	0.163	1
Slmo2	0.038592	-0.263079	0.137	0.196	1
Zfp609	0.0400911	0.262721	0.116	0.065	1
Hnf4g	0.0411692	-0.368916	0.152	0.214	1
Ints9	0.041757	0.260098	0.105	0.058	1
Nrep	0.0463543	0.272093	0.119	0.072	1
C130074G19Rik	0.0482916	-0.261209	0.058	0.101	1
Arfgap3	0.0510382	0.363345	0.112	0.069	1
Ppm1b	0.0532931	-0.319267	0.148	0.207	1
Cuta	0.0550332	-0.250217	0.329	0.395	1
Sae1	0.0565685	0.296176	0.31	0.243	1
Psmc3	0.0594301	0.265165	0.329	0.257	1
Tmprss4	0.0649233	0.278893	0.347	0.283	1
Spcs2	0.0653981	0.26922	0.303	0.243	1
B230219D22Rik	0.0662031	0.256626	0.177	0.12	1
Socs2	0.06801	-0.2989	0.195	0.257	1
Gkn3	0.0680131	0.373066	0.141	0.094	1
Sap30l	0.0700874	-0.269756	0.083	0.13	1
Rfc2	0.0741488	0.258231	0.253	0.199	1
Gtpbp1	0.0767737	0.291064	0.141	0.094	1
Hras	0.0774131	-0.251107	0.134	0.185	1
Tpm3	0.0780282	0.258172	0.368	0.312	1
Dnajc7	0.0792484	0.2721	0.166	0.116	1
Ppargc1b	0.0833039	0.309753	0.144	0.098	1
Slc52a2	0.0859142	-0.26138	0.079	0.12	1
Ttc14	0.0877968	-0.29881	0.101	0.145	1
Acss1	0.0880873	0.254747	0.126	0.083	1
Usp33	0.0883913	-0.253206	0.137	0.188	1
Stk24	0.0889616	-0.257051	0.152	0.199	1
Tet3	0.0917805	-0.261002	0.13	0.178	1
Echs1	0.0926616	-0.340007	0.245	0.293	1
Gadd45b	0.094547	0.331161	0.141	0.098	1
Pfkl	0.0972194	-0.272937	0.09	0.13	1
Cd9	0.0987939	-0.319902	0.105	0.149	1
Ggact	0.101362	-0.255032	0.173	0.217	1
Kti12	0.105669	0.260755	0.152	0.109	1
Ctdsp1	0.105882	-0.319405	0.119	0.163	1
Reep3	0.106236	0.310581	0.184	0.138	1
Galnt7	0.110533	-0.273189	0.144	0.188	1
Kif5b	0.114084	0.262624	0.264	0.214	1
Galnt6	0.120933	0.29508	0.155	0.116	1
2019-03-05	0.130991	0.251102	0.13	0.091	1
Sf3b6	0.152286	-0.265943	0.245	0.283	1
Med15	0.152745	0.25535	0.13	0.094	1
Rbm33	0.157746	0.262104	0.112	0.08	1
Atp2c1	0.162754	0.279306	0.148	0.112	1
Fam76b	0.1656	-0.271041	0.112	0.145	1
S100a6	0.167639	0.253921	0.126	0.091	1
Cux1	0.16996	-0.316263	0.206	0.243	1
Gm15284	0.178622	0.352946	0.17	0.134	1
Pigu	0.189211	-0.265941	0.108	0.141	1
Wls	0.191411	-0.266283	0.119	0.156	1
Smurf2	0.218341	-0.284084	0.094	0.123	1
Mzt2	0.237766	-0.257259	0.09	0.12	1
Mtfr1l	0.27696	-0.278254	0.119	0.145	1
Klc4	0.277011	-0.257507	0.155	0.181	1
Cpt1a	0.297067	-0.27495	0.141	0.17	1
Bcap31	0.297101	-0.327002	0.238	0.254	1
Nans	0.330776	0.296355	0.235	0.21	1
Cops3	0.334506	-0.258052	0.144	0.174	1
Pla2g12a	0.364465	-0.255909	0.303	0.315	1
Szrd1	0.378901	0.266053	0.173	0.152	1
Cym	0.409897	0.65216	0.336	0.322	1
Lpp	0.487968	0.250657	0.227	0.214	1
Tff3	0.587176	0.269026	0.144	0.13	1
Reg3b	0.797958	0.309872	0.249	0.239	1
Mt2	0.884453	0.327866	0.22	0.217	1

## Sheet: TA
Gene	p_val	avg_logFC	pct.1	pct.2	p_val_adj	FC (Rel. WT)
Rpl10	1.58501e-13	-0.539566	0.582	0.812	1.954e-09	0.687978
Hmgn2	2.9755e-09	-0.528536	0.133	0.336	3.6682e-05	0.693258
Tpt1	9.16823e-21	-0.50588	0.804	0.957	1.13026e-16	0.704231
Rps4x	1.36438e-10	-0.485943	0.639	0.793	1.68201e-06	0.71403
Rpl10a	4.94596e-08	-0.459975	0.513	0.684	0.000609738	0.726999
Rps6	3.15894e-09	-0.434646	0.579	0.766	3.89434e-05	0.739875
Rps3a1	3.63325e-10	-0.430599	0.706	0.867	4.47907e-06	0.741954
Ppia	5.70709e-07	-0.421204	0.538	0.695	0.0070357	0.746801
Rpl6	2.59852e-10	-0.394209	0.706	0.863	3.20345e-06	0.760906
Rps8	1.32856e-07	-0.255129	0.883	0.965	0.00163785	0.837912
Rps19	2.9855e-08	0.334369	0.902	0.887	0.000368052	1.26083
Rps21	1.7307e-11	0.353258	0.962	0.957	2.13361e-07	1.27744
Rpl37	1.04709e-09	0.368824	0.889	0.852	1.29085e-05	1.2913
Rps28	5.09437e-07	0.387951	0.734	0.621	0.00628034	1.30853
Rps29	1.53805e-07	0.391031	0.858	0.832	0.0018961	1.31133
Mt1	1.43001e-09	0.406276	0.937	0.906	1.76292e-05	1.32526
Rpl37rt	1.23223e-09	0.49209	0.699	0.566	1.5191e-05	1.40648
Rpl39	3.18344e-08	0.569365	0.636	0.531	0.000392454	1.48387
Comt	6.31154e-12	0.620895	0.728	0.52	7.78086e-08	1.53783
Mir682	3.60786e-09	0.674014	0.275	0.086	4.44777e-05	1.59551
Rpl38	6.57822e-10	0.726665	0.633	0.473	8.10963e-06	1.65481
Mt2	2.45291e-10	0.7821	0.709	0.578	3.02395e-06	1.71963
Rps19.ps3	9.97597e-07	0.544987	0.367	0.191	0.0122984
Rps11	1.79948e-06	-0.272977	0.741	0.863	0.022184
St6galnac1	1.80312e-06	-0.437131	0.095	0.246	0.0222289
Rpl31	1.80467e-06	0.288192	0.877	0.809	0.022248
Rpl7	1.84677e-06	-0.33448	0.693	0.832	0.022767
Gm12338	1.94886e-06	0.575145	0.43	0.27	0.0240255
Rpl19	2.51426e-06	-0.276752	0.753	0.879	0.0309958
Eno1b	2.78065e-06	0.512265	0.174	0.047	0.0342799
Rbm3	2.88377e-06	-0.454677	0.165	0.328	0.0355511
Rpl41	2.88886e-06	0.279758	0.902	0.945	0.0356139
Rps26	5.48799e-06	0.269699	0.937	0.961	0.0676559
Tomm6	7.13933e-06	0.431379	0.449	0.262	0.0880137
Atp1a1	8.25281e-06	0.411108	0.658	0.535	0.101741
Aes	9.26605e-06	0.540373	0.487	0.332	0.114232
Gapdh	1.9599e-05	-0.376745	0.161	0.312	0.241617
Gm6402	2.64176e-05	0.448354	0.525	0.387	0.325676
Rpl15	3.05469e-05	-0.306718	0.411	0.562	0.376582
Atp5c1	3.27942e-05	-0.296576	0.598	0.723	0.404287
Spcs3	3.53765e-05	-0.344716	0.098	0.227	0.436121
Cfl1	4.15754e-05	0.494579	0.5	0.359	0.512541
Cdk2	4.42682e-05	-0.304862	0.051	0.152	0.545739
Gstp1	6.40248e-05	-0.397587	0.206	0.352	0.789297
Psap	6.51559e-05	-0.339971	0.222	0.367	0.803242
Prrc2a	7.72898e-05	0.367443	0.364	0.199	0.952828
H3f3b	7.79427e-05	-0.292134	0.734	0.805	0.960878
Calr	7.91153e-05	0.405239	0.652	0.555	0.975334
Sepw1	7.99298e-05	0.487173	0.152	0.051	0.985375
Mir703	8.83839e-05	0.523043	0.434	0.309	1
Iars	8.8845e-05	-0.372297	0.152	0.285	1
Zg16	9.3565e-05	-0.316193	0.101	0.223	1
Tardbp	9.42523e-05	-0.330057	0.285	0.43	1
Epn1	0.000104446	0.467785	0.332	0.188	1
Cox6c	0.000145248	0.313149	0.737	0.68	1
F11r	0.000151921	0.419671	0.253	0.129	1
Rpl27a	0.000158372	-0.287392	0.668	0.773	1
Pgrmc1	0.000162848	-0.447383	0.158	0.273	1
Atxn2l	0.000174753	0.513851	0.294	0.164	1
Snhg8	0.000177629	0.474596	0.364	0.23	1
Map3k1	0.000192923	-0.364399	0.038	0.117	1
Cldn7	0.000281069	0.368879	0.623	0.52	1
Erdr1	0.000290656	-0.395691	0.272	0.418	1
Txnip	0.000290922	-0.275677	0.478	0.629	1
Caprin1	0.000297909	-0.259357	0.203	0.336	1
Hnrnph1	0.000316427	-0.308968	0.392	0.527	1
Prdx1	0.000396744	-0.254111	0.592	0.73	1
Crip1	0.000458179	0.35098	0.595	0.508	1
Immt	0.000459634	-0.351074	0.326	0.453	1
Rn45s	0.000464031	0.251223	0.598	0.488	1
C1qbp	0.000489141	-0.314959	0.487	0.598	1
Atp5k	0.000536222	0.405306	0.456	0.34	1
Erlin1	0.000542579	-0.362024	0.044	0.121	1
Ddx50	0.000545629	-0.366997	0.095	0.195	1
Btf3	0.000581123	-0.302621	0.31	0.43	1
Gm12504	0.000581786	0.376933	0.158	0.066	1
Calu	0.000589123	-0.296104	0.098	0.199	1
Mgst2	0.00060276	0.467266	0.209	0.105	1
Psenen	0.000609031	-0.259124	0.092	0.191	1
Mbd2	0.000637762	-0.330916	0.187	0.305	1
Lypla2	0.000662856	0.269413	0.146	0.055	1
Gadd45a	0.000721912	-0.320094	0.098	0.195	1
Gls	0.00076406	-0.312275	0.31	0.434	1
BC002163	0.000809032	0.263761	0.13	0.047	1
Vdac1	0.000861172	-0.256288	0.449	0.574	1
Ptms	0.000888557	0.353864	0.313	0.191	1
Cnbp	0.000932221	-0.290047	0.57	0.668	1
Cystm1	0.00095464	-0.334625	0.066	0.152	1
Ralgapa1	0.000955743	-0.273018	0.073	0.16	1
Ep300	0.000970085	-0.32554	0.085	0.176	1
Gpd1	0.000998118	0.398264	0.304	0.18	1
H2afz	0.00100932	-0.278691	0.316	0.457	1
Pip5k1b	0.00101518	-0.403337	0.117	0.215	1
Gon4l	0.00109536	-0.358574	0.066	0.148	1
Myeov2	0.00113113	0.433496	0.32	0.211	1
Btg1	0.00119232	-0.379637	0.063	0.145	1
Arf1	0.00121191	-0.285864	0.427	0.566	1
Kdelr2	0.00124642	-0.253747	0.266	0.379	1
Sars2	0.00126684	0.272278	0.114	0.039	1
Trim25	0.00128721	-0.277511	0.076	0.164	1
Upf1	0.00135052	0.365586	0.142	0.059	1
Ptma	0.00141122	0.354234	0.535	0.434	1
Ankrd10	0.00143595	-0.320683	0.212	0.332	1
Psmb7	0.00147281	0.342048	0.139	0.059	1
Ndufa3	0.00147768	0.331424	0.563	0.48	1
Psma4	0.00151043	-0.336383	0.193	0.297	1
Ifi35	0.00152723	0.315647	0.146	0.062	1
Gpx2.ps1	0.00154689	0.355813	0.165	0.078	1
Pmf1	0.0016629	0.284648	0.225	0.121	1
Rpl7l1	0.00170095	0.319181	0.266	0.156	1
Cisd3	0.00183522	-0.253005	0.25	0.367	1
Gaa	0.00217472	-0.297207	0.073	0.152	1
Lmnb1	0.00220865	0.349786	0.174	0.086	1
Plp2	0.00226951	-0.34814	0.098	0.18	1
Adrm1	0.00241893	-0.264369	0.104	0.191	1
Ppard	0.00248329	0.323197	0.184	0.094	1
Sfn	0.00259806	0.323697	0.472	0.355	1
Pdia3	0.00265191	0.323204	0.171	0.086	1
Eaf1	0.002709	-0.336297	0.051	0.117	1
Chkb	0.00275365	0.302436	0.101	0.035	1
Nr1h2	0.00278071	0.342801	0.222	0.125	1
Leng1	0.00295626	0.298982	0.117	0.047	1
Ran	0.00300151	-0.296917	0.377	0.469	1
Ociad1	0.00312895	-0.356974	0.212	0.309	1
Exoc5	0.003175	-0.294863	0.073	0.148	1
Mrpl24	0.00322269	-0.256847	0.234	0.344	1
Cox7b	0.00328786	0.253046	0.744	0.699	1
Tjp3	0.00340104	0.308765	0.468	0.371	1
Atn1	0.00340786	0.356267	0.127	0.055	1
Clcc1	0.00345757	-0.256375	0.079	0.156	1
Ubl5	0.00351232	0.385832	0.31	0.211	1
Zbtb44	0.00351553	-0.274553	0.066	0.141	1
Ict1	0.00355532	0.413464	0.228	0.137	1
X1810022K09Rik	0.00362269	0.271224	0.127	0.055	1
Pgk1	0.00376829	-0.269445	0.082	0.16	1
X0610037L13Rik	0.00381307	-0.262791	0.051	0.117	1
Anpep	0.00389216	0.350415	0.18	0.094	1
Mettl10	0.00404648	-0.288791	0.044	0.105	1
Rnf128	0.00418497	-0.263976	0.31	0.426	1
Mlxipl	0.00423626	0.27694	0.525	0.422	1
Sacm1l	0.00437033	-0.294378	0.101	0.18	1
Arpc1b	0.00452771	0.294279	0.418	0.32	1
Cdk1	0.00461896	-0.324035	0.18	0.273	1
Rtn4	0.00467286	-0.264601	0.152	0.242	1
Mrpl9	0.00468909	-0.262329	0.152	0.242	1
Khsrp	0.00472889	0.43192	0.228	0.141	1
Nup153	0.00500227	-0.273589	0.057	0.125	1
Nhp2l1	0.00501465	-0.25165	0.054	0.117	1
Brix1	0.00518636	-0.3076	0.12	0.199	1
Mgat1	0.00520522	-0.30856	0.057	0.121	1
Hmg20b	0.00537411	0.275211	0.19	0.105	1
Pnrc2	0.00542776	-0.281725	0.177	0.266	1
Dynll2	0.00577346	0.262126	0.535	0.43	1
Luc7l	0.00585892	-0.356619	0.158	0.246	1
Stra13	0.00598013	0.302464	0.234	0.141	1
Churc1	0.00616345	-0.353719	0.076	0.145	1
Mrpl21	0.00633107	-0.254112	0.066	0.133	1
Psmd13	0.00678753	0.331799	0.196	0.113	1
Mal2	0.00685732	-0.256137	0.222	0.316	1
X4933434E20Rik	0.0069832	-0.252827	0.076	0.145	1
Rbl1	0.00709148	-0.320149	0.07	0.137	1
Hmgb2	0.00729408	0.380895	0.358	0.273	1
Sft2d2	0.00733027	-0.27981	0.146	0.23	1
Arhgdia	0.00734547	0.284368	0.554	0.473	1
Hnrnpa2b1	0.00755832	-0.286071	0.443	0.516	1
Prap1	0.00758191	0.322045	0.649	0.578	1
Rgcc	0.00760823	-0.367663	0.082	0.152	1
Eif4a2	0.00767108	-0.346843	0.199	0.289	1
Ddx39b	0.00780676	0.260455	0.547	0.434	1
Klc4	0.0079478	0.335255	0.244	0.156	1
Mrpl15	0.00841092	-0.26738	0.184	0.266	1
Atp6v1c1	0.00843265	-0.278592	0.057	0.117	1
Cct6a	0.00853451	-0.274293	0.405	0.484	1
Sgta	0.00860882	-0.29368	0.209	0.297	1
Npm3.ps1	0.00863854	0.264725	0.101	0.043	1
Ube2m	0.00903295	0.311507	0.193	0.113	1
Xbp1	0.00912187	-0.266415	0.206	0.297	1
Stard10	0.00951783	0.297109	0.525	0.422	1
Mrfap1	0.00999417	0.38817	0.313	0.223	1
Sumo1	0.010398	-0.408553	0.108	0.176	1
Pygo2	0.0104432	-0.266796	0.098	0.168	1
Snrpg	0.0111082	0.27679	0.335	0.25	1
Ten1	0.0115294	-0.3439	0.133	0.203	1
Eif4g1	0.0115751	0.277348	0.434	0.336	1
Atp5g2	0.0116974	-0.290788	0.076	0.137	1
Neat1	0.0119201	0.364687	0.193	0.117	1
Tufm	0.0121513	0.317729	0.323	0.23	1
Magi3	0.0127796	0.274677	0.108	0.051	1
Mycbp	0.0131105	0.286864	0.13	0.066	1
Hdlbp	0.0132883	0.27444	0.402	0.309	1
Id3	0.0137102	-0.262573	0.389	0.488	1
Yars2	0.014443	-0.274219	0.111	0.176	1
Cdc42bpb	0.0151505	0.267339	0.101	0.047	1
Memo1	0.0154568	-0.253884	0.082	0.145	1
AI661453	0.015646	0.268387	0.117	0.059	1
Ints1	0.0163234	0.381665	0.256	0.18	1
Apopt1	0.0164446	-0.27354	0.095	0.16	1
Dctpp1	0.017209	-0.270095	0.32	0.395	1
Lipt2	0.0180086	-0.267178	0.054	0.105	1
Ost4	0.0191559	0.277095	0.25	0.176	1
Zfp148	0.0191845	-0.281764	0.085	0.145	1
Ppp6r1	0.0195226	0.41284	0.209	0.137	1
Rpl27	0.0204366	0.277335	0.547	0.504	1
Tomm40	0.0214841	0.319609	0.503	0.445	1
Nr4a1	0.0220314	0.361661	0.348	0.266	1
Vps29	0.0222123	-0.321299	0.133	0.195	1
Wdr33	0.0227008	-0.307603	0.108	0.168	1
Pkp3	0.0239386	0.291967	0.225	0.148	1
Rrs1	0.0246593	-0.283894	0.108	0.168	1
Rap1b	0.0249018	-0.333647	0.177	0.25	1
Isx	0.0256862	-0.25354	0.155	0.223	1
Nabp2	0.0268058	0.253174	0.155	0.094	1
Rabl6	0.0268329	0.274264	0.199	0.133	1
Pvrl2	0.0268427	0.283092	0.278	0.199	1
Nedd4l	0.0284347	0.359305	0.168	0.105	1
Cited2	0.0288878	-0.253521	0.117	0.18	1
Rpa1	0.0289751	-0.265321	0.104	0.164	1
Glg1	0.0291749	0.301472	0.111	0.059	1
Lamtor5	0.0306057	-0.262983	0.098	0.152	1
Paxbp1	0.0315956	0.334693	0.152	0.094	1
Atp5e	0.0324215	0.265501	0.649	0.676	1
Tmem258	0.032743	0.292979	0.285	0.215	1
Mrpl38	0.0331889	0.34072	0.212	0.148	1
Rxra	0.0346626	0.301265	0.165	0.105	1
Gm1821	0.0355322	0.313455	0.266	0.195	1
Khk	0.0360689	0.275196	0.244	0.176	1
Ccnd1	0.0362534	0.328982	0.399	0.324	1
Swi5	0.0363659	0.257531	0.297	0.223	1
Pom121	0.0363943	-0.280819	0.184	0.246	1
Pfkl	0.0365446	0.250714	0.133	0.078	1
St3gal1	0.0367443	-0.26728	0.193	0.258	1
Vimp	0.0373782	0.250954	0.136	0.082	1
Glrx2	0.0374444	0.263758	0.114	0.062	1
Cox7a2l	0.0383926	-0.264536	0.32	0.387	1
Usp5	0.0392679	0.266302	0.218	0.156	1
Galnt6	0.0395079	0.346945	0.241	0.18	1
Ndufc1	0.0396702	0.278904	0.348	0.273	1
Rnf44	0.0417302	-0.286795	0.19	0.254	1
Cdk5rap3	0.0441806	0.311791	0.133	0.082	1
Arhgef1	0.0466624	0.277999	0.218	0.156	1
X2310039H08Rik	0.0467752	0.31012	0.142	0.09	1
Ppp1r14d	0.0473167	0.263491	0.301	0.234	1
Ap1g2	0.0492831	0.313967	0.218	0.152	1
Lmo4	0.0494702	0.299893	0.177	0.121	1
Ovol1	0.0497103	0.251831	0.241	0.176	1
Sec16a	0.0502509	-0.289208	0.085	0.133	1
Cdkn1a	0.0515292	0.253952	0.275	0.203	1
Abcb8	0.0528266	0.359593	0.228	0.168	1
Cmtm4	0.0541078	0.26717	0.215	0.152	1
Uggt1	0.0565344	0.320057	0.19	0.133	1
Ndufa5	0.0579028	0.328626	0.326	0.27	1
Zmiz1	0.0580185	-0.261851	0.082	0.129	1
Slc35g1	0.0581202	0.33169	0.209	0.148	1
Gsk3b	0.0582499	0.333976	0.165	0.109	1
Mier2	0.0588141	0.257916	0.111	0.066	1
Map2k2	0.0603298	0.252207	0.459	0.383	1
Ifrd1	0.0613426	0.32138	0.19	0.133	1
Dolpp1	0.0617691	0.267854	0.161	0.105	1
Cnpy2	0.0625583	0.276188	0.25	0.188	1
Arpp19	0.0643494	0.252421	0.329	0.258	1
X0610010K14Rik	0.0655056	0.302972	0.259	0.199	1
Pan3	0.0670121	-0.282091	0.095	0.141	1
Tceb2	0.0682979	0.296225	0.462	0.43	1
Plec	0.0700826	0.315543	0.209	0.152	1
St3gal4	0.0720911	0.380244	0.326	0.273	1
Kdelr1	0.074099	0.253623	0.297	0.234	1
Lrrc58	0.0749469	0.283663	0.228	0.168	1
Slc30a6	0.075561	-0.262266	0.063	0.102	1
Ergic1	0.0764685	0.323698	0.149	0.102	1
Bcl11b	0.0771806	0.317289	0.253	0.199	1
Creb3l3	0.0774735	0.260873	0.168	0.117	1
Klc1	0.0776029	0.254293	0.108	0.066	1
Kdm6b	0.0848624	0.334265	0.196	0.145	1
Erp44	0.085595	0.254789	0.215	0.16	1
Tmem8	0.0925896	0.262479	0.13	0.086	1
Mylk	0.0936717	0.275322	0.155	0.109	1
Zfp703	0.0940837	0.256339	0.234	0.18	1
Nr2f6	0.0953327	0.310894	0.272	0.223	1
Pacsin2	0.100414	0.298123	0.114	0.074	1
Gsk3a	0.101809	0.272874	0.171	0.125	1
Ppm1g	0.104571	0.327481	0.263	0.215	1
Nrd1	0.109244	0.285589	0.158	0.113	1
Sis	0.112491	0.272969	0.139	0.098	1
Glyr1	0.11284	0.29684	0.241	0.195	1
Fam98c	0.118255	0.272745	0.225	0.176	1
Lrrc45	0.11901	0.271138	0.136	0.094	1
Luzp1	0.119116	-0.310347	0.076	0.109	1
Golm1	0.121712	0.377397	0.291	0.25	1
Gtpbp1	0.124801	-0.266599	0.104	0.141	1
Nufip2	0.126327	0.27301	0.225	0.18	1
Akap1	0.127856	0.26633	0.285	0.238	1
Prmt1	0.134338	0.284371	0.123	0.086	1
Cyp4f14	0.134813	-0.332898	0.082	0.117	1
Tbl2	0.151328	0.258529	0.108	0.074	1
Cox20	0.153493	0.257481	0.291	0.242	1
Nrn1	0.153634	-0.283752	0.111	0.145	1
Pmvk	0.15421	-0.321738	0.085	0.117	1
Clca3b	0.164029	0.314041	0.43	0.402	1
Apoa4	0.166102	0.258578	0.551	0.523	1
Ipo5	0.169611	0.269247	0.313	0.266	1
Stxbp3	0.175557	-0.251999	0.114	0.148	1
Kat6a	0.175942	0.266561	0.114	0.082	1
Surf2	0.177989	-0.315133	0.073	0.102	1
Syngr2	0.180254	0.25247	0.421	0.383	1
Asxl1	0.183053	-0.26796	0.123	0.156	1
Ccz1	0.187898	0.258867	0.187	0.152	1
Ppie	0.199253	-0.335696	0.123	0.152	1
Fmr1	0.204705	0.290972	0.158	0.125	1
Myadm	0.218491	0.306846	0.101	0.074	1
Pcsk5	0.24007	0.254405	0.184	0.148	1
Ctbp2	0.255393	0.250289	0.206	0.176	1
Mrpl33	0.275716	0.250623	0.259	0.223	1
Irak1	0.276743	0.267317	0.203	0.176	1
Sema5a	0.280973	0.306517	0.127	0.102	1
Dcps	0.299604	0.26697	0.133	0.109	1
Vdac3	0.352989	0.264078	0.174	0.152	1
Cdca8	0.423542	0.260945	0.263	0.242	1
Tmed2	0.462457	0.252912	0.149	0.133	1
Alpi	0.588022	0.26185	0.241	0.23	1
Lrig3	0.987479	0.271597	0.136	0.141	1

## Sheet: ENTb1
Gene	p_val	avg_logFC	pct.1	pct.2	p_val_adj	FC Rel. WT
Tpt1	5.58319e-07	-0.338863	0.824	0.967	0.00688296	0.790664
Rpl15	6.54378e-07	-0.578582	0.364	0.616	0.00806718	0.669622
Rpl37	1.76417e-06	0.365898	0.909	0.861	0.0217486
Oat	1.77288e-06	-0.284294	0.952	0.987	0.021856
Rps21	3.71902e-05	0.278829	0.921	0.914	0.458481
Crip1	3.86111e-05	0.427863	0.836	0.722	0.475998
Rps4x	4.14739e-05	-0.401417	0.673	0.795	0.51129
Rps3a1	8.16905e-05	-0.29706	0.782	0.874	1
Rpl37rt	8.6508e-05	0.451743	0.709	0.55	1
Cldn7	0.000153921	0.426328	0.673	0.543	1
Atp5e	0.000167617	0.418564	0.776	0.735	1
Hmgn1	0.000205319	-0.514251	0.17	0.344	1
Ppp3ca	0.00024431	-0.427119	0.079	0.225	1
Sdha	0.000407381	-0.300677	0.564	0.735	1
Dbi	0.000446172	0.29177	0.867	0.781	1
Nr3c1	0.000614196	-0.318399	0.212	0.391	1
Dpm3	0.000655214	0.531936	0.23	0.093	1
Nsun2	0.000732498	-0.432182	0.17	0.331	1
Lypla2	0.000813597	0.528164	0.218	0.086	1
Rps29	0.000821786	0.252774	0.903	0.868	1
Fos	0.000883469	-0.319907	0.382	0.576	1
Cops5	0.000884206	-0.462251	0.152	0.298	1
App	0.000897901	-0.369691	0.267	0.444	1
Fars2	0.00102351	0.376067	0.164	0.046	1
Anpep	0.00102877	0.741949	0.479	0.358	1
Cstb	0.00127961	-0.449861	0.194	0.344	1
Pdha1	0.00135036	-0.278531	0.485	0.656	1
Epas1	0.00136472	-0.307993	0.042	0.146	1
Ftsj3	0.00142977	0.358717	0.158	0.046	1
Phospho2	0.00164468	-0.356598	0.042	0.146	1
Calml4	0.00173387	-0.305998	0.648	0.815	1
Ndufa1	0.0018189	0.354193	0.436	0.258	1
Pgk1	0.0018494	-0.290723	0.042	0.146	1
Endod1	0.00209227	-0.405215	0.036	0.132	1
Irf3	0.00209404	0.39021	0.248	0.113	1
Ppm1b	0.00213691	0.363035	0.267	0.126	1
Trim2	0.00216447	-0.386244	0.4	0.55	1
Arl6ip4	0.00254195	0.37282	0.2	0.079	1
Snx3	0.00269054	-0.362987	0.315	0.464	1
Cox6b1	0.00271066	0.298096	0.824	0.795	1
Rpl39	0.00283387	0.435187	0.624	0.517	1
Hspa1b	0.00327852	-0.432357	0.236	0.391	1
Tsc22d1	0.00331692	-0.373421	0.273	0.411	1
Cebpb	0.00345151	-0.370737	0.2	0.344	1
Eif4e2	0.00354143	0.421452	0.388	0.252	1
Hmgn2	0.00388961	-0.472681	0.048	0.139	1
Dsc2	0.00391342	-0.396115	0.182	0.311	1
Vcp	0.00394121	0.405102	0.576	0.464	1
Zfand3	0.00396397	-0.463014	0.085	0.192	1
Klhdc3	0.00401204	0.384079	0.333	0.192	1
Rps6	0.00413022	-0.282555	0.582	0.702	1
Gstp1	0.0042001	-0.494445	0.23	0.358	1
Vamp7	0.0042334	-0.303498	0.042	0.132	1
Mir682	0.00444901	0.280972	0.164	0.06	1
Eif4g2	0.00446636	-0.308344	0.527	0.675	1
Mri1	0.00479883	0.353765	0.17	0.066	1
Cnbp	0.0048612	-0.316799	0.461	0.596	1
Atp5k	0.00501084	0.412146	0.503	0.391	1
Derl1	0.00524778	-0.384628	0.145	0.272	1
Ms4a18	0.00538383	-0.375812	0.164	0.285	1
Bak1	0.00558681	0.304484	0.224	0.106	1
Celf1	0.00559229	-0.38623	0.279	0.404	1
Casp8	0.00561583	0.323903	0.115	0.033	1
Cdk4	0.00565724	-0.36258	0.291	0.417	1
Acy1	0.00603998	0.383224	0.279	0.152	1
Comt	0.00614684	0.413931	0.612	0.563	1
Dqx1	0.00625609	0.30467	0.17	0.066	1
Cebpzos	0.0064452	-0.365563	0.073	0.172	1
Scamp1	0.0064476	-0.448537	0.061	0.152	1
Tmc6	0.0064841	0.391536	0.2	0.093	1
Ets2	0.00661942	0.350064	0.261	0.132	1
Prr13	0.00668423	-0.441185	0.23	0.358	1
Ppia	0.00679734	-0.294317	0.436	0.57	1
Tgif1	0.00690832	-0.388644	0.036	0.113	1
Coq9	0.00721039	0.433024	0.339	0.212	1
X2310011J03Rik	0.00746183	0.342609	0.194	0.086	1
Cftr	0.0074831	-0.382966	0.23	0.358	1
Pih1d1	0.00760234	0.517531	0.212	0.106	1
Msx1	0.00777786	-0.278291	0.115	0.232	1
Asph	0.00787359	-0.355705	0.036	0.113	1
Akap9	0.00799511	-0.318481	0.085	0.185	1
Tceb2	0.00838517	0.353654	0.57	0.444	1
X2200002D01Rik	0.00843827	0.30271	0.764	0.755	1
Capza2	0.00851637	-0.428209	0.158	0.265	1
Vapb	0.00855174	0.382581	0.139	0.053	1
Casp2	0.00862511	-0.265672	0.061	0.152	1
Ciapin1	0.00924249	-0.312946	0.091	0.192	1
Tmem223	0.0092491	-0.334673	0.036	0.113	1
Bcap31	0.00940259	-0.324407	0.242	0.364	1
Tkt	0.00952841	0.272554	0.709	0.609	1
Csnk2b	0.00973814	0.367689	0.291	0.172	1
Abr	0.00976378	0.390577	0.309	0.185	1
Oxnad1	0.00982439	-0.254254	0.048	0.132	1
Zg16	0.00993495	-0.438302	0.079	0.172	1
Sdcbp	0.00993616	-0.313625	0.255	0.384	1
Isoc1	0.0100142	0.263401	0.109	0.033	1
Cct6a	0.0101304	-0.280126	0.333	0.477	1
Cyth2	0.0101858	-0.300707	0.079	0.172	1
Rabggtb	0.0105331	0.33375	0.303	0.172	1
Hnrnpa2b1	0.0105781	-0.275688	0.4	0.523	1
Suclg2	0.0106102	-0.461292	0.133	0.238	1
Eif1b	0.0106247	-0.375191	0.097	0.192	1
Gse1	0.0106598	0.272504	0.206	0.099	1
Plagl2	0.010691	-0.277434	0.297	0.43	1
H6pd	0.010751	0.344324	0.127	0.046	1
Naa30	0.0111818	-0.30904	0.061	0.146	1
Trim8	0.0111984	0.266955	0.176	0.079	1
Gjb1	0.0113282	0.327453	0.2	0.099	1
Atp2b1	0.0113866	-0.314991	0.17	0.298	1
Abcf3	0.0115901	0.363013	0.145	0.06	1
Ap1m2	0.0121388	-0.328009	0.309	0.43	1
Wdr11	0.0125111	-0.273799	0.085	0.179	1
Gipc1	0.0130551	-0.317315	0.133	0.232	1
Eno1b	0.0131463	0.287127	0.182	0.086	1
Slc35g1	0.0132422	-0.295351	0.176	0.291	1
Ndufa3	0.0133308	0.276205	0.606	0.49	1
St6galnac1	0.0133914	-0.329337	0.188	0.311	1
Zfp622	0.0134747	0.353654	0.145	0.06	1
Cldn23	0.0136736	-0.272328	0.085	0.179	1
X1810058I24Rik	0.0136836	-0.323757	0.309	0.437	1
Arap1	0.0137485	0.337324	0.133	0.053	1
Apol10a	0.0137859	-0.30528	0.224	0.344	1
Rps7	0.0138428	-0.257287	0.776	0.821	1
Cat	0.0139255	-0.321584	0.327	0.444	1
Lsm7	0.0140226	-0.298536	0.067	0.152	1
Pm20d1	0.0140299	0.348256	0.133	0.053	1
Ctss	0.0145227	-0.390753	0.152	0.258	1
Mrpl49	0.0148864	-0.255927	0.097	0.192	1
H2afx	0.0150777	0.437247	0.261	0.152	1
Anapc13	0.0152384	0.402371	0.364	0.245	1
Use1	0.0157355	0.397119	0.406	0.291	1
Acbd4	0.016412	0.536808	0.255	0.152	1
Ahsa1	0.0166656	0.327915	0.23	0.126	1
St3gal1	0.016684	-0.370721	0.315	0.43	1
Psenen	0.0171558	-0.276178	0.067	0.152	1
Tm4sf5	0.0174792	0.412199	0.539	0.444	1
Ubap2l	0.0174933	-0.30366	0.121	0.219	1
Ndufb7	0.0175698	0.378655	0.594	0.497	1
Lap3	0.0176406	-0.298955	0.236	0.344	1
Pof1b	0.0176804	-0.2819	0.042	0.113	1
Bcas2	0.0177833	-0.430471	0.133	0.232	1
Gm6402	0.0179571	0.304802	0.467	0.358	1
Ptk2	0.0180567	0.299119	0.121	0.046	1
Prpsap1	0.0181798	0.314738	0.545	0.437	1
Abhd14b	0.0183552	-0.420628	0.182	0.278	1
Psmb9	0.0186206	-0.409071	0.145	0.245	1
Rps6ka1	0.019004	0.363381	0.479	0.377	1
Tmx1	0.0192364	-0.343029	0.067	0.146	1
Cym	0.0194218	-0.449146	0.152	0.252	1
Agpat1	0.0195092	0.251597	0.139	0.06	1
Aldh18a1	0.019561	-0.253993	0.515	0.629	1
Brpf3	0.0195766	-0.307447	0.145	0.252	1
Ehhadh	0.0195769	0.454264	0.236	0.139	1
Shfm1	0.019598	0.276049	0.63	0.563	1
Gcat	0.0198855	0.384755	0.248	0.146	1
Nfu1	0.020087	-0.259333	0.139	0.238	1
Med10	0.0205593	0.302845	0.127	0.053	1
Atp6v0e	0.0220371	-0.306349	0.218	0.338	1
Stt3b	0.0220966	-0.263749	0.339	0.457	1
Atg13	0.0223111	0.402904	0.109	0.04	1
Ghitm	0.0223971	-0.317997	0.376	0.47	1
Dctn6	0.0224468	-0.273526	0.109	0.199	1
Pdk1	0.0228404	-0.309536	0.079	0.159	1
Gtf3c1	0.0231025	0.288769	0.164	0.079	1
Sh3glb1	0.0232783	-0.27486	0.176	0.278	1
Aup1	0.0234088	0.35312	0.364	0.245	1
Plgrkt	0.023422	-0.35243	0.206	0.305	1
Zc3h11a	0.0237525	-0.383369	0.23	0.331	1
Tmed5	0.0237833	-0.326645	0.055	0.126	1
Pebp1	0.0243134	0.297219	0.333	0.212	1
Gatad2a	0.0243766	0.368022	0.194	0.106	1
Atox1	0.0243912	0.281966	0.461	0.331	1
Psmc3	0.0244306	0.33496	0.352	0.252	1
C1d	0.0244356	-0.311057	0.097	0.179	1
Mgst2	0.0254951	0.313816	0.309	0.199	1
Abcd3	0.0258231	-0.274798	0.358	0.464	1
Trappc5	0.0263652	0.408626	0.212	0.126	1
Snrnp27	0.0268536	0.304839	0.158	0.079	1
Golph3	0.0270557	-0.290094	0.182	0.278	1
Tmem192	0.0273315	0.260003	0.133	0.06	1
Morf4l2	0.027333	-0.354762	0.115	0.192	1
Park7	0.0273626	0.258743	0.576	0.47	1
Naa60	0.0274068	-0.352851	0.133	0.225	1
Ehd1	0.0276435	0.379417	0.297	0.199	1
Ace2	0.0276686	0.392564	0.352	0.245	1
Phpt1	0.02783	-0.331846	0.224	0.331	1
Mfsd1	0.0279734	-0.259288	0.042	0.106	1
Vbp1	0.0281271	-0.27869	0.091	0.172	1
Vps51	0.0282077	-0.320849	0.067	0.139	1
Fam58b	0.0287636	0.261431	0.103	0.04	1
Sdf2	0.0288153	-0.306914	0.109	0.199	1
Eif2d	0.0292137	-0.278402	0.055	0.126	1
X2010003K11Rik	0.0292437	-0.285327	0.061	0.132	1
Mta3	0.0293992	0.270498	0.133	0.06	1
Pgm1	0.0295107	0.399885	0.188	0.106	1
Fmr1	0.0297656	-0.30524	0.067	0.139	1
Eprs	0.0299281	-0.284431	0.158	0.252	1
Fus	0.0306311	0.315627	0.412	0.298	1
Dgcr6	0.0306389	0.266593	0.17	0.086	1
Smad7	0.0307625	-0.33412	0.152	0.245	1
Psmd9	0.0307795	-0.326921	0.073	0.146	1
Fat1	0.0315003	-0.256307	0.236	0.351	1
Clybl	0.0316338	-0.26368	0.048	0.113	1
Atraid	0.0320423	-0.293175	0.158	0.245	1
Ndufc1	0.0323604	0.340912	0.485	0.397	1
Snx27	0.0325761	-0.405372	0.085	0.159	1
Frk	0.0327538	-0.336021	0.085	0.159	1
Snx7	0.0330634	-0.396294	0.273	0.364	1
Safb2	0.0332599	0.377201	0.145	0.073	1
Pkn2	0.0334049	-0.300283	0.079	0.152	1
Ube4b	0.0337775	-0.256495	0.145	0.238	1
Ebpl	0.0338524	0.297568	0.121	0.053	1
Snrpg	0.0338606	0.353281	0.2	0.119	1
Rpp14	0.0342256	-0.256198	0.048	0.113	1
Aoc1	0.0343237	-0.301855	0.345	0.45	1
Rtn3	0.0347041	0.375978	0.382	0.298	1
Ncbp2	0.0349012	0.284786	0.109	0.046	1
Fam21	0.0357036	0.342207	0.109	0.046	1
Gstm3	0.0357269	0.379003	0.255	0.159	1
Adgrg1	0.0357821	0.272885	0.139	0.066	1
Med25	0.0362338	0.315099	0.164	0.086	1
Eif4g1	0.0362375	0.295482	0.406	0.305	1
Mcfd2	0.0363643	-0.333424	0.267	0.358	1
Naip5	0.0366661	-0.300981	0.176	0.272	1
Prr5	0.0370274	0.281039	0.139	0.066	1
Ifngr1	0.0374018	-0.294128	0.218	0.311	1
Nenf	0.0378138	0.324712	0.303	0.199	1
Defa24	0.0380756	0.399279	0.188	0.106	1
Ndufv3	0.0393439	0.287925	0.576	0.483	1
Lzts3	0.0394595	0.356935	0.115	0.053	1
Calr	0.0397803	0.30173	0.655	0.596	1
Adipor2	0.0401339	-0.260202	0.527	0.589	1
Sptssa	0.0401345	-0.266329	0.352	0.45	1
Trpc4ap	0.0405127	-0.263221	0.176	0.258	1
Cap1	0.0411296	-0.326999	0.097	0.172	1
Fzr1	0.0415104	0.269114	0.127	0.06	1
Tmem258	0.0419015	0.287295	0.352	0.252	1
Scrib	0.0426137	0.288522	0.176	0.099	1
Psmd13	0.0430466	0.352234	0.218	0.132	1
Exosc5	0.0437392	0.267349	0.127	0.06	1
Golt1a	0.0437507	-0.260648	0.188	0.278	1
Rbm14	0.0440743	0.341696	0.152	0.079	1
Wdr46	0.0447279	0.322416	0.133	0.066	1
Dhrs4	0.0457334	0.365997	0.358	0.278	1
Armc1	0.0459555	0.320843	0.115	0.053	1
Hist1h2bc	0.0462699	-0.316732	0.291	0.384	1
Ankrd10	0.0463568	-0.270199	0.152	0.232	1
Smarcb1	0.0466454	0.371697	0.248	0.159	1
Ube2f	0.0466903	-0.265645	0.085	0.152	1
Tcf3	0.0467021	-0.340336	0.17	0.252	1
Slk	0.0476849	-0.297717	0.085	0.159	1
Vipas39	0.0481195	-0.254576	0.073	0.139	1
Med1	0.0486687	0.311076	0.188	0.106	1
Taf9	0.0487213	-0.31475	0.055	0.113	1
Slc44a4	0.0489738	-0.360223	0.176	0.265	1
Arpc3	0.0493413	0.250312	0.194	0.113	1
Polr2j	0.0499314	0.313351	0.273	0.185	1
Tmem37	0.0502273	-0.310177	0.261	0.351	1
BC002163	0.0503762	0.305824	0.158	0.086	1
Bag6	0.0507773	0.356424	0.327	0.238	1
Top2a	0.0513959	0.367501	0.188	0.113	1
Ctage5	0.0519942	0.306268	0.358	0.258	1
Ap1s1	0.0520851	0.324919	0.352	0.265	1
Ormdl3	0.052179	-0.364704	0.091	0.159	1
Smyd2	0.0528035	-0.333209	0.188	0.265	1
Deptor	0.053085	0.277965	0.182	0.106	1
Rps19.ps3	0.0535879	0.310283	0.255	0.172	1
Cdca8	0.0536671	0.412041	0.164	0.093	1
Ints1	0.0537669	0.331068	0.158	0.086	1
Uaca	0.0538005	-0.288288	0.194	0.285	1
Reep6	0.0544024	0.366637	0.552	0.47	1
Aar2	0.0553595	0.251626	0.103	0.046	1
Ap1g2	0.0559641	0.266059	0.291	0.205	1
Puf60	0.0563437	-0.335111	0.121	0.199	1
Apoa1	0.0577906	0.400258	0.624	0.517	1
Arrdc4	0.0578883	-0.2689	0.073	0.132	1
Nrbp1	0.0581976	-0.285913	0.121	0.192	1
Btf3	0.0583264	-0.254432	0.273	0.358	1
Kansl3	0.0585078	-0.278414	0.127	0.205	1
Leprot	0.0586469	-0.340722	0.115	0.185	1
Ppp2ca	0.0586519	-0.403806	0.321	0.397	1
BC031181	0.0590743	-0.309597	0.182	0.265	1
Napa	0.0591397	-0.28103	0.267	0.351	1
Mir703	0.059412	0.264636	0.412	0.331	1
Pkm	0.060376	0.250119	0.509	0.444	1
Dcaf11	0.0613045	-0.291799	0.2	0.285	1
Ehmt2	0.0617145	0.251245	0.303	0.205	1
Slc30a1	0.0618008	-0.31994	0.079	0.139	1
Pnpla2	0.0620159	0.342252	0.164	0.093	1
Osbp	0.0621211	-0.349845	0.079	0.139	1
Mgat4a	0.0621374	0.321629	0.503	0.417	1
Dhrs11	0.0621451	0.30095	0.188	0.113	1
Sptlc1	0.0623292	-0.363229	0.115	0.185	1
Muc4	0.0623671	0.256504	0.109	0.053	1
Ubac1	0.0644017	-0.297569	0.079	0.139	1
Hnrnpm	0.0647922	-0.369038	0.364	0.424	1
Atp6v0b	0.0648971	0.317006	0.376	0.298	1
Tia1	0.0653348	-0.283264	0.097	0.166	1
Nob1	0.0658721	0.33614	0.133	0.073	1
Becn1	0.0664069	-0.264592	0.158	0.238	1
Frmd8	0.0664186	-0.331626	0.085	0.146	1
Cpsf6	0.0664314	-0.258327	0.121	0.192	1
Tgoln1	0.0666232	0.338079	0.224	0.146	1
Clca4b	0.0669028	0.359839	0.133	0.073	1
Marcks	0.0670872	-0.332381	0.115	0.185	1
Fam162a	0.0675065	-0.291703	0.23	0.305	1
Kdm5c	0.0677999	0.281463	0.152	0.086	1
Igf2r	0.0678928	0.34151	0.188	0.119	1
Snx4	0.0685705	-0.312288	0.133	0.199	1
Unc50	0.0687988	-0.252187	0.097	0.166	1
Abhd3	0.0689803	-0.379579	0.152	0.219	1
Ddx1	0.0689911	0.365192	0.242	0.166	1
Ube2m	0.069042	0.335623	0.182	0.113	1
Slc39a5	0.0692666	0.298563	0.552	0.45	1
Ampd2	0.0701394	0.294917	0.145	0.079	1
Rpl38	0.0710283	0.292025	0.564	0.51	1
Nup62	0.0715432	0.363888	0.139	0.079	1
Btbd2	0.0721404	0.329948	0.182	0.113	1
Slc51b	0.0728391	0.254089	0.109	0.053	1
Map4k4	0.0729752	0.374236	0.115	0.06	1
Sec23a	0.0732478	-0.263487	0.2	0.278	1
Socs2	0.0735447	0.368728	0.248	0.172	1
Ndufa12	0.075412	0.323514	0.388	0.298	1
Drap1	0.0758449	0.288649	0.376	0.285	1
Zranb2	0.0761023	-0.443566	0.079	0.139	1
Eif2s1	0.0761525	0.329906	0.224	0.146	1
Sprr2a3	0.0768345	-0.380067	0.067	0.126	1
Ccar1	0.0775587	-0.267916	0.182	0.258	1
Cd302	0.0775789	0.29397	0.212	0.139	1
Smad4	0.0777511	0.320184	0.285	0.205	1
Crk	0.0778984	-0.252908	0.133	0.199	1
Myo7b	0.0785779	0.320901	0.467	0.377	1
Gucd1	0.0794193	-0.295923	0.212	0.291	1
Papss1	0.0796239	-0.284569	0.145	0.212	1
Yeats4	0.0797485	-0.255347	0.091	0.152	1
Hmgxb3	0.0798204	-0.478245	0.061	0.113	1
Mrps14	0.0806952	-0.250599	0.2	0.278	1
Tpk1	0.0807989	-0.391236	0.055	0.106	1
Pnpo	0.080942	-0.318551	0.218	0.291	1
Slc30a6	0.0821813	-0.288149	0.055	0.106	1
Ptbp1	0.0829074	0.307382	0.164	0.099	1
Ripk4	0.0829301	-0.329524	0.061	0.113	1
Top2b	0.084186	0.281566	0.188	0.119	1
Cdc42ep5	0.0844941	0.315698	0.267	0.192	1
Hmgcs1	0.0845752	-0.277008	0.139	0.212	1
Ist1	0.0847435	-0.305136	0.139	0.212	1
Mtif3	0.0859344	0.263074	0.121	0.066	1
A430005L14Rik	0.0867774	-0.446563	0.085	0.139	1
Galnt2	0.086825	-0.281858	0.127	0.192	1
Myl7	0.0869149	0.341174	0.236	0.166	1
Tomm5	0.0875115	-0.304337	0.218	0.285	1
Lamtor4	0.0876121	0.278087	0.291	0.212	1
Hsd17b7	0.0880143	-0.256495	0.061	0.113	1
Pdxk	0.0881829	0.269987	0.333	0.252	1
Mcmbp	0.089498	-0.365277	0.073	0.126	1
Anapc7	0.0904541	0.322097	0.121	0.066	1
Pex16	0.0909923	0.266413	0.164	0.099	1
Entpd5	0.0933824	-0.32714	0.091	0.146	1
Mrps22	0.0935954	-0.281722	0.079	0.132	1
Ccdc61	0.0949799	0.32087	0.103	0.053	1
C130074G19Rik	0.0954737	-0.273453	0.103	0.166	1
Phf3	0.0961592	-0.300465	0.067	0.119	1
Aldh2	0.0966001	0.273947	0.261	0.185	1
Zbtb7b	0.0967502	0.321965	0.194	0.126	1
Furin	0.0968193	-0.312115	0.079	0.132	1
Nnt	0.0977041	-0.2722	0.085	0.139	1
X1110001J03Rik	0.0984375	0.274168	0.273	0.199	1
Mical1	0.0986016	0.261192	0.2	0.132	1
Lig1	0.0986857	0.260994	0.103	0.053	1
Cmtm4	0.099685	-0.268905	0.194	0.258	1
Paip1	0.0998646	-0.309081	0.073	0.126	1
Rps6ka3	0.100987	-0.322195	0.109	0.166	1
Itga3	0.101405	0.267544	0.145	0.086	1
Pyurf	0.101487	-0.261278	0.176	0.245	1
Gsdmc2	0.101576	0.288284	0.121	0.066	1
Paqr7	0.101988	-0.257474	0.109	0.172	1
Pcyt1a	0.102903	0.268899	0.212	0.146	1
Gadd45gip1	0.104463	0.351128	0.23	0.166	1
Chordc1	0.104502	-0.28798	0.103	0.159	1
Nmd3	0.105335	0.259554	0.109	0.06	1
Mon2	0.106722	-0.367383	0.085	0.139	1
Suz12	0.107236	0.285279	0.158	0.099	1
Rsl1d1	0.108009	-0.311138	0.164	0.232	1
Mgam	0.10903	0.27167	0.527	0.464	1
Pop7	0.109104	0.303658	0.127	0.073	1
Romo1	0.109239	0.306904	0.291	0.212	1
Guca2b	0.110726	0.402974	0.352	0.272	1
Ubap2	0.114652	0.329187	0.115	0.066	1
Smad6	0.114818	-0.261796	0.085	0.139	1
Usf2	0.114864	0.313305	0.236	0.166	1
Brd4	0.115032	0.262323	0.164	0.106	1
Mapk9	0.117508	0.325347	0.115	0.066	1
Hint2	0.117962	0.279649	0.424	0.377	1
Hectd1	0.118418	-0.250456	0.115	0.179	1
Mocs2	0.118594	-0.326904	0.248	0.311	1
Krtcap2	0.119928	0.25683	0.291	0.219	1
Sar1a	0.120633	0.27216	0.236	0.166	1
Slc11a2	0.122463	-0.348612	0.152	0.212	1
Snhg6	0.122677	0.344286	0.17	0.113	1
Dnm1l	0.123119	0.286817	0.2	0.132	1
Sdc1	0.123351	-0.256609	0.279	0.344	1
Snx13	0.123476	-0.315671	0.061	0.106	1
Dalrd3	0.124775	0.296094	0.145	0.093	1
Tubb4b	0.124946	0.337734	0.37	0.285	1
Crb3	0.125098	-0.274312	0.2	0.272	1
Tpd52l2	0.125412	-0.317397	0.109	0.159	1
Cdr2	0.125844	-0.421949	0.127	0.179	1
Enthd2	0.126017	-0.253867	0.061	0.106	1
Fbxo25	0.126156	-0.353929	0.115	0.172	1
Abce1	0.126657	-0.374447	0.164	0.219	1
Timm17b	0.127441	0.287042	0.164	0.106	1
Deb1	0.129282	0.273384	0.212	0.146	1
Mgrn1	0.130045	-0.264	0.145	0.205	1
Als2cl	0.130561	-0.254315	0.061	0.106	1
Pcnx	0.130743	-0.425181	0.115	0.172	1
Zzz3	0.13122	-0.252356	0.061	0.106	1
Ppp2r5d	0.13122	-0.27515	0.061	0.106	1
Cfap20	0.131734	-0.26039	0.103	0.159	1
Rad21	0.134786	-0.275884	0.206	0.272	1
Stk38	0.135939	-0.250285	0.218	0.291	1
Prrc2a	0.136079	0.283636	0.2	0.139	1
Commd1	0.137856	0.291582	0.285	0.219	1
X2410002F23Rik	0.138646	-0.288068	0.061	0.106	1
X1110065P20Rik	0.139959	0.303743	0.121	0.073	1
Sema4b	0.140105	-0.260049	0.067	0.113	1
C2cd2l	0.140497	0.281164	0.145	0.093	1
Aldh1b1	0.142454	0.28263	0.576	0.563	1
Ece1	0.143258	0.290109	0.152	0.099	1
Tcea3	0.144201	-0.257163	0.073	0.119	1
Kcnq1	0.144266	0.370595	0.309	0.245	1
Nmt1	0.144475	0.285941	0.158	0.106	1
Naip1	0.144541	0.291082	0.139	0.086	1
Smim11	0.145697	0.371218	0.188	0.132	1
Tifa	0.147201	-0.299623	0.085	0.132	1
Prkag1	0.147332	0.254973	0.255	0.192	1
Pex5	0.147641	-0.334165	0.091	0.139	1
Erp44	0.149384	0.274021	0.273	0.212	1
Psma4	0.150414	-0.301737	0.206	0.258	1
Tbx3	0.150949	-0.341158	0.152	0.205	1
Fam213b	0.151993	0.267588	0.412	0.351	1
Slc33a1	0.152096	-0.274056	0.109	0.159	1
Aqp1	0.153439	-0.250795	0.17	0.232	1
Tm9sf4	0.154282	0.286556	0.182	0.126	1
Slc25a1	0.156453	0.254173	0.455	0.384	1
Snx1	0.157695	0.303201	0.267	0.205	1
Mogs	0.15867	0.25226	0.212	0.152	1
Arfgap2	0.159679	-0.287852	0.103	0.152	1
Oxa1l	0.161279	0.268714	0.315	0.252	1
Ndufs7	0.162846	0.25832	0.606	0.576	1
Fermt1	0.163514	-0.256834	0.103	0.152	1
Sdr39u1	0.163514	-0.263767	0.103	0.152	1
Acat2	0.164039	0.250431	0.103	0.06	1
Tmem256	0.165903	0.277546	0.261	0.199	1
Gpatch8	0.166223	-0.269718	0.079	0.126	1
Rars	0.167178	0.264448	0.248	0.185	1
Prkci	0.169702	0.268539	0.139	0.093	1
Cul4a	0.170392	-0.311795	0.103	0.152	1
Tmem259	0.170732	-0.359568	0.224	0.278	1
Akap1	0.172764	0.25357	0.23	0.172	1
Ptms	0.173242	0.303695	0.224	0.166	1
Tial1	0.174468	0.347471	0.176	0.126	1
Hdlbp	0.178179	0.335683	0.442	0.397	1
Slc43a2	0.178678	0.317296	0.285	0.238	1
Ppp1r16a	0.178706	0.32914	0.152	0.106	1
Dap3	0.180431	0.299061	0.188	0.132	1
Zmiz2	0.181451	0.319292	0.194	0.139	1
Mapkapk2	0.181755	0.316806	0.17	0.119	1
Abi1	0.183588	-0.309702	0.188	0.238	1
Sf3b6	0.184414	-0.393646	0.273	0.311	1
Sepw1	0.184647	-0.274194	0.073	0.113	1
Amica1	0.188967	-0.251455	0.133	0.185	1
Stard5	0.19329	-0.324449	0.103	0.146	1
Rragc	0.19557	-0.266091	0.109	0.159	1
Reg3b	0.196742	0.533704	0.345	0.285	1
Zscan26	0.197198	-0.329798	0.091	0.132	1
Zbtb17	0.198023	-0.272093	0.073	0.113	1
Ubl3	0.199054	0.272968	0.297	0.252	1
Mprip	0.204271	-0.285314	0.206	0.258	1
Slc25a45	0.204297	-0.255825	0.097	0.139	1
Trim25	0.204783	-0.273515	0.133	0.185	1
Mrpl54	0.204991	0.273633	0.297	0.245	1
Mrpl32	0.205201	-0.256913	0.158	0.205	1
Rnf4	0.206173	0.250733	0.182	0.132	1
Zfp36l1	0.206924	-0.251573	0.152	0.199	1
Chd3	0.2107	0.256782	0.248	0.192	1
Decr1	0.215811	-0.261801	0.279	0.325	1
Smim14	0.216056	-0.309576	0.109	0.152	1
Ppm1g	0.225023	0.287902	0.206	0.159	1
Gm4737	0.2301	0.251872	0.139	0.099	1
Lats1	0.238793	0.293572	0.176	0.132	1
S100g	0.240489	-0.327867	0.83	0.834	1
Gcc2	0.242377	-0.329083	0.073	0.106	1
Pin1	0.242377	0.250814	0.109	0.073	1
Serp1	0.246845	-0.260263	0.412	0.437	1
Snhg4	0.2489	-0.253061	0.115	0.159	1
Mbnl2	0.249684	-0.289967	0.248	0.291	1
Ngef	0.25281	-0.36728	0.091	0.126	1
Nol4l	0.254078	0.3392	0.145	0.106	1
Rn45s	0.254116	0.557808	0.448	0.391	1
Camta2	0.254417	-0.339078	0.121	0.159	1
Hbs1l	0.258107	-0.254459	0.188	0.225	1
Adck5	0.260097	0.288795	0.255	0.219	1
Imp3	0.260592	-0.305013	0.194	0.238	1
Otud5	0.260644	0.294337	0.115	0.079	1
Naa38	0.26146	0.256958	0.303	0.265	1
Reg1	0.269216	-0.323872	0.364	0.404	1
Atg4d	0.270103	0.293842	0.158	0.119	1
Tbrg4	0.275918	-0.281597	0.248	0.291	1
Gnpat	0.282216	-0.352132	0.133	0.166	1
Mob2	0.285393	0.380068	0.188	0.146	1
Hdac2	0.287472	0.280982	0.145	0.106	1
Fbp1	0.290724	0.252431	0.182	0.139	1
Tmem161b	0.297157	0.297941	0.2	0.159	1
Lect2	0.304157	-0.485198	0.133	0.166	1
Map2k1	0.313624	-0.263625	0.133	0.166	1
Galnt6	0.316303	0.261276	0.23	0.192	1
Mllt6	0.322372	0.306468	0.176	0.139	1
Mif4gd	0.326218	-0.264733	0.127	0.159	1
Gpt	0.330561	0.277615	0.139	0.106	1
Nckap1	0.338222	0.288999	0.285	0.252	1
St3gal4	0.342467	0.341455	0.539	0.543	1
Spc24	0.348713	0.35427	0.115	0.086	1
Dcaf8	0.358376	0.254194	0.206	0.166	1
Polr2c	0.378353	0.282056	0.176	0.139	1
Sis	0.382511	0.319451	0.352	0.318	1
Pdk4	0.383565	0.279089	0.109	0.079	1
Por	0.386497	0.346246	0.382	0.351	1
Ppp2r5c	0.398826	0.330442	0.297	0.265	1
Sart1	0.418993	-0.265086	0.145	0.172	1
Akap13	0.432383	0.272216	0.103	0.079	1
Nfkbia	0.438187	0.263069	0.285	0.258	1
Ankrd16	0.469285	0.259088	0.109	0.086	1
Fnbp4	0.481282	0.32305	0.127	0.106	1
Tom1l1	0.535469	0.276366	0.17	0.152	1
Suds3	0.542891	-0.251755	0.224	0.238	1
Krt18	0.545662	0.255831	0.485	0.47	1
Fabp1	0.580159	0.278095	0.552	0.536	1
N4bp2l2	0.600003	-0.298919	0.127	0.139	1
Cep170b	0.649709	0.274687	0.152	0.139	1
Timm10	0.765839	0.279984	0.139	0.132	1
Rala	0.911523	0.26716	0.194	0.199	1

## Sheet: ENTb2
Gene	p_val	avg_logFC	pct.1	pct.2	p_val_adj
Wapal	0.000810056	-1.42867	0.087	0.556	1
Mpp6	0.00134872	-1.25738	0	0.389	1
Prkar1a	0.00192752	-1.18188	0.348	0.722	1
Rnf126	0.00342548	-1.26138	0	0.333	1
Ppm1h	0.00342548	-1.38649	0	0.333	1
Mocs2	0.00350732	1.22954	0.391	0	1
S100a13	0.00404639	-1.35113	0.174	0.556	1
Faah	0.00663389	1.19119	0.348	0	1
Qrich1	0.00663389	1.05306	0.348	0	1
Hsd17b10	0.00702184	-1.2095	0.13	0.5	1
Rps6ka1	0.0070499	1.15475	0.435	0.056	1
Hexa	0.00705398	1.17803	0.435	0.056	1
Tap1	0.00743473	-0.868031	0.043	0.389	1
Ptges3	0.00780001	0.984792	0.435	0.056	1
Rbm18	0.00843721	-0.846485	0	0.278	1
U2surp	0.00843721	-1.10052	0	0.278	1
Vti1b	0.00843721	-1.12719	0	0.278	1
Rps4x	0.00970237	-0.597338	0.652	0.833	1
Med13	0.0104034	-0.933378	0.087	0.444	1
Pafah1b1	0.0104802	0.973079	0.435	0.056	1
Cnot6l	0.0116032	-0.836931	0.217	0.611	1
Sod1	0.0116934	0.882746	0.739	0.389	1
Cdkn2d	0.012272	1.10771	0.304	0	1
Neat1	0.012272	1.10428	0.304	0	1
Rnh1	0.012272	1.07652	0.304	0	1
Irf1	0.012272	0.958278	0.304	0	1
Rce1	0.012272	0.956836	0.304	0	1
Per1	0.0123381	-1.47345	0.087	0.389	1
Rps20	0.0130288	0.556179	1	0.833	1
Ahr	0.0137336	-0.961981	0.043	0.333	1
Dido1	0.0137336	-1.06251	0.043	0.333	1
Rpl38	0.014296	0.784721	0.696	0.333	1
Atp6v1f	0.0149049	0.896126	0.522	0.167	1
Spop	0.0151075	-0.980355	0.087	0.389	1
Prps2	0.0154061	0.771442	0.391	0.056	1
Ppp1r12a	0.0166873	-1.10692	0.087	0.389	1
Rps21	0.0174271	0.439389	1	1	1
H2afz	0.0190389	-1.06176	0.261	0.556	1
Nelfe	0.0190805	-0.808453	0.043	0.333	1
Rps3a1	0.0193313	-0.485686	0.87	0.944	1
Ptp4a2	0.0197996	-0.712994	0.304	0.611	1
Desi1	0.0202722	-0.644042	0	0.222	1
2019-09-08	0.0202722	-0.71269	0	0.222	1
Rnaseh2b	0.0202722	-0.772194	0	0.222	1
Yod1	0.0202722	-0.829057	0	0.222	1
X1700020I14Rik	0.0202722	-0.892156	0	0.222	1
Sec16a	0.0202722	-0.914438	0	0.222	1
Polg2	0.0202722	-0.939792	0	0.222	1
Lipa	0.0202722	-1.01901	0	0.222	1
Cdk17	0.0202722	-1.07009	0	0.222	1
Polr3b	0.0202722	-1.11185	0	0.222	1
Fchsd2	0.0202722	-1.13585	0	0.222	1
Ldah	0.0202722	-1.15193	0	0.222	1
Uqcr11	0.0202871	1.22713	0.348	0.056	1
Arpc4	0.0206044	-1.02072	0.217	0.5	1
Gnai2	0.0209275	0.718174	0.783	0.556	1
Atpif1	0.0212401	1.151	0.435	0.111	1
Krt19	0.021473	0.74906	0.652	0.222	1
Sp110	0.0222483	0.868557	0.261	0	1
Klrd1	0.0222637	1.40817	0.261	0	1
Cyb561a3	0.0222637	1.24517	0.261	0	1
Smarcb1	0.0222637	1.14697	0.261	0	1
Fndc3a	0.0222637	1.07629	0.261	0	1
Slc44a2	0.0222637	1.03933	0.261	0	1
Ppm1a	0.0222637	1.0085	0.261	0	1
Cdhr5	0.0222637	0.925973	0.261	0	1
Api5	0.0222637	0.912952	0.261	0	1
Lsm1	0.0222637	0.912902	0.261	0	1
Trappc1	0.0222637	0.869745	0.261	0	1
Ifi35	0.0222637	0.863428	0.261	0	1
Hcfc1r1	0.0222637	0.797875	0.261	0	1
Pigk	0.0222637	0.788904	0.261	0	1
X1200014J11Rik	0.0222637	0.761948	0.261	0	1
Pfdn1	0.0222637	0.654755	0.261	0	1
Eif2b1	0.0222637	0.64301	0.261	0	1
Snx3	0.0223111	0.67622	0.565	0.167	1
Gpr171	0.0223287	1.32736	0.348	0.056	1
Btf3	0.0228006	-0.680898	0.304	0.556	1
Ier2	0.0243255	1.17075	0.522	0.167	1
Mapkapk2	0.0245466	0.964061	0.348	0.056	1
Ccdc107	0.0245466	-0.75262	0.087	0.389	1
Polr2m	0.0248879	0.579688	0.478	0.111	1
Ddb1	0.0255692	-1.08662	0.261	0.611	1
Neurl3	0.0260618	-0.803017	0.261	0.556	1
Hspe1	0.0284625	0.902699	0.478	0.167	1
Usp48	0.0295603	0.943246	0.348	0.056	1
H3f3a	0.0295603	0.792026	0.348	0.056	1
Bnip2	0.0295603	0.695214	0.348	0.056	1
Hif1a	0.0297816	0.85519	0.435	0.111	1
Ddx3x	0.0300894	-0.931218	0.435	0.722	1
Tjp2	0.0309542	-0.998552	0.043	0.278	1
Hdhd2	0.0309542	-1.06801	0.043	0.278	1
Pgs1	0.0309542	-1.22241	0.043	0.278	1
Mapk1	0.0319392	-0.919512	0.087	0.333	1
Calu	0.0319392	-0.95616	0.087	0.333	1
Tmem256	0.0323817	0.949821	0.348	0.056	1
Ssb	0.0323817	0.840793	0.348	0.056	1
2019-03-02	0.0331822	0.637396	0.565	0.222	1
Bhlhe40	0.0332791	-1.08074	0.217	0.5	1
Tnfrsf1b	0.0343561	0.521862	0.478	0.111	1
Pop5	0.0344355	-0.630745	0.043	0.278	1
Seh1l	0.0344355	-0.891847	0.043	0.278	1
Fosl2	0.0345251	-0.836126	0.348	0.611	1
Mcm2	0.0350629	0.62858	0.435	0.111	1
Mtpn	0.0354307	0.837819	0.348	0.056	1
Mrpl43	0.0354307	0.780448	0.348	0.056	1
Rplp2	0.0357332	0.374287	1	1	1
Ndufa6	0.0358559	0.880165	0.565	0.278	1
Gnb2	0.0358559	0.684598	0.609	0.222	1
Copa	0.0379908	-0.926677	0.174	0.444	1
Arih1	0.0380699	-1.10202	0.13	0.389	1
Cers2	0.0380699	-1.1986	0.13	0.389	1
Rexo2	0.0382459	-0.960589	0.043	0.278	1
Grn	0.038524	1.68281	0.304	0.056	1
Eif3k	0.0386916	-0.724095	0.435	0.611	1
Cbx4	0.0387213	0.834798	0.348	0.056	1
Rps5	0.039178	-0.364096	0.913	1	1
Ctsl	0.0397163	1.28075	0.217	0	1
Eed	0.0397163	0.678259	0.217	0	1
Uggt1	0.0397163	0.591185	0.217	0	1
Kidins220	0.039743	1.32935	0.217	0	1
Ap1b1	0.039743	1.24111	0.217	0	1
Wdr33	0.039743	1.17804	0.217	0	1
Pafah1b3	0.039743	1.06615	0.217	0	1
Hes6	0.039743	1.00883	0.217	0	1
Utp11l	0.039743	0.986376	0.217	0	1
Ift46	0.039743	0.951022	0.217	0	1
Zc3h14	0.039743	0.920562	0.217	0	1
Capn1	0.039743	0.919016	0.217	0	1
Nsmce2	0.039743	0.915502	0.217	0	1
Nfu1	0.039743	0.901154	0.217	0	1
Gfpt1	0.039743	0.899769	0.217	0	1
Mylip	0.039743	0.888035	0.217	0	1
Mff	0.039743	0.876185	0.217	0	1
Mpdu1	0.039743	0.86587	0.217	0	1
Ovol1	0.039743	0.852023	0.217	0	1
Spag9	0.039743	0.850744	0.217	0	1
Chchd1	0.039743	0.838285	0.217	0	1
Rusc1	0.039743	0.82446	0.217	0	1
Mtmr12	0.039743	0.800056	0.217	0	1
Nomo1	0.039743	0.799597	0.217	0	1
Tgif2	0.039743	0.779126	0.217	0	1
Ptger4	0.039743	0.776394	0.217	0	1
Smad2	0.039743	0.770275	0.217	0	1
Rp9	0.039743	0.761735	0.217	0	1
Egln1	0.039743	0.752905	0.217	0	1
Dr1	0.039743	0.717285	0.217	0	1
Wdr46	0.039743	0.715259	0.217	0	1
Dnajb1	0.039743	0.713758	0.217	0	1
Fcho1	0.039743	0.706728	0.217	0	1
Arap3	0.039743	0.693718	0.217	0	1
Vars2	0.039743	0.676108	0.217	0	1
Phyh	0.039743	0.675178	0.217	0	1
Hibadh	0.039743	0.666212	0.217	0	1
Recql	0.039743	0.658355	0.217	0	1
Npm3	0.039743	0.658244	0.217	0	1
Thap4	0.039743	0.657495	0.217	0	1
Ppp6r1	0.039743	0.646538	0.217	0	1
Rc3h1	0.039743	0.632548	0.217	0	1
Smim8	0.039743	0.62713	0.217	0	1
Fam122a	0.039743	0.62048	0.217	0	1
Ice1	0.039743	0.616219	0.217	0	1
Ugdh	0.039743	0.610283	0.217	0	1
Dusp6	0.039743	0.596366	0.217	0	1
Gps2	0.039743	0.571877	0.217	0	1
Fxr2	0.039743	0.513537	0.217	0	1
Irf8	0.041124	1.21228	0.435	0.111	1
Fosb	0.0417179	-0.945427	0.174	0.5	1
Gm6402	0.0418034	0.8205	0.478	0.167	1
Arpc1b	0.0418315	0.613179	0.826	0.556	1
Cux1	0.0422681	0.688388	0.348	0.056	1
Snhg8	0.0424091	-0.795826	0.043	0.278	1
Rpl15	0.0433404	-1.20512	0.217	0.444	1
Ehd1	0.0444734	0.528636	0.435	0.111	1
Lsm4	0.0445908	0.664123	0.522	0.167	1
Matr3	0.045029	-0.918721	0.13	0.389	1
Selk	0.0450835	0.839773	0.391	0.111	1
Iqgap1	0.0455413	-0.673819	0.348	0.611	1
Grk6	0.0462286	1.15197	0.304	0.056	1
Gse1	0.0462286	0.957248	0.304	0.056	1
Got1	0.0462286	0.81494	0.304	0.056	1
Limd1	0.0462286	-0.834078	0.087	0.333	1
Celf1	0.0467457	-0.948514	0.217	0.444	1
Nfatc2	0.0469493	-0.649954	0.043	0.278	1
Fam76a	0.0479345	-0.466425	0	0.167	1
Miip	0.0479345	-0.50237	0	0.167	1
Ppp1r8	0.0479345	-0.538192	0	0.167	1
Trp53i11	0.0479345	-0.539809	0	0.167	1
Fam98a	0.0479345	-0.548351	0	0.167	1
Polr1a	0.0479345	-0.551073	0	0.167	1
BC005561	0.0479345	-0.551269	0	0.167	1
Parg	0.0479345	-0.55267	0	0.167	1
Tnfaip8l1	0.0479345	-0.558786	0	0.167	1
Mapk6	0.0479345	-0.575852	0	0.167	1
Wdr37	0.0479345	-0.586953	0	0.167	1
Spata5	0.0479345	-0.587658	0	0.167	1
Kif20a	0.0479345	-0.606198	0	0.167	1
Taf13	0.0479345	-0.61903	0	0.167	1
Mta1	0.0479345	-0.628259	0	0.167	1
Slc25a51	0.0479345	-0.633542	0	0.167	1
Zfp277	0.0479345	-0.637316	0	0.167	1
Ero1l	0.0479345	-0.637316	0	0.167	1
X5031425E22Rik	0.0479345	-0.643242	0	0.167	1
Cab39l	0.0479345	-0.652393	0	0.167	1
Cdip1	0.0479345	-0.6768	0	0.167	1
Exoc7	0.0479345	-0.685579	0	0.167	1
Iws1	0.0479345	-0.687034	0	0.167	1
Gtf2a1	0.0479345	-0.695555	0	0.167	1
Pithd1	0.0479345	-0.702756	0	0.167	1
Xdh	0.0479345	-0.704213	0	0.167	1
Mdc1	0.0479345	-0.70738	0	0.167	1
Galk2	0.0479345	-0.710869	0	0.167	1
Pikfyve	0.0479345	-0.711358	0	0.167	1
Taf15	0.0479345	-0.716385	0	0.167	1
Jmy	0.0479345	-0.731373	0	0.167	1
Ccdc127	0.0479345	-0.737188	0	0.167	1
Inafm2	0.0479345	-0.738361	0	0.167	1
Nrm	0.0479345	-0.748351	0	0.167	1
Ppm1j	0.0479345	-0.752215	0	0.167	1
Zranb1	0.0479345	-0.782963	0	0.167	1
Slc2a1	0.0479345	-0.795422	0	0.167	1
Fam179b	0.0479345	-0.799288	0	0.167	1
Dtx3l	0.0479345	-0.80695	0	0.167	1
Fam126b	0.0479345	-0.851804	0	0.167	1
Men1	0.0479345	-0.85265	0	0.167	1
Katnb1	0.0479345	-0.85685	0	0.167	1
Pigf	0.0479345	-0.866834	0	0.167	1
Cdkal1	0.0479345	-0.871971	0	0.167	1
Rufy3	0.0479345	-0.872633	0	0.167	1
Gba2	0.0479345	-0.922026	0	0.167	1
Mbp	0.0479345	-0.925139	0	0.167	1
Trappc6b	0.0479345	-0.929356	0	0.167	1
Ccs	0.0479345	-0.935484	0	0.167	1
Vps11	0.0479345	-0.950694	0	0.167	1
Zbtb10	0.0479345	-0.960986	0	0.167	1
Isg20	0.0479345	-0.969005	0	0.167	1
Wbp5	0.0479345	-0.994031	0	0.167	1
Fam78a	0.0479345	-1.04558	0	0.167	1
Med27	0.0479345	-1.22638	0	0.167	1
Rpl39	0.0481405	0.734757	0.696	0.444	1
Gimap8	0.0488929	-0.702791	0.13	0.389	1
Ywhae	0.0497358	0.54749	0.826	0.5	1
Trp53inp1	0.0503734	-0.951818	0.217	0.444	1
Acot7	0.0504107	-0.679799	0.261	0.556	1
Ttc7	0.0505438	1.08511	0.304	0.056	1
Sla2	0.0505438	0.98972	0.304	0.056	1
Cept1	0.0505438	0.941301	0.304	0.056	1
Romo1	0.0505438	0.933288	0.304	0.056	1
Polr2h	0.0505438	0.764454	0.304	0.056	1
Ddx21	0.0505438	-1.10603	0.087	0.333	1
Slu7	0.0518917	-0.540547	0.043	0.278	1
Phf2	0.0518917	-0.568132	0.043	0.278	1
Map2k4	0.0518917	-0.620355	0.043	0.278	1
Mycbp2	0.052078	-0.696959	0.348	0.611	1
Selt	0.0528044	0.838623	0.391	0.111	1
Rpl37rt	0.0544667	0.63056	0.696	0.5	1
Fcgr3	0.0551916	0.969607	0.304	0.056	1
Tmem179b	0.0551916	0.913962	0.304	0.056	1
Mapk14	0.0551916	0.893654	0.304	0.056	1
Snhg1	0.0551916	0.877782	0.304	0.056	1
Rcn2	0.0551916	0.638293	0.304	0.056	1
Tspan8	0.0551916	0.615371	0.304	0.056	1
Ost4	0.0551916	0.612368	0.304	0.056	1
Ikbkb	0.0551916	-0.505851	0.087	0.333	1
Hnrnpm	0.0552126	-0.91941	0.261	0.5	1
Arglu1	0.0559829	0.621992	0.478	0.167	1
Grb2	0.0570616	0.787493	0.391	0.111	1
Snx2	0.0570616	0.756269	0.391	0.111	1
Atp6v0b	0.0570616	0.729438	0.391	0.111	1
Lbh	0.0574585	-0.617644	0.13	0.389	1
Tsc22d3	0.0581121	0.782794	0.565	0.222	1
Ngfrap1	0.0583386	-0.765849	0.217	0.444	1
Serinc3	0.0597101	0.985993	0.87	0.778	1
Cdk4	0.0600954	0.667419	0.478	0.167	1
Cybb	0.0601903	0.843453	0.304	0.056	1
Zap70	0.0601903	0.798854	0.304	0.056	1
Reep5	0.0601903	0.704645	0.304	0.056	1
Pgam5	0.0601903	0.58625	0.304	0.056	1
Mmd	0.0601903	0.582641	0.304	0.056	1
Vdac2	0.0619025	-0.617071	0.348	0.556	1
Abracl	0.0634057	0.341398	0.522	0.167	1
Fermt3	0.0639798	-0.999776	0.174	0.389	1
Mien1	0.0639798	-1.00836	0.174	0.389	1
Hcls1	0.0649767	0.69641	0.435	0.167	1
Dynlrb1	0.0649767	0.620042	0.435	0.167	1
Amica1	0.0655586	0.711248	0.304	0.056	1
Fuca1	0.0655586	0.66768	0.304	0.056	1
Fam89b	0.0655586	0.638764	0.304	0.056	1
Med11	0.0655586	0.522657	0.304	0.056	1
Myo1g	0.0655586	0.437944	0.304	0.056	1
Rpl29	0.0660554	0.666575	0.609	0.222	1
Pik3cd	0.0664344	0.573242	0.391	0.111	1
Napsa	0.0670393	-0.991892	0.13	0.333	1
Tcof1	0.068966	-0.774104	0.174	0.389	1
Bscl2	0.0690731	0.525551	0.478	0.167	1
Add3	0.0697214	0.745983	0.435	0.167	1
Tagln2	0.0698959	0.366308	0.696	0.444	1
Pltp	0.0700791	1.5089	0.174	0	1
Ralgps2	0.0700791	1.17803	0.174	0	1
Zmat5	0.0700791	0.912379	0.174	0	1
Cd79b	0.0701251	1.24427	0.174	0	1
Nin	0.0701251	1.08936	0.174	0	1
Blnk	0.0701251	1.01872	0.174	0	1
Plp2	0.0701251	0.988616	0.174	0	1
Pkig	0.0701251	0.987794	0.174	0	1
Arid1b	0.0701251	0.961467	0.174	0	1
Irf5	0.0701251	0.95623	0.174	0	1
Dnlz	0.0701251	0.956102	0.174	0	1
Ckmt1	0.0701251	0.904089	0.174	0	1
Sesn1	0.0701251	0.900481	0.174	0	1
Nfrkb	0.0701251	0.876669	0.174	0	1
Adck2	0.0701251	0.846508	0.174	0	1
Il16	0.0701251	0.835633	0.174	0	1
Tmem170b	0.0701251	0.815007	0.174	0	1
Crebrf	0.0701251	0.813909	0.174	0	1
Gnl2	0.0701251	0.806563	0.174	0	1
Swap70	0.0701251	0.806251	0.174	0	1
Rgs19	0.0701251	0.805555	0.174	0	1
Nfs1	0.0701251	0.789816	0.174	0	1
Cd300lf	0.0701251	0.789748	0.174	0	1
Fbxl5	0.0701251	0.788522	0.174	0	1
Setdb1	0.0701251	0.782329	0.174	0	1
Vgll4	0.0701251	0.772384	0.174	0	1
Slc30a9	0.0701251	0.770866	0.174	0	1
Pi4ka	0.0701251	0.760471	0.174	0	1
Sqle	0.0701251	0.759801	0.174	0	1
Dnajb6	0.0701251	0.755541	0.174	0	1
Tspan9	0.0701251	0.75249	0.174	0	1
Rpain	0.0701251	0.744577	0.174	0	1
Clk3	0.0701251	0.739046	0.174	0	1
Nop56	0.0701251	0.736757	0.174	0	1
Flcn	0.0701251	0.735353	0.174	0	1
Atxn7	0.0701251	0.724831	0.174	0	1
Hook2	0.0701251	0.724662	0.174	0	1
Akap8l	0.0701251	0.7231	0.174	0	1
Parp1	0.0701251	0.708575	0.174	0	1
Prap1	0.0701251	0.702493	0.174	0	1
Atm	0.0701251	0.700182	0.174	0	1
Peli2	0.0701251	0.696009	0.174	0	1
Mal2	0.0701251	0.690735	0.174	0	1
Spin1	0.0701251	0.688162	0.174	0	1
Fdx1	0.0701251	0.684906	0.174	0	1
Cnot4	0.0701251	0.681742	0.174	0	1
Myo1e	0.0701251	0.675305	0.174	0	1
Ptrhd1	0.0701251	0.66143	0.174	0	1
Nmd3	0.0701251	0.655723	0.174	0	1
Ndufa9	0.0701251	0.655274	0.174	0	1
Eps8l2	0.0701251	0.650818	0.174	0	1
Zbtb25	0.0701251	0.648048	0.174	0	1
Ndfip1	0.0701251	0.640882	0.174	0	1
Mybbp1a	0.0701251	0.622703	0.174	0	1
Blvrb	0.0701251	0.611117	0.174	0	1
Stam2	0.0701251	0.610853	0.174	0	1
Carkd	0.0701251	0.609097	0.174	0	1
Cttnbp2nl	0.0701251	0.605881	0.174	0	1
Fyttd1	0.0701251	0.602264	0.174	0	1
Trabd	0.0701251	0.593912	0.174	0	1
Gmnn	0.0701251	0.592959	0.174	0	1
Smim24	0.0701251	0.591695	0.174	0	1
Rab27a	0.0701251	0.576616	0.174	0	1
Glod5	0.0701251	0.576106	0.174	0	1
Otub1	0.0701251	0.573329	0.174	0	1
Vps51	0.0701251	0.572976	0.174	0	1
Ifnar2	0.0701251	0.570124	0.174	0	1
Mrps34	0.0701251	0.567464	0.174	0	1
Gtf3a	0.0701251	0.56519	0.174	0	1
X4833439L19Rik	0.0701251	0.56314	0.174	0	1
Ilkap	0.0701251	0.562783	0.174	0	1
Pigyl	0.0701251	0.551757	0.174	0	1
Msl3	0.0701251	0.539317	0.174	0	1
Tmem205	0.0701251	0.536493	0.174	0	1
Crk	0.0701251	0.520285	0.174	0	1
Sf3b4	0.0701251	0.516654	0.174	0	1
Ralgapa1	0.0701251	0.515665	0.174	0	1
Smad1	0.0701251	0.510725	0.174	0	1
Bcl7c	0.0701251	0.505228	0.174	0	1
Nf2	0.0701251	0.504447	0.174	0	1
Psmd2	0.0701251	0.503609	0.174	0	1
Otulin	0.0701251	0.489587	0.174	0	1
Smchd1	0.0701251	0.489131	0.174	0	1
Mthfd2	0.0701251	0.486121	0.174	0	1
Rbbp5	0.0701251	0.482109	0.174	0	1
Prpf6	0.0701251	0.477144	0.174	0	1
Tfe3	0.0701251	0.471101	0.174	0	1
Atp6v1b2	0.0701251	0.46188	0.174	0	1
Srebf2	0.0701251	0.453221	0.174	0	1
Ccdc132	0.0701251	0.453221	0.174	0	1
Cdc73	0.0701251	0.438537	0.174	0	1
Hirip3	0.0701251	0.432556	0.174	0	1
Ndufaf7	0.0701251	0.424384	0.174	0	1
Atic	0.0701251	0.417186	0.174	0	1
Ptk2b	0.0708062	-0.671004	0.304	0.556	1
Pdcl3	0.0713157	0.553874	0.304	0.056	1
Tfam	0.0713157	0.515903	0.304	0.056	1
Fbp2	0.0713157	0.471788	0.304	0.056	1
Flt3l	0.0726306	-0.800009	0.13	0.333	1
Lgals2	0.0739593	0.766883	0.478	0.167	1
Elp2	0.0752165	-0.541919	0.043	0.222	1
Sypl	0.0752165	-0.575608	0.043	0.222	1
Rc3h2	0.0752165	-0.600087	0.043	0.222	1
Lonp2	0.0752165	-0.609319	0.043	0.222	1
Dnttip1	0.0752165	-0.609358	0.043	0.222	1
Gnl1	0.0752165	-0.697604	0.043	0.222	1
Stk38	0.0752165	-0.713061	0.043	0.222	1
Bdh1	0.0752165	-0.762251	0.043	0.222	1
Mllt4	0.0752165	-0.80103	0.043	0.222	1
Brwd1	0.0752165	-0.832064	0.043	0.222	1
Ifi27	0.0752165	-0.833227	0.043	0.222	1
Uba7	0.0752165	-0.845618	0.043	0.222	1
Dld	0.0752165	-0.904708	0.043	0.222	1
Tiparp	0.0752165	-0.986892	0.043	0.222	1
Actr3	0.0755121	-0.683512	0.304	0.556	1
Lamp1	0.075528	0.783325	0.522	0.222	1
Sin3b	0.0770401	0.553435	0.391	0.111	1
Mapk3	0.0770401	0.460124	0.391	0.111	1
Rbm17	0.0779049	0.731287	0.261	0.056	1
Bcl2l13	0.0779049	0.719151	0.261	0.056	1
Mapk9	0.0779049	0.718564	0.261	0.056	1
Mgat4a	0.0779049	0.605792	0.261	0.056	1
Hip1r	0.0779049	-0.691713	0.087	0.278	1
Xpo7	0.0779049	-1.2094	0.087	0.278	1
Ppp2r4	0.078598	-0.7988	0.13	0.333	1
Srp72	0.0798968	-0.671781	0.174	0.389	1
Gas5	0.0801485	0.877292	0.478	0.222	1
Pnrc1	0.0823102	-0.511536	0.652	0.833	1
Sqstm1	0.0825151	0.347211	0.609	0.333	1
Rps28	0.0830203	0.779363	0.696	0.5	1
Pigq	0.0831081	-0.466553	0.043	0.222	1
Elp3	0.0831081	-0.513304	0.043	0.222	1
Bola2	0.0831081	-0.621052	0.043	0.222	1
Psmd11	0.0831081	-0.624782	0.043	0.222	1
Vimp	0.0831081	-0.75721	0.043	0.222	1
Commd6	0.0831081	-0.764716	0.043	0.222	1
Atp2b4	0.0831081	-0.852624	0.043	0.222	1
Cluh	0.0840731	-0.468968	0.087	0.333	1
Upf3b	0.0849055	1.00506	0.261	0.056	1
Nudt18	0.0849055	0.870097	0.261	0.056	1
Flot1	0.0849055	0.861739	0.261	0.056	1
Supt6	0.0849055	0.802509	0.261	0.056	1
Sgpl1	0.0849055	0.642672	0.261	0.056	1
Raf1	0.0849055	0.609257	0.261	0.056	1
Cycs	0.0849055	0.6041	0.261	0.056	1
Rmnd5b	0.0849055	0.553292	0.261	0.056	1
Gyg	0.0849055	-0.707638	0.087	0.278	1
Tacc3	0.0849055	-0.857753	0.087	0.278	1
Gorasp2	0.0849055	-0.979255	0.087	0.278	1
Zc3h15	0.0849584	-0.762452	0.13	0.333	1
Mgea5	0.0849584	-0.830479	0.13	0.333	1
Cct6a	0.0855428	-0.895895	0.304	0.444	1
Dusp1	0.0856898	-0.521046	0.304	0.556	1
Nars	0.0858684	-0.619306	0.174	0.389	1
Vps37b	0.0883342	-0.590835	0.435	0.611	1
Cd3d	0.0887105	-1.02496	0.217	0.444	1
Cmip	0.0889867	0.389653	0.391	0.111	1
Rpl28	0.0890048	0.400367	0.913	0.667	1
Ssr3	0.0903342	-0.904394	0.261	0.444	1
Ganab	0.0909029	0.798519	0.348	0.111	1
Aebp2	0.0909029	0.651727	0.348	0.111	1
R3hdm4	0.0909029	0.563586	0.348	0.111	1
Cops2	0.0916575	-0.545255	0.043	0.222	1
Chst11	0.0916575	-0.605258	0.043	0.222	1
Gmeb2	0.0916575	-0.647204	0.043	0.222	1
Mrpl11	0.0916575	-0.684988	0.043	0.222	1
Nt5e	0.0916575	-0.692646	0.043	0.222	1
Relt	0.0916575	-0.695168	0.043	0.222	1
Arrdc3	0.0916575	-0.697584	0.043	0.222	1
Pmaip1	0.0916575	-0.863459	0.043	0.222	1
Maff	0.0917288	-1.02893	0.13	0.333	1
Tpi1	0.0917322	0.416459	0.435	0.167	1
Akna	0.0921956	-0.538632	0.174	0.389	1
Fam192a	0.0923733	0.658004	0.261	0.056	1
Alyref	0.0924063	0.805805	0.261	0.056	1
Abcb1a	0.0924063	0.795822	0.261	0.056	1
Mcts1	0.0924063	0.703404	0.261	0.056	1
Nsa2	0.0924063	0.671747	0.261	0.056	1
Ppp4c	0.0924063	0.652923	0.261	0.056	1
Sf3a3	0.0924063	0.614464	0.261	0.056	1
Zfp664	0.0924063	0.56689	0.261	0.056	1
Adam17	0.0924063	0.562298	0.261	0.056	1
Dnajc8	0.0924063	0.51765	0.261	0.056	1
Hypk	0.0924063	0.508474	0.261	0.056	1
Wdr43	0.0924063	-0.670398	0.087	0.278	1
Gatad1	0.0924063	-0.711554	0.087	0.278	1
Dnajc1	0.0924063	-0.809827	0.087	0.278	1
Rasa2	0.0924063	-0.873719	0.087	0.278	1
Ifi203	0.0924063	-0.874314	0.087	0.278	1
Ide	0.0924067	0.619312	0.391	0.167	1
Cox6a1	0.0930873	0.444126	0.696	0.5	1
Sla	0.094836	-1.00862	0.217	0.444	1
Rpl3	0.0952105	-0.276372	0.913	0.944	1
Rps29	0.0952249	0.427661	0.957	0.889	1
Rps24	0.0955634	0.349081	1	1	1
Rpn2	0.0960378	0.803488	0.565	0.278	1
Hint1	0.0960378	0.505633	0.565	0.278	1
Smap1	0.0977376	0.494804	0.348	0.111	1
Slc25a39	0.0977633	0.651021	0.348	0.111	1
Snrpf	0.0977633	0.613534	0.348	0.111	1
Gng10	0.0977633	0.610241	0.348	0.111	1
Ndufs7	0.0977633	0.453067	0.348	0.111	1
Lrrfip1	0.0988919	-0.667707	0.174	0.389	1
Copg1	0.0989101	0.545807	0.391	0.167	1
Rbm10	0.0989261	0.813772	0.304	0.111	1
Fubp1	0.0989261	-0.641569	0.13	0.333	1
Nfkbiz	0.10043	0.900398	0.261	0.056	1
Cnp	0.10043	0.751657	0.261	0.056	1
Gsn	0.10043	0.724329	0.261	0.056	1
Osbpl3	0.10043	0.674668	0.261	0.056	1
Prrc2c	0.10043	0.617327	0.261	0.056	1
Slc39a14	0.10043	0.592036	0.261	0.056	1
Slmap	0.10043	0.51408	0.261	0.056	1
Rnf167	0.10043	-0.734276	0.087	0.278	1
X2210407C18Rik	0.10043	-1.08642	0.087	0.278	1
Opa1	0.1009	-0.62138	0.043	0.222	1
Rasa3	0.1009	-0.682737	0.043	0.222	1
Dnajc10	0.1009	-0.70657	0.043	0.222	1
Atp13a3	0.101296	-0.626956	0.217	0.444	1
Rab11b	0.105031	0.493496	0.348	0.111	1
Cat	0.10575	0.687935	0.391	0.167	1
Cul3	0.105774	0.559507	0.391	0.167	1
Apobec3	0.106567	0.704293	0.304	0.111	1
Snrnp40	0.106567	0.660031	0.304	0.111	1
Kpna1	0.106567	-0.726959	0.13	0.333	1
Dctn6	0.109	0.632032	0.261	0.056	1
Commd7	0.109	0.502147	0.261	0.056	1
Usmg5	0.109	0.497734	0.261	0.056	1
Tcf3	0.109	0.495637	0.261	0.056	1
Lss	0.109	-0.561392	0.087	0.278	1
Yaf2	0.109	-0.66628	0.087	0.278	1
Bud31	0.109	-0.933071	0.087	0.278	1
Purb	0.109508	-0.965173	0.261	0.444	1
Atp6v1g1	0.11087	-0.293891	0.043	0.222	1
Mtch1	0.11087	-0.301743	0.043	0.222	1
Slc25a53	0.11087	-0.314184	0.043	0.222	1
Taf1d	0.11087	-0.397415	0.043	0.222	1
Birc5	0.11087	-0.408438	0.043	0.222	1
Nsun4	0.11087	-0.514002	0.043	0.222	1
Ppp2r1a	0.111637	0.608633	0.435	0.167	1
Nme1	0.111637	0.506243	0.435	0.167	1
Fkbp8	0.111637	0.437016	0.435	0.167	1
Hvcn1	0.112722	0.512847	0.348	0.111	1
Nop10	0.112722	0.448103	0.348	0.111	1
X1110038B12Rik	0.112722	0.423357	0.348	0.111	1
Lpin1	0.113356	-0.316831	0	0.111	1
Grpel2	0.113356	-0.316831	0	0.111	1
Zfp518a	0.113356	-0.316831	0	0.111	1
Cir1	0.113356	-0.316831	0	0.111	1
Kif22	0.113356	-0.327467	0	0.111	1
Pin1	0.113356	-0.327467	0	0.111	1
Mipep	0.113356	-0.329464	0	0.111	1
Itch	0.113356	-0.329464	0	0.111	1
Fbxw7	0.113356	-0.329464	0	0.111	1
Rassf3	0.113356	-0.331373	0	0.111	1
Trim59	0.113356	-0.331373	0	0.111	1
Mysm1	0.113356	-0.331373	0	0.111	1
Cox16	0.113356	-0.358457	0	0.111	1
Rhobtb3	0.113356	-0.358457	0	0.111	1
Ccar2	0.113356	-0.358457	0	0.111	1
Opa3	0.113356	-0.358457	0	0.111	1
Nln	0.113356	-0.360312	0	0.111	1
Slc7a5	0.113356	-0.360312	0	0.111	1
Eif2b4	0.113356	-0.37241	0	0.111	1
Dao	0.113356	-0.37241	0	0.111	1
Samd8	0.113356	-0.376283	0	0.111	1
Kcnh3	0.113356	-0.376283	0	0.111	1
Trub1	0.113356	-0.376283	0	0.111	1
Paqr7	0.113356	-0.376283	0	0.111	1
Polr3c	0.113356	-0.386308	0	0.111	1
Tmem8	0.113356	-0.3871	0	0.111	1
Aurka	0.113356	-0.3871	0	0.111	1
Dclk2	0.113356	-0.3871	0	0.111	1
Ppil1	0.113356	-0.38733	0	0.111	1
Caap1	0.113356	-0.38733	0	0.111	1
Dimt1	0.113356	-0.388191	0	0.111	1
Adck5	0.113356	-0.388191	0	0.111	1
X1600002H07Rik	0.113356	-0.388191	0	0.111	1
H2.Bl	0.113356	-0.388191	0	0.111	1
Ulk1	0.113356	-0.388191	0	0.111	1
Otud7b	0.113356	-0.389991	0	0.111	1
Izumo4	0.113356	-0.394212	0	0.111	1
Irf2bp1	0.113356	-0.394212	0	0.111	1
C030034I22Rik	0.113356	-0.399711	0	0.111	1
Gm5113	0.113356	-0.399711	0	0.111	1
Haus3	0.113356	-0.407766	0	0.111	1
Gstt3	0.113356	-0.414492	0	0.111	1
Pkp2	0.113356	-0.414716	0	0.111	1
Ppat	0.113356	-0.414716	0	0.111	1
Vamp4	0.113356	-0.419766	0	0.111	1
Sox4	0.113356	-0.419766	0	0.111	1
Panx1	0.113356	-0.419766	0	0.111	1
Ergic1	0.113356	-0.421412	0	0.111	1
Trp53bp1	0.113356	-0.424143	0	0.111	1
Pif1	0.113356	-0.424143	0	0.111	1
Usp45	0.113356	-0.424365	0	0.111	1
Abhd8	0.113356	-0.424365	0	0.111	1
Slc41a1	0.113356	-0.425956	0	0.111	1
Fam208b	0.113356	-0.425956	0	0.111	1
Snx14	0.113356	-0.425956	0	0.111	1
Nle1	0.113356	-0.426177	0	0.111	1
Zfp408	0.113356	-0.426177	0	0.111	1
Plekhg1	0.113356	-0.42769	0	0.111	1
Znfx1	0.113356	-0.42769	0	0.111	1
Glipr2	0.113356	-0.42769	0	0.111	1
Ing3	0.113356	-0.42769	0	0.111	1
Adtrp	0.113356	-0.427911	0	0.111	1
Bsn	0.113356	-0.427911	0	0.111	1
Thg1l	0.113356	-0.430998	0	0.111	1
Rprd2	0.113356	-0.432798	0	0.111	1
Zfp516	0.113356	-0.43452	0	0.111	1
Oma1	0.113356	-0.434605	0	0.111	1
Tsr1	0.113356	-0.436299	0	0.111	1
Pcgf6	0.113356	-0.439802	0	0.111	1
Zxdb	0.113356	-0.439802	0	0.111	1
Uty	0.113356	-0.439802	0	0.111	1
Erich1	0.113356	-0.440437	0	0.111	1
P2ry1	0.113356	-0.442627	0	0.111	1
Cfi	0.113356	-0.442845	0	0.111	1
Ppih	0.113356	-0.442845	0	0.111	1
Repin1	0.113356	-0.442845	0	0.111	1
Lig3	0.113356	-0.445842	0	0.111	1
Srek1ip1	0.113356	-0.446289	0	0.111	1
Abcb6	0.113356	-0.449357	0	0.111	1
Nsmf	0.113356	-0.45564	0	0.111	1
Tulp4	0.113356	-0.457396	0	0.111	1
Rhoc	0.113356	-0.457396	0	0.111	1
Fnbp1l	0.113356	-0.457396	0	0.111	1
Inip	0.113356	-0.462188	0	0.111	1
Rbm34	0.113356	-0.462188	0	0.111	1
Rltpr	0.113356	-0.473556	0	0.111	1
Hdgfrp2	0.113356	-0.47406	0	0.111	1
Cdc25c	0.113356	-0.47406	0	0.111	1
Gmcl1	0.113356	-0.47406	0	0.111	1
Whamm	0.113356	-0.47406	0	0.111	1
Nfe2l1	0.113356	-0.478637	0	0.111	1
Gm1123	0.113356	-0.478637	0	0.111	1
Gopc	0.113356	-0.484921	0	0.111	1
Ap3m1	0.113356	-0.484921	0	0.111	1
Lgr5	0.113356	-0.48513	0	0.111	1
Sft2d1	0.113356	-0.48513	0	0.111	1
Fam46a	0.113356	-0.493447	0	0.111	1
Svil	0.113356	-0.496363	0	0.111	1
Gabpa	0.113356	-0.497306	0	0.111	1
X4933412E12Rik	0.113356	-0.497512	0	0.111	1
Cog2	0.113356	-0.497512	0	0.111	1
Pgap2	0.113356	-0.499199	0	0.111	1
Mark3	0.113356	-0.500261	0	0.111	1
Itgb3	0.113356	-0.507251	0	0.111	1
Polk	0.113356	-0.508284	0	0.111	1
Glt8d1	0.113356	-0.508609	0	0.111	1
Tmf1	0.113356	-0.508609	0	0.111	1
Pcyt2	0.113356	-0.509737	0	0.111	1
Gpn3	0.113356	-0.509737	0	0.111	1
Dhx32	0.113356	-0.509737	0	0.111	1
Dffb	0.113356	-0.511093	0	0.111	1
Cdkn1c	0.113356	-0.511093	0	0.111	1
Cdk5rap1	0.113356	-0.512805	0	0.111	1
Krit1	0.113356	-0.516051	0	0.111	1
Tbpl1	0.113356	-0.51986	0	0.111	1
Tubgcp6	0.113356	-0.51986	0	0.111	1
Tex264	0.113356	-0.51986	0	0.111	1
Sos1	0.113356	-0.521507	0	0.111	1
Bmpr1a	0.113356	-0.525079	0	0.111	1
Slc22a15	0.113356	-0.525079	0	0.111	1
Zcchc14	0.113356	-0.525079	0	0.111	1
Eif2ak4	0.113356	-0.525432	0	0.111	1
Lrrc1	0.113356	-0.525432	0	0.111	1
Atad3a	0.113356	-0.526533	0	0.111	1
Ccdc61	0.113356	-0.526533	0	0.111	1
Ing2	0.113356	-0.526613	0	0.111	1
Znrf3	0.113356	-0.533356	0	0.111	1
Ylpm1	0.113356	-0.537252	0	0.111	1
Ap5m1	0.113356	-0.537252	0	0.111	1
Kif14	0.113356	-0.541931	0	0.111	1
Ecm1	0.113356	-0.542577	0	0.111	1
Ercc4	0.113356	-0.559498	0	0.111	1
Phf23	0.113356	-0.560293	0	0.111	1
Kdsr	0.113356	-0.568731	0	0.111	1
Natd1	0.113356	-0.568731	0	0.111	1
Irf9	0.113356	-0.568731	0	0.111	1
Agap3	0.113356	-0.569309	0	0.111	1
Piga	0.113356	-0.569309	0	0.111	1
Kif16b	0.113356	-0.572357	0	0.111	1
Clpx	0.113356	-0.575538	0	0.111	1
Nrip1	0.113356	-0.582843	0	0.111	1
Rpgr	0.113356	-0.583417	0	0.111	1
Tgfb3	0.113356	-0.586562	0	0.111	1
Cdon	0.113356	-0.593223	0	0.111	1
Rabep1	0.113356	-0.599866	0	0.111	1
Cramp1l	0.113356	-0.60063	0	0.111	1
Pigh	0.113356	-0.604576	0	0.111	1
Nrgn	0.113356	-0.610025	0	0.111	1
Hnrnph2	0.113356	-0.610522	0	0.111	1
Psmg4	0.113356	-0.620025	0	0.111	1
Zfp763	0.113356	-0.632365	0	0.111	1
Spsb3	0.113356	-0.634724	0	0.111	1
Arnt	0.113356	-0.634724	0	0.111	1
Jade2	0.113356	-0.63893	0	0.111	1
Mmp7	0.113356	-0.63893	0	0.111	1
Snrnp25	0.113356	-0.641497	0	0.111	1
Ptgs1	0.113356	-0.642299	0	0.111	1
Taok2	0.113356	-0.645362	0	0.111	1
Flnb	0.113356	-0.661543	0	0.111	1
Gorab	0.113356	-0.662243	0	0.111	1
Lrp6	0.113356	-0.662243	0	0.111	1
Aktip	0.113356	-0.662243	0	0.111	1
Mtmr4	0.113356	-0.663006	0	0.111	1
Fermt1	0.113356	-0.665073	0	0.111	1
Setd6	0.113356	-0.665073	0	0.111	1
Epb4.1l3	0.113356	-0.671662	0	0.111	1
Exosc1	0.113356	-0.671761	0	0.111	1
Mapk1ip1	0.113356	-0.673112	0	0.111	1
Arap1	0.113356	-0.674094	0	0.111	1
Bphl	0.113356	-0.675506	0	0.111	1
Dis3l	0.113356	-0.677805	0	0.111	1
Bag4	0.113356	-0.678333	0	0.111	1
E4f1	0.113356	-0.686979	0	0.111	1
Pdxk	0.113356	-0.688249	0	0.111	1
Gipc2	0.113356	-0.711892	0	0.111	1
Hsdl2	0.113356	-0.711892	0	0.111	1
Nisch	0.113356	-0.716623	0	0.111	1
Galm	0.113356	-0.716623	0	0.111	1
Trmt61b	0.113356	-0.72627	0	0.111	1
Vapb	0.113356	-0.741255	0	0.111	1
Hspa4l	0.113356	-0.741255	0	0.111	1
Crebbp	0.113356	-0.744515	0	0.111	1
Adsl	0.113356	-0.74971	0	0.111	1
Meaf6	0.113356	-0.754776	0	0.111	1
Alkbh6	0.113356	-0.800801	0	0.111	1
Mrpl53	0.113356	-0.800953	0	0.111	1
Prr14	0.113356	-0.805509	0	0.111	1
Ccdc125	0.113356	-0.814512	0	0.111	1
Zfp276	0.113356	-0.841275	0	0.111	1
Sh3pxd2a	0.113356	-0.96731	0	0.111	1
Cutc	0.113356	-0.973791	0	0.111	1
Fam96b	0.113356	-1.00485	0	0.111	1
Odc1	0.113356	-1.02384	0	0.111	1
Unc13d	0.113356	-1.07901	0	0.111	1
Scin	0.113356	-1.12681	0	0.111	1
X1810037I17Rik	0.113446	-0.488018	0.174	0.389	1
Vapa	0.114669	0.865145	0.304	0.111	1
Malt1	0.114669	0.691357	0.304	0.111	1
Ppib	0.115088	-0.467208	0.565	0.722	1
Eif4b	0.11657	-0.775374	0.261	0.444	1
Ubl5	0.116844	-0.388271	0.304	0.5	1
Akr1c13	0.118138	0.451118	0.261	0.056	1
Fasn	0.118138	0.444977	0.261	0.056	1
X2210016L21Rik	0.118138	0.393329	0.261	0.056	1
Ppp1r11	0.118138	0.356363	0.261	0.056	1
Gtf2b	0.118138	0.31382	0.261	0.056	1
Acd	0.118138	0.300291	0.261	0.056	1
Stx16	0.118138	-0.361917	0.087	0.278	1
Tmx3	0.118138	-0.41283	0.087	0.278	1
Ccdc53	0.118138	-0.484779	0.087	0.278	1
Nudt3	0.118138	-0.560277	0.087	0.278	1
Tpt1	0.118832	-0.312917	1	1	1
Atp5o	0.119382	0.466518	0.739	0.444	1
Drap1	0.120631	0.773823	0.391	0.167	1
Rangap1	0.120631	0.71057	0.391	0.167	1
Tnrc6b	0.120631	0.699689	0.391	0.167	1
Acat1	0.120631	0.680217	0.391	0.167	1
Aup1	0.120631	0.65881	0.391	0.167	1
Rbm25	0.120849	0.76978	0.348	0.111	1
Hipk1	0.120849	0.618416	0.348	0.111	1
Pag1	0.120849	-0.799983	0.174	0.333	1
Capns1	0.121	-0.607735	0.391	0.667	1
Abce1	0.122794	-0.601461	0.217	0.444	1
Zdhhc13	0.123082	0.562054	0.13	0	1
Zfp687	0.123162	1.11513	0.13	0	1
Vps33a	0.123162	0.950255	0.13	0	1
Ola1	0.123162	0.939629	0.13	0	1
Stx3	0.123162	0.92137	0.13	0	1
Guca2b	0.123162	0.909313	0.13	0	1
Rbm33	0.123162	0.887527	0.13	0	1
Cdc14a	0.123162	0.871642	0.13	0	1
Rph3al	0.123162	0.857037	0.13	0	1
Crls1	0.123162	0.834467	0.13	0	1
Ncoa1	0.123162	0.82595	0.13	0	1
Slc9a1	0.123162	0.819594	0.13	0	1
Slc50a1	0.123162	0.81941	0.13	0	1
Pbx2	0.123162	0.819081	0.13	0	1
Ampd2	0.123162	0.796274	0.13	0	1
Simc1	0.123162	0.79587	0.13	0	1
Tbc1d4	0.123162	0.788989	0.13	0	1
Pex16	0.123162	0.766308	0.13	0	1
Dhx30	0.123162	0.756572	0.13	0	1
Lrch1	0.123162	0.752458	0.13	0	1
Ddit4	0.123162	0.746391	0.13	0	1
Bcl9	0.123162	0.74308	0.13	0	1
Hpgd	0.123162	0.742882	0.13	0	1
Kctd5	0.123162	0.740749	0.13	0	1
Aagab	0.123162	0.734844	0.13	0	1
Sidt2	0.123162	0.734022	0.13	0	1
Suclg2	0.123162	0.73217	0.13	0	1
Sms	0.123162	0.731773	0.13	0	1
Cfp	0.123162	0.72008	0.13	0	1
Madd	0.123162	0.715217	0.13	0	1
Uqcrb	0.123162	0.71291	0.13	0	1
Plekho1	0.123162	0.709249	0.13	0	1
Cops5	0.123162	0.709196	0.13	0	1
Fam3c	0.123162	0.707461	0.13	0	1
Nat10	0.123162	0.703747	0.13	0	1
Zmym3	0.123162	0.703594	0.13	0	1
Vps36	0.123162	0.697901	0.13	0	1
Tprkb	0.123162	0.694159	0.13	0	1
Cd274	0.123162	0.686925	0.13	0	1
Usp28	0.123162	0.684527	0.13	0	1
Mfsd6	0.123162	0.684053	0.13	0	1
Gtf2f2	0.123162	0.664842	0.13	0	1
X4930453N24Rik	0.123162	0.663512	0.13	0	1
Srgap2	0.123162	0.663455	0.13	0	1
Ino80e	0.123162	0.663162	0.13	0	1
Rbm6	0.123162	0.662168	0.13	0	1
Cd151	0.123162	0.657624	0.13	0	1
Lrp8	0.123162	0.657171	0.13	0	1
Cyb5r1	0.123162	0.652579	0.13	0	1
Zfp322a	0.123162	0.648025	0.13	0	1
Fbxw11	0.123162	0.647602	0.13	0	1
Abhd13	0.123162	0.644135	0.13	0	1
Bcar3	0.123162	0.640223	0.13	0	1
Abhd14b	0.123162	0.638096	0.13	0	1
Plin3	0.123162	0.637676	0.13	0	1
Lrrfip2	0.123162	0.636723	0.13	0	1
Tpcn1	0.123162	0.635287	0.13	0	1
Tdrd7	0.123162	0.63102	0.13	0	1
Ppp1r21	0.123162	0.617723	0.13	0	1
Ccp110	0.123162	0.617351	0.13	0	1
Gle1	0.123162	0.615183	0.13	0	1
Arl6ip4	0.123162	0.611554	0.13	0	1
Rgs14	0.123162	0.604787	0.13	0	1
Atxn7l3	0.123162	0.603593	0.13	0	1
Cyp4f13	0.123162	0.599181	0.13	0	1
Tmem243	0.123162	0.596908	0.13	0	1
Angel2	0.123162	0.596543	0.13	0	1
Cda	0.123162	0.593561	0.13	0	1
Cenpk	0.123162	0.593483	0.13	0	1
Usp22	0.123162	0.589843	0.13	0	1
Cmtm4	0.123162	0.588882	0.13	0	1
Sdhaf2	0.123162	0.587995	0.13	0	1
Lrpap1	0.123162	0.585791	0.13	0	1
Gm15421	0.123162	0.583353	0.13	0	1
Slc25a22	0.123162	0.579054	0.13	0	1
Ftx	0.123162	0.577526	0.13	0	1
Med19	0.123162	0.575129	0.13	0	1
Ttc13	0.123162	0.573204	0.13	0	1
Ppp1r9b	0.123162	0.57244	0.13	0	1
Zfp639	0.123162	0.568543	0.13	0	1
Cox18	0.123162	0.568115	0.13	0	1
Mfsd1	0.123162	0.564242	0.13	0	1
Drg2	0.123162	0.561697	0.13	0	1
Fcf1	0.123162	0.561697	0.13	0	1
Klf5	0.123162	0.559051	0.13	0	1
Atp8b1	0.123162	0.557651	0.13	0	1
Itpripl1	0.123162	0.556222	0.13	0	1
Cym	0.123162	0.555785	0.13	0	1
Rpp30	0.123162	0.552625	0.13	0	1
Tor3a	0.123162	0.551288	0.13	0	1
Heatr1	0.123162	0.550344	0.13	0	1
Gcdh	0.123162	0.547527	0.13	0	1
Ormdl3	0.123162	0.545669	0.13	0	1
Sema4a	0.123162	0.542379	0.13	0	1
Azi2	0.123162	0.539926	0.13	0	1
Mcee	0.123162	0.533788	0.13	0	1
Lcmt1	0.123162	0.529478	0.13	0	1
Bcl2l12	0.123162	0.525896	0.13	0	1
Gpcpd1	0.123162	0.524938	0.13	0	1
Klhl21	0.123162	0.524183	0.13	0	1
Rp2h	0.123162	0.522768	0.13	0	1
Ncoa6	0.123162	0.522423	0.13	0	1
Ndufaf2	0.123162	0.520092	0.13	0	1
Fam98c	0.123162	0.518576	0.13	0	1
Phf21a	0.123162	0.518387	0.13	0	1
Haus2	0.123162	0.515551	0.13	0	1
Tmem63a	0.123162	0.51336	0.13	0	1
Rnf26	0.123162	0.513264	0.13	0	1
Tmem70	0.123162	0.512333	0.13	0	1
Mpzl2	0.123162	0.5121	0.13	0	1
Anpep	0.123162	0.510297	0.13	0	1
Mtx2	0.123162	0.509854	0.13	0	1
Ranbp9	0.123162	0.508745	0.13	0	1
Atp7a	0.123162	0.506869	0.13	0	1
Map2k5	0.123162	0.504366	0.13	0	1
Nmral1	0.123162	0.50385	0.13	0	1
Tpgs1	0.123162	0.502799	0.13	0	1
Nr2c2ap	0.123162	0.501485	0.13	0	1
Mettl20	0.123162	0.49877	0.13	0	1
Zfyve19	0.123162	0.498491	0.13	0	1
Serinc2	0.123162	0.498488	0.13	0	1
Bet1l	0.123162	0.495772	0.13	0	1
Aldh2	0.123162	0.494973	0.13	0	1
Rragc	0.123162	0.493133	0.13	0	1
Adssl1	0.123162	0.492422	0.13	0	1
Rbm47	0.123162	0.492242	0.13	0	1
Tmem194	0.123162	0.49111	0.13	0	1
Mfsd5	0.123162	0.490041	0.13	0	1
Ncor2	0.123162	0.486394	0.13	0	1
Tmem54	0.123162	0.485538	0.13	0	1
Prpf3	0.123162	0.485125	0.13	0	1
Tmem127	0.123162	0.485042	0.13	0	1
Fbxo25	0.123162	0.48486	0.13	0	1
Efna1	0.123162	0.484601	0.13	0	1
Polb	0.123162	0.483712	0.13	0	1
Kif1bp	0.123162	0.483356	0.13	0	1
Smim19	0.123162	0.482989	0.13	0	1
Rb1	0.123162	0.479595	0.13	0	1
Itpripl2	0.123162	0.478183	0.13	0	1
Wdr41	0.123162	0.478009	0.13	0	1
Scyl1	0.123162	0.476248	0.13	0	1
Dcaf13	0.123162	0.475906	0.13	0	1
Plekhg2	0.123162	0.4747	0.13	0	1
Il10rb	0.123162	0.474376	0.13	0	1
Igsf5	0.123162	0.473352	0.13	0	1
Zfp52	0.123162	0.472072	0.13	0	1
Pcif1	0.123162	0.465056	0.13	0	1
Zfp386	0.123162	0.464135	0.13	0	1
Nudt8	0.123162	0.463743	0.13	0	1
Ing4	0.123162	0.463633	0.13	0	1
Sde2	0.123162	0.463583	0.13	0	1
Sirt6	0.123162	0.462253	0.13	0	1
Pde12	0.123162	0.46167	0.13	0	1
Akr1e1	0.123162	0.460915	0.13	0	1
Chmp6	0.123162	0.459074	0.13	0	1
Igip	0.123162	0.457565	0.13	0	1
Tti2	0.123162	0.457103	0.13	0	1
X4632415L05Rik	0.123162	0.456052	0.13	0	1
Fip1l1	0.123162	0.456052	0.13	0	1
Zranb2	0.123162	0.453449	0.13	0	1
Ddx18	0.123162	0.452799	0.13	0	1
Phkg2	0.123162	0.452741	0.13	0	1
Txndc16	0.123162	0.452409	0.13	0	1
Alg6	0.123162	0.452409	0.13	0	1
Acbd6	0.123162	0.45189	0.13	0	1
L2hgdh	0.123162	0.450335	0.13	0	1
Zbtb22	0.123162	0.450335	0.13	0	1
Ccnh	0.123162	0.450297	0.13	0	1
Igsf8	0.123162	0.448923	0.13	0	1
Ift140	0.123162	0.448747	0.13	0	1
Pold1	0.123162	0.448295	0.13	0	1
Taok3	0.123162	0.447529	0.13	0	1
Dab1	0.123162	0.446062	0.13	0	1
Sipa1l3	0.123162	0.444194	0.13	0	1
Hras	0.123162	0.439938	0.13	0	1
Hmg20b	0.123162	0.429137	0.13	0	1
Klhl20	0.123162	0.427789	0.13	0	1
Pold3	0.123162	0.427244	0.13	0	1
Maz	0.123162	0.427105	0.13	0	1
Rab4b	0.123162	0.426445	0.13	0	1
Abcc3	0.123162	0.425644	0.13	0	1
Hck	0.123162	0.425644	0.13	0	1
Acy1	0.123162	0.424711	0.13	0	1
Lancl1	0.123162	0.423406	0.13	0	1
Rapgef2	0.123162	0.42102	0.13	0	1
Galk1	0.123162	0.420835	0.13	0	1
Gmds	0.123162	0.418482	0.13	0	1
X2310067B10Rik	0.123162	0.414795	0.13	0	1
Prpf18	0.123162	0.414795	0.13	0	1
Cdc40	0.123162	0.414328	0.13	0	1
Ldlrap1	0.123162	0.413234	0.13	0	1
Prkaa2	0.123162	0.412724	0.13	0	1
Mptx1	0.123162	0.409242	0.13	0	1
Ncaph	0.123162	0.408828	0.13	0	1
Rnf123	0.123162	0.408387	0.13	0	1
Sh2b3	0.123162	0.408005	0.13	0	1
Pelo	0.123162	0.406602	0.13	0	1
Ltv1	0.123162	0.40194	0.13	0	1
Smyd2	0.123162	0.399717	0.13	0	1
Ankfy1	0.123162	0.398007	0.13	0	1
Gnpda2	0.123162	0.398007	0.13	0	1
AI314180	0.123162	0.396289	0.13	0	1
Ltbr	0.123162	0.395499	0.13	0	1
Kcnk1	0.123162	0.395499	0.13	0	1
Prrc1	0.123162	0.394937	0.13	0	1
Cpsf4	0.123162	0.393472	0.13	0	1
Atad2b	0.123162	0.392646	0.13	0	1
Kcnq1	0.123162	0.392171	0.13	0	1
Hps3	0.123162	0.390522	0.13	0	1
Zcchc4	0.123162	0.390427	0.13	0	1
Ppox	0.123162	0.386224	0.13	0	1
Pola2	0.123162	0.386224	0.13	0	1
Ube2w	0.123162	0.384522	0.13	0	1
Tspan15	0.123162	0.384513	0.13	0	1
Ankib1	0.123162	0.380593	0.13	0	1
Chpt1	0.123162	0.37941	0.13	0	1
Exosc8	0.123162	0.376297	0.13	0	1
X2610001J05Rik	0.123162	0.37462	0.13	0	1
Tmed4	0.123162	0.37322	0.13	0	1
Stoml2	0.123162	0.372474	0.13	0	1
Mrps27	0.123162	0.371132	0.13	0	1
E130012A19Rik	0.123162	0.370696	0.13	0	1
X1110065P20Rik	0.123162	0.370368	0.13	0	1
Acvr1	0.123162	0.367993	0.13	0	1
Cldn7	0.123162	0.366631	0.13	0	1
Nat2	0.123162	0.364139	0.13	0	1
Tmem45b	0.123162	0.364139	0.13	0	1
Msh3	0.123162	0.361845	0.13	0	1
Adprh	0.123162	0.359468	0.13	0	1
Glrx2	0.123162	0.357334	0.13	0	1
Pygl	0.123162	0.352039	0.13	0	1
Nagk	0.123162	0.349649	0.13	0	1
Gtf2e2	0.123162	0.343043	0.13	0	1
Rufy2	0.123162	0.342745	0.13	0	1
Parp10	0.123162	0.342135	0.13	0	1
Alyref2	0.123162	0.337723	0.13	0	1
Tmem37	0.123162	0.335444	0.13	0	1
Senp7	0.123162	0.331136	0.13	0	1
Lsm5	0.123162	0.331136	0.13	0	1
Sugp2	0.123162	0.329343	0.13	0	1
X1700102H20Rik	0.123162	0.325097	0.13	0	1
Trim37	0.123162	0.324646	0.13	0	1
Ncbp2	0.123162	0.322842	0.13	0	1
Mrps11	0.123162	0.322842	0.13	0	1
Cnot11	0.123162	0.321072	0.13	0	1
Atxn3	0.123162	0.316355	0.13	0	1
Ogfr	0.123162	0.316355	0.13	0	1
X1600002K03Rik	0.123162	0.31408	0.13	0	1
Slc26a3	0.123162	0.306249	0.13	0	1
Arf2	0.123162	0.302132	0.13	0	1
H1f0	0.123162	0.298829	0.13	0	1
Rdh13	0.123162	0.298829	0.13	0	1
Scap	0.123162	0.298829	0.13	0	1
Yipf1	0.123162	0.292394	0.13	0	1
Cd1d1	0.123162	0.291771	0.13	0	1
Mapk7	0.123162	0.291567	0.13	0	1
Gon4l	0.123162	0.284873	0.13	0	1
Wtap	0.123162	0.282996	0.13	0	1
Gale	0.123162	0.281513	0.13	0	1
Pgap3	0.123162	0.261375	0.13	0	1
Rnf13	0.123247	0.990141	0.304	0.111	1
Ppp3r1	0.123247	-0.590292	0.13	0.333	1
Senp6	0.123247	-0.600613	0.13	0.333	1
Rhog	0.124342	0.268439	0.478	0.222	1
Clic1	0.124471	-0.548306	0.478	0.611	1
Capzb	0.126513	-0.325717	0.522	0.833	1
Ndufv2	0.128648	-0.726153	0.217	0.389	1
Tmem229b	0.129324	0.968451	0.217	0.056	1
Sepw1	0.129324	0.693865	0.217	0.056	1
Sft2d2	0.129324	0.601547	0.217	0.056	1
Fam96a	0.129428	0.396091	0.348	0.111	1
Ets1	0.131448	-0.632458	0.304	0.5	1
Oat	0.131457	-0.261001	0.652	0.722	1
Ccl3	0.132319	2.4318	0.304	0.111	1
Rab11a	0.132319	0.611307	0.304	0.111	1
Rps16	0.136775	-0.369413	0.826	0.833	1
Fkbp1a	0.137073	0.504934	0.391	0.167	1
Ptpn6	0.137073	0.401587	0.391	0.167	1
Paics	0.137073	-0.615651	0.217	0.389	1
Anapc5	0.137073	-0.702627	0.217	0.389	1
Tapbp	0.137429	-0.425154	0.348	0.611	1
P2ry10	0.137429	-0.426858	0.348	0.611	1
B4galt1	0.138207	-0.558697	0.087	0.278	1
Tle3	0.138378	0.697531	0.348	0.167	1
Lpxn	0.138473	0.388403	0.348	0.111	1
Aldoa	0.139261	0.687641	0.478	0.278	1
Saraf	0.139261	0.575743	0.478	0.278	1
Huwe1	0.13996	0.424257	0.478	0.222	1
Fam114a2	0.140424	0.649882	0.217	0.056	1
Mpeg1	0.140469	1.26515	0.217	0.056	1
Glul	0.140469	1.06628	0.217	0.056	1
Rnf128	0.140469	1.04577	0.217	0.056	1
Inpp5e	0.140469	0.894563	0.217	0.056	1
Tnpo2	0.140469	0.845869	0.217	0.056	1
Tmem234	0.140469	0.727887	0.217	0.056	1
Cyhr1	0.140469	0.705193	0.217	0.056	1
Hccs	0.140469	0.679255	0.217	0.056	1
Amfr	0.140469	0.67218	0.217	0.056	1
Necap2	0.140469	0.654055	0.217	0.056	1
X2310011J03Rik	0.140469	0.643176	0.217	0.056	1
Mllt6	0.140469	0.642151	0.217	0.056	1
Ctdnep1	0.140469	0.640248	0.217	0.056	1
Ccdc34	0.140469	0.551779	0.217	0.056	1
Pus1	0.140469	0.453789	0.217	0.056	1
Cs	0.141866	0.63218	0.522	0.278	1
X1810026B05Rik	0.141866	-0.546328	0.348	0.5	1
Ptp4a3	0.141899	0.893995	0.304	0.111	1
Ifngr2	0.141899	0.796527	0.304	0.111	1
Unc93b1	0.141899	0.751385	0.304	0.111	1
Kdelr2	0.141899	0.659969	0.304	0.111	1
Pcbp2	0.142108	-0.589825	0.609	0.667	1
Anxa6	0.147427	-0.593933	0.304	0.5	1
Fbrs	0.147567	0.685831	0.348	0.167	1
Rpsa	0.148318	-0.263693	0.87	0.944	1
Trafd1	0.14918	-0.440946	0.087	0.278	1
Cited4	0.14918	-0.573322	0.087	0.278	1
Ube2b	0.150009	0.372456	0.522	0.278	1
Ctsh	0.15197	0.751372	0.304	0.111	1
Tcf12	0.152004	0.568753	0.304	0.111	1
Rnf2	0.152004	-0.331527	0.13	0.333	1
Rps6ka3	0.152004	-0.379162	0.13	0.333	1
Mmadhc	0.152339	0.894609	0.217	0.056	1
Hexb	0.152339	0.856802	0.217	0.056	1
Sirt7	0.152339	0.846092	0.217	0.056	1
Tpp1	0.152339	0.775171	0.217	0.056	1
Mcfd2	0.152339	0.698517	0.217	0.056	1
Exoc3	0.152339	0.634178	0.217	0.056	1
Sap130	0.152339	0.588572	0.217	0.056	1
Eml3	0.152339	0.586377	0.217	0.056	1
Aldh1b1	0.152339	0.56931	0.217	0.056	1
Cebpg	0.152339	0.52211	0.217	0.056	1
Ptgr2	0.152339	0.520206	0.217	0.056	1
Parp2	0.152339	0.502679	0.217	0.056	1
Hdlbp	0.152339	0.471306	0.217	0.056	1
Supv3l1	0.152339	0.45794	0.217	0.056	1
Hnrnpl	0.153205	0.557166	0.522	0.389	1
Kpna4	0.154508	-0.602977	0.13	0.278	1
Otud4	0.154508	-0.660414	0.13	0.278	1
Ube2j1	0.154508	-0.770524	0.13	0.278	1
Sf3a1	0.154508	-0.8147	0.13	0.278	1
Herpud1	0.155193	0.574944	0.391	0.167	1
Vdac1	0.155955	-0.472243	0.304	0.5	1
X2010107E04Rik	0.157215	0.740602	0.348	0.167	1
Zfand6	0.157215	-0.45496	0.174	0.389	1
Hnrnph1	0.157375	-0.606073	0.261	0.444	1
Zfp36l1	0.157388	-0.377236	0.478	0.667	1
Psmd1	0.158014	-0.546186	0.174	0.333	1
Safb	0.158014	-0.805892	0.174	0.333	1
Tob2	0.160806	-0.283782	0.087	0.278	1
Junb	0.162504	-0.39714	0.652	0.778	1
Qars	0.162647	0.577311	0.304	0.111	1
Chst12	0.162647	0.505068	0.304	0.111	1
Pld4	0.162647	0.477146	0.304	0.111	1
Usp14	0.162647	0.405041	0.304	0.111	1
Copb1	0.162647	-0.347223	0.13	0.333	1
X0610010K14Rik	0.164909	0.34729	0.391	0.167	1
Arl5c	0.164956	0.758374	0.217	0.056	1
Rrm2	0.164956	0.694929	0.217	0.056	1
Anapc13	0.164956	0.638819	0.217	0.056	1
Ubn1	0.164956	0.637879	0.217	0.056	1
Cds2	0.164956	0.628904	0.217	0.056	1
Tceb3	0.164956	0.602124	0.217	0.056	1
Man2a2	0.164956	0.563696	0.217	0.056	1
Supt4a	0.164956	0.545257	0.217	0.056	1
Ift27	0.164956	0.531154	0.217	0.056	1
Hadhb	0.164956	0.515581	0.217	0.056	1
Csrp2	0.164956	0.515278	0.217	0.056	1
Rab37	0.164956	0.505427	0.217	0.056	1
Pom121	0.164956	0.454767	0.217	0.056	1
Noc4l	0.164956	0.450293	0.217	0.056	1
Aamp	0.164956	0.406817	0.217	0.056	1
Hsdl1	0.164956	0.403435	0.217	0.056	1
Acadm	0.164956	0.400615	0.217	0.056	1
Rnf4	0.164956	0.398742	0.217	0.056	1
Gtf3c2	0.164956	0.383658	0.217	0.056	1
Hnrnpk	0.165608	0.480296	0.652	0.444	1
Rbm5	0.165802	-0.589123	0.13	0.278	1
Ybx1	0.16718	-0.35397	0.522	0.722	1
Klhdc3	0.167334	0.719406	0.348	0.167	1
Cnot6	0.170919	0.356616	0.609	0.333	1
Mrpl36	0.173843	0.462811	0.304	0.111	1
Tmx1	0.173843	0.450776	0.304	0.111	1
Nono	0.173843	0.436467	0.304	0.111	1
Psme2	0.174125	0.369027	0.478	0.278	1
Nckap1l	0.175076	-0.292467	0.217	0.389	1
2019-09-11	0.175076	-0.500577	0.217	0.389	1
Rac2	0.175704	-0.275014	0.826	0.944	1
Rpl7	0.175892	-0.334568	0.913	0.889	1
Chd1	0.176392	-0.424263	0.043	0.167	1
Coil	0.176392	-0.424549	0.043	0.167	1
Mrps22	0.176392	-0.429195	0.043	0.167	1
Cflar	0.176392	-0.436803	0.043	0.167	1
Ccdc174	0.176392	-0.445296	0.043	0.167	1
Tmem101	0.176392	-0.472989	0.043	0.167	1
Aars	0.176392	-0.477292	0.043	0.167	1
Cactin	0.176392	-0.4798	0.043	0.167	1
Dpcd	0.176392	-0.495701	0.043	0.167	1
Pdcd5	0.176392	-0.495996	0.043	0.167	1
Kantr	0.176392	-0.497529	0.043	0.167	1
Gm4832	0.176392	-0.498281	0.043	0.167	1
Strn3	0.176392	-0.501187	0.043	0.167	1
Specc1l	0.176392	-0.510248	0.043	0.167	1
Mgam	0.176392	-0.518068	0.043	0.167	1
Zfp950	0.176392	-0.523204	0.043	0.167	1
Eif4enif1	0.176392	-0.525223	0.043	0.167	1
Tet3	0.176392	-0.539904	0.043	0.167	1
Ctnnd1	0.176392	-0.54688	0.043	0.167	1
Mtif2	0.176392	-0.54937	0.043	0.167	1
Slc16a1	0.176392	-0.551118	0.043	0.167	1
Fam133b	0.176392	-0.554831	0.043	0.167	1
Traf3ip3	0.176392	-0.557352	0.043	0.167	1
Zdhhc4	0.176392	-0.56122	0.043	0.167	1
Brf1	0.176392	-0.583109	0.043	0.167	1
Ncapg	0.176392	-0.584362	0.043	0.167	1
Klhdc4	0.176392	-0.588186	0.043	0.167	1
Unc45a	0.176392	-0.591396	0.043	0.167	1
Mkks	0.176392	-0.603779	0.043	0.167	1
Mrpl17	0.176392	-0.622313	0.043	0.167	1
Elmo2	0.176392	-0.632281	0.043	0.167	1
Xpot	0.176392	-0.632752	0.043	0.167	1
X2510002D24Rik	0.176392	-0.638229	0.043	0.167	1
Pik3cb	0.176392	-0.644957	0.043	0.167	1
A630072M18Rik	0.176392	-0.652597	0.043	0.167	1
Mvp	0.176392	-0.654968	0.043	0.167	1
Impact	0.176392	-0.658029	0.043	0.167	1
Ppp2r2d	0.176392	-0.658568	0.043	0.167	1
Mtfr1l	0.176392	-0.66092	0.043	0.167	1
Timm10	0.176392	-0.686046	0.043	0.167	1
Slc7a9	0.176392	-0.686863	0.043	0.167	1
Stk19	0.176392	-0.691238	0.043	0.167	1
Vps39	0.176392	-0.697506	0.043	0.167	1
Nol11	0.176392	-0.705809	0.043	0.167	1
Sik3	0.176392	-0.719926	0.043	0.167	1
Trim25	0.176392	-0.721704	0.043	0.167	1
Trp53bp2	0.176392	-0.740568	0.043	0.167	1
Mettl5	0.176392	-0.745591	0.043	0.167	1
X2310039H08Rik	0.176392	-0.752621	0.043	0.167	1
Gnpat	0.176392	-0.767611	0.043	0.167	1
Pigm	0.176392	-0.821618	0.043	0.167	1
Pqlc3	0.176392	-0.841685	0.043	0.167	1
Mdn1	0.176392	-0.856391	0.043	0.167	1
Srebf1	0.176392	-0.857111	0.043	0.167	1
Dus1l	0.176392	-0.878703	0.043	0.167	1
Uimc1	0.176392	-0.926162	0.043	0.167	1
Fiz1	0.176392	-0.926462	0.043	0.167	1
Cd24a	0.176392	-0.960082	0.043	0.167	1
Sptlc1	0.176392	-1.012	0.043	0.167	1
Mrps15	0.176392	-1.02418	0.043	0.167	1
Brox	0.176392	-1.03587	0.043	0.167	1
Pik3r1	0.176412	0.549075	0.435	0.222	1
Gm1821	0.176439	0.519317	0.435	0.222	1
Sfpq	0.177267	-0.644503	0.522	0.667	1
Clns1a	0.177706	-0.688093	0.13	0.278	1
Snx18	0.177706	-0.73103	0.13	0.278	1
Mki67	0.177706	-0.821352	0.13	0.278	1
Bccip	0.178345	0.587387	0.217	0.056	1
Ndufs3	0.178345	0.519279	0.217	0.056	1
Kars	0.178345	0.514753	0.217	0.056	1
Sugp1	0.178345	0.472759	0.217	0.056	1
Rrm1	0.178345	0.471993	0.217	0.056	1
Cdh1	0.178345	0.462182	0.217	0.056	1
Efcab14	0.178345	0.446841	0.217	0.056	1
Ifi27l2a	0.178345	0.445019	0.217	0.056	1
Pspc1	0.178345	0.443202	0.217	0.056	1
Ap4e1	0.178345	0.409474	0.217	0.056	1
Srp9	0.178345	0.405217	0.217	0.056	1
Lpin2	0.178345	0.404124	0.217	0.056	1
Krt18	0.178345	0.368336	0.217	0.056	1
Atf2	0.178345	0.367614	0.217	0.056	1
Dcps	0.178345	0.351787	0.217	0.056	1
Vdac3	0.178345	0.341483	0.217	0.056	1
Arap2	0.178345	0.337165	0.217	0.056	1
Parp8	0.178345	0.336465	0.217	0.056	1
Stxbp3	0.178345	0.298948	0.217	0.056	1
Grap	0.178345	-0.448835	0.087	0.222	1
Nelfb	0.178345	-0.56734	0.087	0.222	1
Gabpb1	0.178345	-0.68501	0.087	0.222	1
Itpr3	0.178345	-0.694747	0.087	0.222	1
Pno1	0.178345	-0.722746	0.087	0.222	1
Rasal3	0.178345	-0.755942	0.087	0.222	1
Ttf2	0.178345	-0.764066	0.087	0.222	1
Syce2	0.178345	-0.81121	0.087	0.222	1
Dpm2	0.178345	-0.835539	0.087	0.222	1
Map1lc3b	0.178345	-0.926218	0.087	0.222	1
Nabp1	0.178345	-0.931474	0.087	0.222	1
Lap3	0.178345	-0.997175	0.087	0.222	1
Rps15a	0.179112	0.327829	0.826	0.556	1
Slc25a3	0.179112	-0.275214	0.652	0.778	1
Cd247	0.179575	-0.668802	0.174	0.333	1
Rbm39	0.179912	0.527363	0.565	0.389	1
D8Ertd738e	0.185576	-0.622656	0.304	0.444	1
Hspd1	0.185605	0.459464	0.304	0.111	1
Ube2l3	0.185605	0.404602	0.304	0.111	1
Jarid2	0.185605	0.398397	0.304	0.111	1
X2700094K13Rik	0.185605	0.283355	0.304	0.111	1
Gpsm3	0.185605	0.274682	0.304	0.111	1
Tsn	0.185704	0.353135	0.391	0.167	1
Rpl27a	0.186314	-0.335108	0.652	0.722	1
Ndfip2	0.186692	0.551219	0.391	0.222	1
Cltc	0.189027	0.561537	0.348	0.167	1
Gnai3	0.189027	0.427432	0.348	0.167	1
Pabpc4	0.190235	-0.589526	0.13	0.278	1
Mcm3	0.190235	-0.690535	0.13	0.278	1
Cisd2	0.192056	-0.809414	0.261	0.389	1
Psmc4	0.192526	0.386935	0.217	0.056	1
Ngdn	0.192526	0.379365	0.217	0.056	1
Rbm38	0.192526	0.371657	0.217	0.056	1
Mrpl15	0.192526	0.329419	0.217	0.056	1
Wwp2	0.192526	0.327477	0.217	0.056	1
Ten1	0.192526	0.313134	0.217	0.056	1
Pim3	0.192526	0.310773	0.217	0.056	1
Tm7sf3	0.192526	0.302983	0.217	0.056	1
Phf12	0.192526	0.291153	0.217	0.056	1
Pgd	0.192526	0.286849	0.217	0.056	1
Ndufa5	0.192526	0.285329	0.217	0.056	1
Ptdss1	0.192526	0.282331	0.217	0.056	1
Sertad2	0.192526	0.277393	0.217	0.056	1
Gpr132	0.192526	-0.543423	0.087	0.222	1
Thoc2	0.192526	-0.578828	0.087	0.222	1
Zfp292	0.192526	-0.58541	0.087	0.222	1
Ubr2	0.192526	-0.617953	0.087	0.222	1
Ccdc50	0.192526	-0.644766	0.087	0.222	1
Ash2l	0.192526	-0.655332	0.087	0.222	1
Cyth3	0.192526	-0.723483	0.087	0.222	1
Uri1	0.192526	-0.929747	0.087	0.222	1
Sbno2	0.192526	-0.945335	0.087	0.222	1
Dcun1d2	0.193282	-0.360805	0.043	0.167	1
Bloc1s6	0.193282	-0.40488	0.043	0.167	1
Ulk2	0.193282	-0.524401	0.043	0.167	1
Emc2	0.193282	-0.526192	0.043	0.167	1
Ints1	0.193282	-0.526237	0.043	0.167	1
Rsbn1	0.193282	-0.536611	0.043	0.167	1
Ube2d2a	0.193282	-0.565628	0.043	0.167	1
Nt5dc1	0.193282	-0.581264	0.043	0.167	1
Elf2	0.193282	-0.595081	0.043	0.167	1
D930015E06Rik	0.193282	-0.603686	0.043	0.167	1
Babam1	0.193282	-0.636309	0.043	0.167	1
Atxn1	0.193282	-0.681739	0.043	0.167	1
Gmip	0.193282	-0.76922	0.043	0.167	1
Mllt10	0.193282	-0.798635	0.043	0.167	1
Csnk1g1	0.193282	-0.929021	0.043	0.167	1
Prkar2a	0.193282	-0.939817	0.043	0.167	1
Tmem176a	0.193282	-1.16052	0.043	0.167	1
Efr3a	0.19589	-0.799802	0.304	0.444	1
Sipa1	0.196801	0.43623	0.391	0.167	1
Stt3b	0.196801	0.412369	0.391	0.167	1
Eif4h	0.196801	-0.407458	0.217	0.389	1
Atad2	0.196801	-0.53477	0.217	0.389	1
Rgs1	0.196952	-0.40342	0.652	0.778	1
Psmb6	0.197172	0.389991	0.435	0.222	1
Ap2s1	0.197172	0.331635	0.435	0.222	1
Stk11	0.197172	-0.275411	0.261	0.444	1
Rpl22l1	0.197505	0.684577	0.391	0.222	1
Eny2	0.197945	0.263138	0.304	0.111	1
Ndufa1	0.200621	0.430251	0.348	0.167	1
Vasp	0.200743	-0.335957	0.565	0.722	1
Rps23	0.201521	-0.251995	0.696	1	1
Poldip3	0.20325	0.826636	0.304	0.167	1
Cntrl	0.20325	-0.494013	0.174	0.333	1
Smg7	0.20325	-0.509307	0.174	0.333	1
Galnt1	0.203403	0.50556	0.261	0.111	1
Camk1d	0.203403	-0.659123	0.13	0.278	1
Prpf4b	0.203403	-0.664965	0.13	0.278	1
Manf	0.204251	-0.546693	0.348	0.444	1
Cox4i1	0.206624	-0.281127	0.783	0.944	1
Cdk2ap1	0.207519	-0.482313	0.087	0.222	1
Eif1ad	0.207519	-0.490775	0.087	0.222	1
Tmed2	0.207519	-0.520772	0.087	0.222	1
Rbm26	0.207519	-0.553202	0.087	0.222	1
Zbtb7a	0.207519	-0.557655	0.087	0.222	1
Prps1l3	0.207519	-0.615945	0.087	0.222	1
Mgst1	0.207519	-0.658408	0.087	0.222	1
Cdipt	0.207519	-0.810004	0.087	0.222	1
Pan3	0.207519	-0.874738	0.087	0.222	1
Adh1	0.207519	-1.19729	0.087	0.222	1
Tnfaip3	0.207861	-0.661795	0.478	0.611	1
Egr1	0.208184	1.03966	0.435	0.222	1
Cps1	0.208184	-0.405876	0.261	0.444	1
Emb	0.208376	-0.504253	0.217	0.389	1
Krt8	0.208828	0.816766	0.391	0.222	1
Ly86	0.210838	0.479339	0.304	0.111	1
Eftud2	0.211331	-0.343682	0.043	0.167	1
Lats1	0.211331	-0.369671	0.043	0.167	1
Rhot1	0.211331	-0.373604	0.043	0.167	1
Appbp2	0.211331	-0.393196	0.043	0.167	1
Dvl1	0.211331	-0.393253	0.043	0.167	1
X1600012H06Rik	0.211331	-0.395834	0.043	0.167	1
Prkd2	0.211331	-0.40534	0.043	0.167	1
Tbcd	0.211331	-0.410203	0.043	0.167	1
Agfg2	0.211331	-0.418888	0.043	0.167	1
Smn1	0.211331	-0.42817	0.043	0.167	1
Rraga	0.211331	-0.430122	0.043	0.167	1
Runx1	0.211331	-0.470356	0.043	0.167	1
Gapvd1	0.211331	-0.477326	0.043	0.167	1
Adk	0.211331	-0.485061	0.043	0.167	1
Crkl	0.211331	-0.502414	0.043	0.167	1
Stxbp5	0.211331	-0.540652	0.043	0.167	1
Ubap1	0.211331	-0.55903	0.043	0.167	1
Vav1	0.211331	-0.561758	0.043	0.167	1
Fbxo34	0.211331	-0.564292	0.043	0.167	1
Lemd3	0.211331	-0.571596	0.043	0.167	1
Rnf216	0.211331	-0.5785	0.043	0.167	1
Ociad2	0.211331	-0.597725	0.043	0.167	1
Ncoa7	0.211331	-0.626533	0.043	0.167	1
Ccl6	0.211331	-0.863969	0.043	0.167	1
Gmpr2	0.211331	-0.905992	0.043	0.167	1
Tmed7	0.212692	0.513718	0.348	0.167	1
Wls	0.212725	0.98452	0.348	0.167	1
Ccl4	0.212725	0.748648	0.348	0.167	1
Prpf8	0.212725	0.643406	0.348	0.167	1
Lims1	0.212725	0.550006	0.348	0.167	1
Rplp1	0.214642	0.270659	1	1	1
Asxl2	0.215906	-0.531221	0.174	0.333	1
Ufc1	0.215906	-0.812255	0.174	0.333	1
Tspan14	0.217222	0.854566	0.261	0.111	1
Rnf111	0.217222	0.802175	0.261	0.111	1
Cd48	0.217222	0.602363	0.261	0.111	1
Nasp	0.217222	0.567259	0.261	0.111	1
Larp7	0.217222	0.535165	0.261	0.111	1
Mrps26	0.217222	0.45563	0.261	0.111	1
Atp5k	0.217222	0.434874	0.261	0.111	1
Srsf10	0.217222	-0.480505	0.13	0.278	1
Ubap2l	0.217222	-0.576123	0.13	0.278	1
Ccar1	0.217222	-0.72257	0.13	0.278	1
Icam1	0.217222	-0.740005	0.13	0.278	1
Srsf2	0.217256	0.399506	0.522	0.278	1
Eif3f	0.217531	-0.305168	0.609	0.722	1
Fos	0.217816	-0.261111	0.565	0.667	1
Lypd8	0.220584	1.01839	0.391	0.222	1
Abcf1	0.223342	-0.383117	0.087	0.222	1
Tpd52l2	0.223342	-0.391218	0.087	0.222	1
Hsd17b13	0.223342	-0.469116	0.087	0.222	1
Urod	0.223342	-0.515435	0.087	0.222	1
Nelfa	0.223342	-0.51974	0.087	0.222	1
Setx	0.223342	-0.521218	0.087	0.222	1
Tma7	0.223342	-0.529383	0.087	0.222	1
2019-03-06	0.223342	-0.561135	0.087	0.222	1
Nfkb2	0.223342	-0.567157	0.087	0.222	1
Commd3	0.223342	-0.586491	0.087	0.222	1
Cdc16	0.223342	-0.593239	0.087	0.222	1
Stx7	0.225348	0.372589	0.348	0.167	1
Cdc42se1	0.225348	0.295351	0.348	0.167	1
Vamp8	0.226386	0.316934	0.478	0.278	1
Rpl18	0.226677	-0.365113	0.87	0.944	1
Ctsc	0.228404	0.389775	0.522	0.278	1
Sub1	0.228404	-0.603857	0.348	0.5	1
Rgs10	0.22912	0.961033	0.304	0.167	1
Ilk	0.22912	-0.431996	0.174	0.333	1
Nfe2l2	0.22912	-0.491606	0.174	0.333	1
Slc35e1	0.22912	-0.670717	0.174	0.333	1
Lpar6	0.229558	0.740995	0.174	0.056	1
Papolg	0.229558	0.708471	0.174	0.056	1
Fam136a	0.229558	0.678431	0.174	0.056	1
Basp1	0.229558	0.61904	0.174	0.056	1
Pla2g12a	0.229558	0.616227	0.174	0.056	1
Golga5	0.229558	0.612061	0.174	0.056	1
Nop58	0.229558	0.571896	0.174	0.056	1
Ddx19a	0.229558	0.548531	0.174	0.056	1
Herc4	0.229558	0.489692	0.174	0.056	1
Ttc1	0.229558	0.447333	0.174	0.056	1
Iqgap2	0.229558	0.429799	0.174	0.056	1
Aamdc	0.229558	0.392921	0.174	0.056	1
S100a10	0.229613	0.389926	0.609	0.389	1
Ppil2	0.230568	-0.261226	0.043	0.167	1
Fam32a	0.230568	-0.27893	0.043	0.167	1
Ndc80	0.230568	-0.303202	0.043	0.167	1
Zfp638	0.230568	-0.354154	0.043	0.167	1
Rgp1	0.230568	-0.470136	0.043	0.167	1
Sh3glb1	0.231532	-0.591034	0.261	0.444	1
Arfgef1	0.231704	0.712035	0.261	0.111	1
Serpinb9	0.231704	0.568258	0.261	0.111	1
Cdkn2aipnl	0.231704	0.512342	0.261	0.111	1
Bdp1	0.231704	0.400531	0.261	0.111	1
Cenpl	0.231704	-0.403692	0.13	0.278	1
Mbtps1	0.231704	-0.518955	0.13	0.278	1
Ccm2	0.231704	-0.814517	0.13	0.278	1
Rps10	0.231766	0.357274	1	0.778	1
Anxa2	0.232807	0.475851	0.391	0.222	1
Cpne1	0.232991	-0.426115	0.217	0.389	1
Ppp3ca	0.232991	-0.698752	0.217	0.389	1
Jun	0.235292	1.80658	0.435	0.278	1
Btg1	0.238059	-0.437144	0.304	0.5	1
Edem1	0.238498	0.263258	0.348	0.167	1
Hdac7	0.240009	-0.255321	0.087	0.222	1
Xiap	0.240009	-0.348043	0.087	0.222	1
Nudc	0.240009	-0.365105	0.087	0.222	1
Id1	0.240009	-0.365968	0.087	0.222	1
Slc25a12	0.240009	-0.368204	0.087	0.222	1
Map3k1	0.240009	-0.38549	0.087	0.222	1
Bcas2	0.240009	-0.386518	0.087	0.222	1
Foxn3	0.240009	-0.398413	0.087	0.222	1
Fam189b	0.240009	-0.423056	0.087	0.222	1
Elf4	0.240009	-0.456088	0.087	0.222	1
Btbd10	0.240009	-0.457942	0.087	0.222	1
Srpk2	0.240009	-0.481363	0.087	0.222	1
Med13l	0.240009	-0.483051	0.087	0.222	1
Cpt1a	0.240009	-0.499031	0.087	0.222	1
Mafk	0.240009	-0.695466	0.087	0.222	1
Ilf3	0.240009	-0.907515	0.087	0.222	1
Fam76b	0.242899	0.595744	0.304	0.167	1
Tnks2	0.242899	-0.348339	0.174	0.333	1
Flna	0.242899	-0.363029	0.174	0.333	1
Gapdh	0.242899	-0.549472	0.174	0.333	1
Eif4g3	0.242899	-0.628388	0.174	0.333	1
Tmed5	0.243879	0.324863	0.435	0.222	1
Nedd8	0.245503	0.42299	0.391	0.222	1
Nfkbid	0.246043	0.692813	0.217	0.389	1
Pnrc2	0.246043	0.53054	0.348	0.222	1
Otud5	0.246816	0.445074	0.261	0.111	1
Ccz1	0.246859	0.593373	0.261	0.111	1
Eif3d	0.246859	0.563785	0.261	0.111	1
App	0.246859	0.549625	0.261	0.111	1
Lamtor1	0.246859	0.541547	0.261	0.111	1
Tspyl1	0.246859	0.479363	0.261	0.111	1
Mcur1	0.246859	0.474697	0.261	0.111	1
Shmt2	0.246859	0.45904	0.261	0.111	1
Rbm8a	0.246859	0.329655	0.261	0.111	1
Gbp4	0.246859	-0.470903	0.13	0.278	1
Usp1	0.246859	-0.473864	0.13	0.278	1
Hp1bp3	0.246859	-0.600323	0.13	0.278	1
Fes	0.246859	-0.858839	0.13	0.278	1
Gm5547	0.247973	0.846853	0.174	0.056	1
Pwwp2a	0.247973	0.758538	0.174	0.056	1
Hs6st1	0.247973	0.729099	0.174	0.056	1
Ddx46	0.247973	0.723388	0.174	0.056	1
Glcci1	0.247973	0.708972	0.174	0.056	1
Commd1	0.247973	0.672075	0.174	0.056	1
Esyt2	0.247973	0.638304	0.174	0.056	1
Gcsam	0.247973	0.635131	0.174	0.056	1
Igf2r	0.247973	0.633781	0.174	0.056	1
Pcbd2	0.247973	0.611428	0.174	0.056	1
X2410002F23Rik	0.247973	0.607799	0.174	0.056	1
Clnk	0.247973	0.599028	0.174	0.056	1
Pa2g4	0.247973	0.594081	0.174	0.056	1
Ngly1	0.247973	0.567771	0.174	0.056	1
Dnajb9	0.247973	0.563944	0.174	0.056	1
Prcp	0.247973	0.561965	0.174	0.056	1
Uchl3	0.247973	0.554066	0.174	0.056	1
Zfp280d	0.247973	0.547061	0.174	0.056	1
Polr2c	0.247973	0.545777	0.174	0.056	1
Xpo1	0.247973	0.545408	0.174	0.056	1
Igfbp4	0.247973	0.544365	0.174	0.056	1
Dnajc14	0.247973	0.53814	0.174	0.056	1
Ctps2	0.247973	0.514541	0.174	0.056	1
Vwa8	0.247973	0.487976	0.174	0.056	1
Fam111a	0.247973	0.469116	0.174	0.056	1
Fam63b	0.247973	0.451197	0.174	0.056	1
Fmnl1	0.247973	0.450608	0.174	0.056	1
Helz	0.247973	0.436468	0.174	0.056	1
Tubg1	0.247973	0.423847	0.174	0.056	1
Apoc3	0.247973	0.405292	0.174	0.056	1
Med24	0.247973	0.40482	0.174	0.056	1
Arhgap19	0.247973	0.40305	0.174	0.056	1
Tox4	0.247973	0.40227	0.174	0.056	1
X0610012G03Rik	0.247973	0.385072	0.174	0.056	1
Vma21	0.247973	0.379494	0.174	0.056	1
Adrm1	0.247973	0.370328	0.174	0.056	1
Pgp	0.247973	0.366487	0.174	0.056	1
Thoc3	0.247973	0.363639	0.174	0.056	1
Dtl	0.247973	0.360165	0.174	0.056	1
Bloc1s2	0.247973	0.333063	0.174	0.056	1
Ski	0.25218	0.638829	0.348	0.167	1
Setd8	0.25218	0.498216	0.348	0.167	1
Brd4	0.25218	0.356957	0.348	0.167	1
Psmd4	0.25218	0.304604	0.348	0.167	1
Mapre1	0.252872	0.530937	0.565	0.389	1
Pmepa1	0.252892	0.422717	0.522	0.333	1
Rpl36a	0.256533	0.326608	0.739	0.611	1
Psmc5	0.257251	-0.409063	0.174	0.333	1
Fabp2	0.257251	-0.547673	0.174	0.333	1
Mbtd1	0.257534	-0.261157	0.087	0.222	1
Impa1	0.257534	-0.381698	0.087	0.222	1
Kdm2a	0.257534	-0.410187	0.087	0.222	1
Krcc1	0.257534	-0.411529	0.087	0.222	1
Ostf1	0.25804	0.459807	0.478	0.333	1
Tceb2	0.259145	0.32826	0.565	0.333	1
Serp1	0.260176	0.808105	0.435	0.278	1
Sf3b2	0.260176	0.303199	0.435	0.278	1
Eif4e2	0.260915	-0.759812	0.174	0.278	1
Tmco1	0.260915	-0.763384	0.174	0.278	1
Man2b1	0.262695	0.916302	0.261	0.111	1
Sacm1l	0.262695	0.473359	0.261	0.111	1
Abcd3	0.262695	0.453452	0.261	0.111	1
Nans	0.262695	0.359977	0.261	0.111	1
Smurf2	0.262695	-0.346523	0.13	0.278	1
Rnf139	0.262695	-0.413472	0.13	0.278	1
Sae1	0.262695	-0.493317	0.13	0.278	1
Cops6	0.262695	-0.570518	0.13	0.278	1
Gdpd3	0.262695	-0.77115	0.13	0.278	1
Gimap3	0.266399	0.586231	0.348	0.167	1
Dock2	0.266399	0.510017	0.348	0.167	1
Sptan1	0.266399	0.291708	0.348	0.167	1
Cd68	0.267398	0.849351	0.174	0.056	1
Pagr1a	0.267398	0.720055	0.174	0.056	1
Rnf5	0.267398	0.641649	0.174	0.056	1
Acsl4	0.267398	0.637646	0.174	0.056	1
Mknk1	0.267398	0.635326	0.174	0.056	1
Gstt2	0.267398	0.624412	0.174	0.056	1
Gpd1l	0.267398	0.585877	0.174	0.056	1
Mlx	0.267398	0.584963	0.174	0.056	1
Cdk7	0.267398	0.575526	0.174	0.056	1
Aplp2	0.267398	0.561143	0.174	0.056	1
Mrpl54	0.267398	0.550073	0.174	0.056	1
Pdk3	0.267398	0.546598	0.174	0.056	1
Vdr	0.267398	0.545232	0.174	0.056	1
Tmem208	0.267398	0.540626	0.174	0.056	1
Ube2f	0.267398	0.54052	0.174	0.056	1
Mre11a	0.267398	0.533144	0.174	0.056	1
Mthfd1	0.267398	0.523451	0.174	0.056	1
Vrk3	0.267398	0.520013	0.174	0.056	1
Uso1	0.267398	0.515546	0.174	0.056	1
Fbxo9	0.267398	0.509202	0.174	0.056	1
Prpf38a	0.267398	0.496073	0.174	0.056	1
Erlin2	0.267398	0.493145	0.174	0.056	1
Nemf	0.267398	0.490399	0.174	0.056	1
X0610009O20Rik	0.267398	0.48064	0.174	0.056	1
Anapc2	0.267398	0.479694	0.174	0.056	1
Cops3	0.267398	0.477833	0.174	0.056	1
Mrps7	0.267398	0.47505	0.174	0.056	1
Znhit2	0.267398	0.474725	0.174	0.056	1
Anp32a	0.267398	0.472116	0.174	0.056	1
Laptm4b	0.267398	0.470749	0.174	0.056	1
Cdkn2aip	0.267398	0.462849	0.174	0.056	1
Cep250	0.267398	0.452667	0.174	0.056	1
X2010111I01Rik	0.267398	0.449865	0.174	0.056	1
Dctn5	0.267398	0.435894	0.174	0.056	1
Chek2	0.267398	0.415911	0.174	0.056	1
Mttp	0.267398	0.411095	0.174	0.056	1
Psd4	0.267398	0.409268	0.174	0.056	1
Susd6	0.267398	0.404391	0.174	0.056	1
Mgat1	0.267398	0.398993	0.174	0.056	1
Ipo9	0.267398	0.398742	0.174	0.056	1
Oard1	0.267398	0.392502	0.174	0.056	1
Coq6	0.267398	0.383277	0.174	0.056	1
Mkrn1	0.267398	0.38011	0.174	0.056	1
Reep4	0.267398	0.371487	0.174	0.056	1
Stx4a	0.267398	0.367852	0.174	0.056	1
Pwp1	0.267398	0.361009	0.174	0.056	1
Fbxo22	0.267398	0.356208	0.174	0.056	1
Gid8	0.267398	0.343719	0.174	0.056	1
Gdap2	0.267398	0.327865	0.174	0.056	1
Spred1	0.267398	0.323179	0.174	0.056	1
Cldn3	0.267398	0.319923	0.174	0.056	1
Ube2m	0.267398	0.316579	0.174	0.056	1
Ddrgk1	0.267398	0.312969	0.174	0.056	1
Fam172a	0.267398	0.290377	0.174	0.056	1
Arntl	0.267398	0.27415	0.174	0.056	1
Cops8	0.267398	0.274082	0.174	0.056	1
Uqcrh	0.269779	0.404089	0.565	0.444	1
Aes	0.269779	-0.461623	0.478	0.556	1
Tpm1	0.272181	0.362929	0.304	0.167	1
Cstb	0.272181	-0.463309	0.174	0.333	1
Pak2	0.272333	0.36311	0.391	0.222	1
Becn1	0.273712	-0.632994	0.217	0.333	1
Ssh2	0.273712	-0.742565	0.217	0.333	1
Slc25a11	0.273712	-0.761774	0.217	0.333	1
Set	0.274224	0.345739	0.609	0.444	1
Hmgn5	0.275928	-0.316061	0.087	0.222	1
Kdm5a	0.275928	-0.3781	0.087	0.222	1
Elmsan1	0.275928	-0.382799	0.087	0.222	1
Mrpl9	0.275928	-0.433542	0.087	0.222	1
Bag1	0.275928	-0.467669	0.087	0.222	1
Abr	0.27661	-0.874676	0.174	0.278	1
Rnf130	0.277051	-0.276484	0.348	0.5	1
Banf1	0.277692	0.332404	0.522	0.333	1
Cox6b1	0.278635	0.381442	0.696	0.5	1
Hsd17b11	0.279174	0.265607	0.261	0.111	1
Hipk3	0.279218	0.580666	0.261	0.111	1
Map2k1	0.279218	0.440358	0.261	0.111	1
Sdhc	0.279218	0.363169	0.261	0.111	1
Ndufb6	0.279218	0.348215	0.261	0.111	1
Creg1	0.279218	0.337487	0.261	0.111	1
Cc2d1b	0.279218	0.308197	0.261	0.111	1
St13	0.279218	0.296466	0.261	0.111	1
Tcf4	0.279218	0.268129	0.261	0.111	1
Znrd1	0.279218	0.259092	0.261	0.111	1
Def6	0.279218	-0.316182	0.13	0.278	1
Lyz1	0.279218	-1.01561	0.261	0.111	1
Rps7	0.279676	-0.291211	0.783	0.833	1
Nampt	0.281161	0.30275	0.348	0.167	1
P4hb	0.282067	0.39753	0.565	0.444	1
Zfp871	0.283667	0.280877	0.435	0.222	1
Ccni	0.286474	0.357675	0.391	0.222	1
Cox14	0.286474	0.301074	0.391	0.222	1
Elovl5	0.286474	0.258976	0.391	0.222	1
Ctss	0.286826	0.804739	0.435	0.278	1
Anp32b	0.287694	0.499856	0.304	0.167	1
Padi2	0.287694	0.482385	0.304	0.167	1
C1qbp	0.287694	0.451609	0.304	0.167	1
Fkbp5	0.287694	0.427269	0.304	0.167	1
Pmpcb	0.287779	0.475466	0.174	0.056	1
Klc1	0.287779	0.421135	0.174	0.056	1
Dera	0.287844	0.596541	0.174	0.056	1
Wdr82	0.287844	0.586675	0.174	0.056	1
Rassf1	0.287844	0.571921	0.174	0.056	1
Ebp	0.287844	0.457897	0.174	0.056	1
Oxct1	0.287844	0.450493	0.174	0.056	1
Zfyve27	0.287844	0.42793	0.174	0.056	1
Klhl7	0.287844	0.426861	0.174	0.056	1
Apoa1bp	0.287844	0.426174	0.174	0.056	1
Slc6a6	0.287844	0.417963	0.174	0.056	1
Nenf	0.287844	0.404593	0.174	0.056	1
Kdm6a	0.287844	0.403625	0.174	0.056	1
Mrpl13	0.287844	0.395486	0.174	0.056	1
Slc15a4	0.287844	0.39543	0.174	0.056	1
Wdr83os	0.287844	0.395068	0.174	0.056	1
Sart1	0.287844	0.390304	0.174	0.056	1
Ahctf1	0.287844	0.389779	0.174	0.056	1
AU019823	0.287844	0.379746	0.174	0.056	1
Zfx	0.287844	0.375585	0.174	0.056	1
Hsph1	0.287844	0.374672	0.174	0.056	1
Dyrk1a	0.287844	0.359247	0.174	0.056	1
Gna11	0.287844	0.358613	0.174	0.056	1
Ftsj1	0.287844	0.357441	0.174	0.056	1
Cdc25a	0.287844	0.355038	0.174	0.056	1
Snx4	0.287844	0.351678	0.174	0.056	1
Xrcc6	0.287844	0.35135	0.174	0.056	1
Anapc7	0.287844	0.344654	0.174	0.056	1
Wbp1l	0.287844	0.336257	0.174	0.056	1
Tsta3	0.287844	0.329601	0.174	0.056	1
Fam50a	0.287844	0.327514	0.174	0.056	1
Ddx49	0.287844	0.320206	0.174	0.056	1
Lztfl1	0.287844	0.319853	0.174	0.056	1
Noc2l	0.287844	0.316832	0.174	0.056	1
R3hdm2	0.287844	0.311765	0.174	0.056	1
Fbxw4	0.287844	0.308136	0.174	0.056	1
Mob2	0.287844	0.30586	0.174	0.056	1
Btbd1	0.287844	0.299093	0.174	0.056	1
Mkl1	0.287844	0.293178	0.174	0.056	1
Tmem184a	0.287844	0.289487	0.174	0.056	1
Parp9	0.287844	0.282816	0.174	0.056	1
Dars2	0.287844	0.273051	0.174	0.056	1
Rnaseh2c	0.287844	0.266958	0.174	0.056	1
Ube2e3	0.287844	0.261767	0.174	0.056	1
Fbxo3	0.287844	0.260162	0.174	0.056	1
Dsp	0.287844	0.259617	0.174	0.056	1
Timp2	0.287844	0.252208	0.174	0.056	1
Anxa4	0.288243	0.359558	0.348	0.222	1
Rbm7	0.288747	-0.478251	0.217	0.333	1
Snf8	0.288747	-0.485745	0.217	0.333	1
Acin1	0.288747	-0.552608	0.217	0.333	1
Ubqln1	0.292937	-0.544888	0.174	0.278	1
Chchd3	0.292937	-0.553715	0.174	0.278	1
Atxn7l3b	0.292937	-0.62014	0.174	0.278	1
Eif1ax	0.292937	-0.705181	0.174	0.278	1
Baz1b	0.292937	-0.708116	0.174	0.278	1
Hpcal1	0.293728	-0.30852	0.261	0.389	1
Fyb	0.293766	-0.551053	0.304	0.444	1
Arhgef2	0.295198	-0.271644	0.087	0.222	1
U2af2	0.296435	0.317157	0.261	0.111	1
Prdx3	0.296435	0.293898	0.261	0.111	1
Spg21	0.296435	0.265676	0.261	0.111	1
Micu2	0.296435	-0.521563	0.13	0.278	1
Pten	0.296469	0.53328	0.348	0.167	1
Dgkz	0.296469	0.303047	0.348	0.167	1
Srsf7	0.296993	0.382586	0.478	0.333	1
Mt1	0.297856	0.841925	0.391	0.278	1
Dhx9	0.297856	-0.57863	0.304	0.389	1
Ftl1	0.298217	0.524321	0.87	0.778	1
Rplp0	0.298682	-0.284081	0.826	0.889	1
Dgat1	0.301103	0.302012	0.391	0.222	1
Stat1	0.301103	0.290527	0.391	0.222	1
Rab14	0.301103	0.271859	0.391	0.222	1
Uqcr10	0.302774	0.520631	0.435	0.333	1
Agpat3	0.303792	0.549516	0.304	0.167	1
Arpc3	0.303792	0.452028	0.304	0.167	1
Ppp3cb	0.303792	0.440144	0.304	0.167	1
Csrnp1	0.303792	0.430933	0.304	0.167	1
Minos1	0.304152	0.311331	0.522	0.333	1
Map4k4	0.304328	-0.922426	0.217	0.333	1
Chchd2	0.306717	0.443947	0.609	0.556	1
Ndufb9	0.308601	-0.439384	0.261	0.389	1
Rpl23a	0.309279	0.440115	0.87	0.667	1
Klf2	0.309319	0.339274	0.174	0.056	1
Cox6a2	0.309319	0.333655	0.174	0.056	1
Ncald	0.309319	0.29956	0.174	0.056	1
Nek6	0.309319	0.283815	0.174	0.056	1
Esrra	0.309319	0.280087	0.174	0.056	1
Tdp1	0.309319	0.272235	0.174	0.056	1
Lmbrd1	0.309319	0.267256	0.174	0.056	1
Runx2	0.309319	0.26208	0.174	0.056	1
Trex1	0.309319	0.257121	0.174	0.056	1
Cpsf1	0.309319	0.250604	0.174	0.056	1
Echs1	0.309319	-0.28317	0.174	0.056	1
Rab3ip	0.309319	-0.372551	0.174	0.056	1
Anxa7	0.309319	-0.490505	0.174	0.056	1
Suds3	0.309898	-0.504042	0.174	0.278	1
Spink4	0.309898	-0.52892	0.174	0.278	1
Gpr65	0.309898	-0.613552	0.174	0.278	1
Grpel1	0.309898	-0.732038	0.174	0.278	1
Fyn	0.312307	0.380249	0.565	0.5	1
Srrt	0.312324	0.269674	0.348	0.167	1
Gimap6	0.312511	0.410168	0.435	0.222	1
Atp6v1c1	0.314347	-0.29125	0.13	0.278	1
Mrpl16	0.314347	-0.440452	0.261	0.111	1
Ndufa8	0.315259	0.321535	0.435	0.278	1
Csnk2b	0.316221	0.265431	0.391	0.222	1
Limd2	0.316227	0.275401	0.565	0.389	1
Dgkd	0.318943	0.640645	0.348	0.222	1
Hmgn1	0.320458	-0.48379	0.217	0.333	1
Aprt	0.320458	-0.518326	0.217	0.333	1
Ndufs1	0.320458	-0.559088	0.217	0.333	1
Prkcsh	0.320458	-0.921722	0.217	0.333	1
Cnot1	0.320478	0.507508	0.304	0.167	1
2019-09-09	0.320478	0.436834	0.304	0.167	1
Ube2k	0.320478	0.423879	0.304	0.167	1
Tmem134	0.320478	0.409735	0.304	0.167	1
Myl12a	0.321286	0.408064	0.565	0.444	1
Hadh	0.323964	-0.317615	0.261	0.389	1
Usf2	0.323964	-0.32608	0.261	0.389	1
Calml4	0.326269	0.725034	0.217	0.111	1
Rps27l	0.326269	0.487197	0.217	0.111	1
Nup50	0.326269	0.401404	0.217	0.111	1
Gpkow	0.326269	-0.51983	0.13	0.222	1
Pfkp	0.326269	-0.553982	0.13	0.222	1
Map4k2	0.326269	-0.560737	0.13	0.222	1
Laptm4a	0.326269	-0.562207	0.13	0.222	1
BC017643	0.326269	-0.649371	0.13	0.222	1
Zzef1	0.326269	-0.680533	0.13	0.222	1
Adh5	0.326269	-0.76486	0.13	0.222	1
Notch1	0.326269	-0.876079	0.13	0.222	1
Tcirg1	0.327496	-0.431481	0.174	0.278	1
Impdh2	0.327496	-0.529696	0.174	0.278	1
Psmd7	0.327496	-0.554264	0.174	0.278	1
Fbxl3	0.327496	-0.681772	0.174	0.278	1
Cmtm6	0.327496	-0.811124	0.174	0.278	1
Eef1b2	0.330838	-0.27626	0.87	0.944	1
Tmed9	0.331829	0.273837	0.391	0.222	1
Dock10	0.332207	-0.32714	0.391	0.5	1
Phf5a	0.332957	-0.348959	0.261	0.111	1
Cct8	0.335068	0.559307	0.348	0.222	1
Os9	0.335068	0.446019	0.348	0.222	1
Cwc15	0.335068	0.378681	0.348	0.222	1
Gngt2	0.337102	-0.441712	0.217	0.333	1
Sltm	0.337136	-0.434552	0.217	0.333	1
Dnaja1	0.337751	0.494924	0.304	0.167	1
Snrpe	0.33776	-0.299941	0.304	0.444	1
Anp32e	0.33776	-0.362489	0.304	0.444	1
Psma7	0.338587	-0.260899	0.391	0.556	1
Ptpn18	0.339694	0.335449	0.478	0.333	1
Lcp2	0.343223	0.644726	0.391	0.278	1
Gna13	0.345485	0.294185	0.435	0.278	1
Ndel1	0.34573	-0.351571	0.174	0.278	1
Sec31a	0.34573	-0.42602	0.174	0.278	1
Anapc11	0.34573	-0.465748	0.174	0.278	1
Eid1	0.34573	-0.533296	0.174	0.278	1
Ndufs4	0.34573	-0.714867	0.174	0.278	1
Eif4a2	0.34573	-1.14934	0.174	0.278	1
Ywhag	0.346403	0.526594	0.217	0.111	1
Msl1	0.346403	0.359224	0.217	0.111	1
Tnfsf10	0.346403	-0.408003	0.13	0.222	1
Erap1	0.346403	-0.521689	0.13	0.222	1
Mon2	0.346403	-0.719036	0.13	0.222	1
Snap23	0.346403	-0.761107	0.13	0.222	1
Kmt2c	0.346403	-0.954159	0.13	0.222	1
Tlk1	0.346403	-1.27334	0.13	0.222	1
Sf1	0.346759	-0.297065	0.348	0.444	1
Ivns1abp	0.346842	-0.374139	0.391	0.5	1
Ncl	0.347031	-0.284928	0.565	0.611	1
D17H6S56E.5	0.347927	0.655221	0.391	0.222	1
Rpl13	0.349829	-0.27862	0.783	0.889	1
Rpl8	0.350587	-0.345105	0.87	0.889	1
Nipbl	0.351709	-0.69864	0.261	0.333	1
Coro1b	0.35332	-0.332187	0.304	0.444	1
Mir703	0.35332	-0.352292	0.304	0.444	1
Ssu72	0.35332	-0.38377	0.304	0.444	1
Ctsz	0.354363	-0.257474	0.217	0.333	1
Ccnl2	0.355612	0.400805	0.304	0.167	1
Syncrip	0.355612	0.366947	0.304	0.167	1
Rtcb	0.355612	0.335415	0.304	0.167	1
Nap1l4	0.355612	0.322043	0.304	0.167	1
Crem	0.356159	-0.449649	0.261	0.389	1
Lrmp	0.359279	-0.461619	0.304	0.389	1
Ptpn22	0.361881	-0.372795	0.391	0.5	1
Txn1	0.362065	0.31387	0.696	0.611	1
Ergic3	0.362452	-0.484245	0.348	0.5	1
Il2rg	0.363877	-0.441686	0.478	0.556	1
Ppa1	0.364598	-0.371889	0.174	0.278	1
Cdc5l	0.364598	-0.397602	0.174	0.278	1
Chic2	0.364598	-0.425326	0.174	0.278	1
Bloc1s1	0.364598	-0.447667	0.174	0.278	1
Atp11b	0.367263	0.303538	0.217	0.111	1
Ccr9	0.367312	1.22171	0.217	0.111	1
Fgd2	0.367312	0.555711	0.217	0.111	1
Ap2a2	0.367312	0.512393	0.217	0.111	1
Zmat2	0.367312	0.496401	0.217	0.111	1
Man1a2	0.367312	0.4666	0.217	0.111	1
Rab2a	0.367312	0.397474	0.217	0.111	1
Snapc5	0.367312	0.358165	0.217	0.111	1
Uqcc2	0.367312	0.325338	0.217	0.111	1
Aldh9a1	0.367312	0.308988	0.217	0.111	1
Isg20l2	0.367312	-0.334695	0.13	0.222	1
Asun	0.367312	-0.467352	0.13	0.222	1
Wash1	0.367312	-0.528091	0.13	0.222	1
Commd8	0.367312	-0.535036	0.13	0.222	1
Ilf2	0.367312	-0.552357	0.13	0.222	1
Klf4	0.367312	-0.591722	0.13	0.222	1
Samm50	0.367312	-0.641641	0.13	0.222	1
Nudcd2	0.367312	-0.726647	0.13	0.222	1
Ewsr1	0.368865	0.346036	0.348	0.222	1
Txndc17	0.368865	-0.639516	0.261	0.333	1
Pla2g16	0.370245	-0.437874	0.391	0.444	1
Mcm4	0.372135	0.601139	0.304	0.222	1
Ptpn1	0.372135	-0.587991	0.217	0.333	1
Plac8	0.372807	0.296117	0.739	0.667	1
Hnrnpa2b1	0.372807	0.283141	0.739	0.667	1
Ctsb	0.373835	0.869379	0.522	0.444	1
Ptma	0.373835	0.422674	0.565	0.389	1
Slk	0.374057	0.474634	0.304	0.167	1
Metap2	0.374057	0.305384	0.304	0.167	1
Rapgef6	0.374057	0.251164	0.304	0.167	1
Pum2	0.377322	-0.556433	0.435	0.444	1
Psmb3	0.378234	0.406358	0.478	0.278	1
Gpi1	0.378234	-0.262396	0.348	0.444	1
Fbxl14	0.379934	-0.291406	0.087	0.167	1
Abhd12	0.379934	-0.333898	0.087	0.167	1
Mbd6	0.379934	-0.345532	0.087	0.167	1
Uhrf1	0.379934	-0.354499	0.087	0.167	1
Hells	0.379934	-0.360353	0.087	0.167	1
Tipin	0.379934	-0.370867	0.087	0.167	1
Ptpmt1	0.379934	-0.378236	0.087	0.167	1
Prc1	0.379934	-0.39414	0.087	0.167	1
Asah1	0.379934	-0.398231	0.087	0.167	1
Dlat	0.379934	-0.406975	0.087	0.167	1
Pptc7	0.379934	-0.41871	0.087	0.167	1
Acp5	0.379934	-0.437529	0.087	0.167	1
Cast	0.379934	-0.468448	0.087	0.167	1
Piezo1	0.379934	-0.477928	0.087	0.167	1
Itsn2	0.379934	-0.488809	0.087	0.167	1
Ranbp2	0.379934	-0.501364	0.087	0.167	1
Ubr7	0.379934	-0.54473	0.087	0.167	1
Tbx21	0.379934	-0.548177	0.087	0.167	1
Chek1	0.379934	-0.552568	0.087	0.167	1
Gemin7	0.379934	-0.552624	0.087	0.167	1
Rad50	0.379934	-0.55899	0.087	0.167	1
Paf1	0.379934	-0.561359	0.087	0.167	1
Timm17b	0.379934	-0.565835	0.087	0.167	1
Edem2	0.379934	-0.569085	0.087	0.167	1
Cpd	0.379934	-0.570465	0.087	0.167	1
Tmem39a	0.379934	-0.589234	0.087	0.167	1
Atp5g2	0.379934	-0.594141	0.087	0.167	1
Wbp11	0.379934	-0.611435	0.087	0.167	1
Las1l	0.379934	-0.613072	0.087	0.167	1
Cox10	0.379934	-0.629713	0.087	0.167	1
Cr1l	0.379934	-0.633584	0.087	0.167	1
BC037034	0.379934	-0.641246	0.087	0.167	1
Mterf3	0.379934	-0.644746	0.087	0.167	1
Ttc28	0.379934	-0.724818	0.087	0.167	1
Gpaa1	0.379934	-0.729651	0.087	0.167	1
Gxylt1	0.379934	-0.730034	0.087	0.167	1
Ggta1	0.379934	-0.75045	0.087	0.167	1
Golga2	0.379934	-0.791963	0.087	0.167	1
Slc35a4	0.379934	-0.80769	0.087	0.167	1
Wipf2	0.379934	-0.863882	0.087	0.167	1
Tm6sf1	0.379934	-0.910541	0.087	0.167	1
Rnf11	0.379934	-1.02327	0.087	0.167	1
Stk10	0.384096	0.601228	0.261	0.167	1
Lyn	0.384096	0.520465	0.261	0.167	1
Eif4a3	0.384096	-0.372113	0.174	0.278	1
Tgfbr1	0.384096	-0.427346	0.174	0.278	1
Zc3hav1	0.384096	-0.43259	0.174	0.278	1
Med1	0.384096	-0.53219	0.174	0.278	1
Zyx	0.384096	-0.763349	0.174	0.278	1
Wsb1	0.385775	-0.267341	0.304	0.444	1
Macf1	0.386141	-0.415023	0.391	0.444	1
Srsf9	0.386531	0.443842	0.348	0.222	1
Ikzf2	0.386531	0.359262	0.348	0.222	1
Mdh2	0.386531	0.335208	0.348	0.222	1
Ezr	0.386531	-0.588991	0.261	0.333	1
Ube2e1	0.388989	0.497174	0.217	0.111	1
Erbb2ip	0.388989	0.401963	0.217	0.111	1
Rnf114	0.388989	0.390555	0.217	0.111	1
Hscb	0.388989	0.386402	0.217	0.111	1
Dcaf8	0.388989	0.376224	0.217	0.111	1
Srsf4	0.388989	0.370135	0.217	0.111	1
Slc43a2	0.388989	0.344412	0.217	0.111	1
Cdca8	0.388989	0.328515	0.217	0.111	1
Pnn	0.388989	0.312995	0.217	0.111	1
Usp39	0.388989	0.312215	0.217	0.111	1
Cmas	0.388989	0.310298	0.217	0.111	1
Cacybp	0.388989	0.305365	0.217	0.111	1
Abhd11os	0.388989	0.271888	0.217	0.111	1
Map4	0.388989	-0.297286	0.13	0.222	1
Gbf1	0.388989	-0.390268	0.13	0.222	1
Psmd3	0.388989	-0.415783	0.13	0.222	1
Brd9	0.388989	-0.423125	0.13	0.222	1
Ppp5c	0.388989	-0.428358	0.13	0.222	1
Hdac2	0.388989	-0.506394	0.13	0.222	1
Nup160	0.388989	-0.509069	0.13	0.222	1
Bcl10	0.388989	-0.547603	0.13	0.222	1
Alg5	0.388989	-0.65121	0.13	0.222	1
Thy1	0.388989	-0.692808	0.13	0.222	1
Ncor1	0.389194	-0.431609	0.435	0.556	1
Lta4h	0.3903	-0.288399	0.261	0.389	1
Tcp1	0.390449	-0.436824	0.217	0.333	1
Cyld	0.392779	-0.363445	0.304	0.389	1
Adrbk1	0.392779	-0.37988	0.304	0.389	1
Tra2a	0.392779	-0.410197	0.304	0.389	1
Spint2	0.392779	-0.468659	0.304	0.389	1
Syf2	0.393082	0.533072	0.304	0.167	1
Prpf38b	0.393082	0.501753	0.304	0.167	1
Tmem14c	0.393082	0.274984	0.304	0.167	1
Cd63	0.393082	-0.316507	0.304	0.167	1
Cse1l	0.393082	-0.430208	0.217	0.278	1
Clta	0.393163	0.273996	0.522	0.333	1
Hprt	0.394165	-0.516357	0.348	0.389	1
Dbnl	0.394611	-0.298323	0.348	0.444	1
Tpm3	0.394611	-0.452855	0.348	0.444	1
Ak2	0.394611	-0.46996	0.348	0.444	1
Calm1	0.398813	0.267277	0.783	0.833	1
Prkci	0.398928	-0.250167	0.043	0.111	1
Manbal	0.398928	-0.265664	0.043	0.111	1
Coro7	0.398928	-0.26599	0.043	0.111	1
Rmi2	0.398928	-0.268581	0.043	0.111	1
Gt.ROSA.26Sor	0.398928	-0.271997	0.043	0.111	1
Gm561	0.398928	-0.274929	0.043	0.111	1
Bub1	0.398928	-0.283636	0.043	0.111	1
Phlpp2	0.398928	-0.284658	0.043	0.111	1
Vps54	0.398928	-0.28744	0.043	0.111	1
Tbcc	0.398928	-0.288319	0.043	0.111	1
Cdc20	0.398928	-0.29154	0.043	0.111	1
Lias	0.398928	-0.292469	0.043	0.111	1
Cldn4	0.398928	-0.293198	0.043	0.111	1
Creb3l1	0.398928	-0.294811	0.043	0.111	1
X4930427A07Rik	0.398928	-0.297039	0.043	0.111	1
Rabep2	0.398928	-0.297237	0.043	0.111	1
Faim	0.398928	-0.297881	0.043	0.111	1
Pofut1	0.398928	-0.298067	0.043	0.111	1
Trmt10a	0.398928	-0.298689	0.043	0.111	1
Ythdc2	0.398928	-0.298809	0.043	0.111	1
Dtwd1	0.398928	-0.298982	0.043	0.111	1
Unk	0.398928	-0.30102	0.043	0.111	1
Rrp7a	0.398928	-0.304278	0.043	0.111	1
Slc43a3	0.398928	-0.304278	0.043	0.111	1
[truncated: 1,164 more rows]

## Sheet: ENTm
	p_val	avg_logFC	pct.1	pct.2	p_val_adj
Fbxl5	0.000106803	-0.550796	0.106	0.275	1
Rassf7	0.000212012	0.333461	0.255	0.096	1
Anxa13	0.00073801	0.463984	0.354	0.192	1
X1010001N08Rik	0.000776508	0.39828	0.143	0.036	1
Tmem229b	0.00097644	0.424874	0.335	0.174	1
Acp6	0.00106597	0.387667	0.149	0.042	1
Slc35f2	0.00115166	0.438522	0.298	0.15	1
Ndufb7	0.00124548	0.397359	0.509	0.341	1
Crat	0.00124859	0.583598	0.317	0.174	1
Nfs1	0.00171144	0.353563	0.143	0.042	1
Cox15	0.00176096	0.32255	0.13	0.036	1
Tmem70	0.00194509	0.493206	0.137	0.042	1
Ocel1	0.00207099	0.366351	0.106	0.024	1
Akr1e1	0.0020772	0.343639	0.13	0.036	1
Nudcd2	0.00252397	-0.353359	0.025	0.108	1
Pex6	0.00257158	0.369183	0.174	0.066	1
Dpp3	0.00262071	0.416029	0.242	0.114	1
Hist1h2bc	0.00279781	-0.399632	0.261	0.407	1
Selo	0.00287272	0.320866	0.106	0.024	1
Ptbp1	0.00298271	-0.280897	0.031	0.12	1
Jund	0.004133	-0.44552	0.075	0.18	1
Ttyh2	0.00447311	0.369903	0.335	0.204	1
Atg13	0.00468768	0.38452	0.118	0.036	1
Rbm10	0.00488282	-0.39582	0.043	0.132	1
Ssu72	0.00545261	0.308941	0.273	0.15	1
Kpnb1	0.00580307	-0.321059	0.056	0.15	1
Litaf	0.0061322	0.32554	0.311	0.18	1
Ttc3	0.00634249	0.370408	0.124	0.042	1
Otulin	0.00634249	0.33181	0.124	0.042	1
X2310045N01Rik	0.00683371	0.429176	0.112	0.036	1
Fam114a2	0.00751906	0.309792	0.261	0.144	1
Ggact	0.00755778	0.371357	0.186	0.084	1
Golim4	0.00785113	0.343238	0.112	0.036	1
Gdi1	0.0079658	-0.597649	0.087	0.18	1
Tshz1	0.00840508	-0.387303	0.037	0.114	1
Ndufb11	0.00873579	0.294438	0.491	0.335	1
Rab14	0.00937564	0.32558	0.342	0.222	1
Ppp6r1	0.00959729	0.466535	0.211	0.114	1
Dsg2	0.00970197	0.350268	0.217	0.114	1
Fblim1	0.00973318	0.469296	0.224	0.12	1
Dynlrb1	0.0098617	0.268567	0.311	0.18	1
Rpe	0.0100017	0.286055	0.13	0.048	1
Pip5k1b	0.0100589	0.518209	0.168	0.078	1
Rbm39	0.0101771	0.407634	0.366	0.24	1
Ola1	0.0102584	-0.26096	0.037	0.114	1
Otud5	0.0108981	0.343985	0.118	0.042	1
Mcrs1	0.0111193	-0.293039	0.043	0.12	1
Ap3d1	0.0124234	0.322509	0.224	0.12	1
Mbnl2	0.0125202	0.39122	0.28	0.168	1
Insig2	0.0129964	0.2923	0.124	0.048	1
Sema4g	0.0131497	-0.3772	0.453	0.545	1
Pigq	0.0132704	-0.356109	0.05	0.126	1
Mettl7b	0.0133262	0.307898	0.41	0.281	1
X4932438A13Rik	0.0133465	0.499019	0.174	0.09	1
Dhx16	0.0137151	0.300409	0.124	0.048	1
Cd2ap	0.0141461	0.381617	0.242	0.138	1
Gapdh	0.0143769	0.322039	0.304	0.186	1
Josd2	0.0146199	0.359	0.106	0.036	1
Ier3	0.0146199	0.263953	0.106	0.036	1
Il13ra1	0.0146483	0.42738	0.13	0.054	1
Ptges3	0.0150788	0.253755	0.174	0.084	1
Celf1	0.0158502	-0.404256	0.168	0.275	1
St14	0.0159015	0.349616	0.304	0.192	1
Rilpl2	0.0159437	-0.374763	0.05	0.126	1
Copz1	0.0159767	-0.311568	0.242	0.353	1
Sephs2	0.0161813	-0.33146	0.242	0.347	1
Nadsyn1	0.016415	-0.408148	0.099	0.192	1
Ralbp1	0.0165127	0.343751	0.112	0.042	1
Lemd2	0.0166316	0.458612	0.118	0.048	1
Slc17a4	0.017084	0.451476	0.161	0.078	1
Srrm1	0.0183941	0.293371	0.18	0.09	1
Frk	0.0184884	0.271307	0.168	0.084	1
Ndufa7	0.0197952	0.295234	0.503	0.377	1
Aimp2	0.0197971	0.287925	0.137	0.06	1
Tmem64	0.0199538	-0.384592	0.062	0.138	1
Kdelr2	0.0202572	0.25126	0.416	0.293	1
Pak4	0.0205491	0.273475	0.143	0.066	1
Arf1	0.020586	0.34811	0.466	0.359	1
Tmc4	0.0210081	0.366751	0.248	0.156	1
Sec23ip	0.0213691	0.374075	0.124	0.054	1
Edem1	0.0217252	-0.446213	0.068	0.144	1
Kctd5	0.0217898	0.295725	0.273	0.168	1
Slc35a4	0.0219288	-0.313257	0.05	0.12	1
Ubtf	0.0229213	-0.422698	0.062	0.132	1
Hnrnpdl	0.0247508	-0.273331	0.161	0.257	1
Uap1l1	0.0254136	-0.294363	0.534	0.617	1
R3hdm2	0.0254804	0.283224	0.106	0.042	1
Phb2	0.0254816	0.281902	0.503	0.371	1
Ubxn1	0.0255538	0.303526	0.311	0.204	1
Isx	0.0260914	0.478268	0.168	0.09	1
Mast2	0.0267898	0.371618	0.13	0.06	1
X1300002E11Rik	0.027048	0.303533	0.106	0.042	1
Eif3f	0.0273129	0.258778	0.59	0.497	1
Cggbp1	0.0273864	0.324918	0.161	0.084	1
Egr1	0.0281927	-0.369851	0.199	0.305	1
Sri	0.0282883	0.339571	0.323	0.222	1
Pebp1	0.0283932	0.420183	0.236	0.144	1
Hexa	0.028568	0.271285	0.348	0.24	1
Fam210b	0.0289478	0.279487	0.112	0.048	1
Fam207a	0.0292623	-0.474364	0.075	0.15	1
Atxn2	0.029282	-0.27181	0.043	0.108	1
Plxnb2	0.0295011	0.368768	0.335	0.234	1
Pla2g6	0.0296149	-0.318966	0.062	0.132	1
Csnk1g2	0.0302242	0.267686	0.286	0.18	1
Mapre1	0.030717	0.381155	0.18	0.102	1
Rab11a	0.0309688	-0.257808	0.248	0.353	1
Ndufv2	0.031056	0.356681	0.41	0.311	1
Eppk1	0.0312172	0.283294	0.329	0.222	1
Ptp4a2	0.0313664	0.339071	0.292	0.192	1
2019-09-02	0.0324368	0.299229	0.118	0.054	1
Ndufb9	0.0327232	0.267988	0.621	0.515	1
Eif2ak1	0.0328043	0.335086	0.112	0.048	1
Ccz1	0.0331596	0.314047	0.161	0.084	1
Slc35c1	0.0344601	0.281443	0.155	0.078	1
Prdm1	0.0348156	0.251245	0.168	0.09	1
Agpat9	0.0348621	0.33232	0.149	0.078	1
Immt	0.0355902	0.332287	0.304	0.21	1
Brd3	0.0360278	-0.369375	0.124	0.204	1
Pgls	0.0360679	0.298837	0.342	0.24	1
Ccng2	0.0360801	-0.422323	0.112	0.192	1
Sucla2	0.0362634	-0.326993	0.23	0.335	1
Irf3	0.0371834	-0.477986	0.099	0.174	1
Zmat5	0.0378528	0.401769	0.124	0.06	1
Nenf	0.0384923	0.295663	0.298	0.198	1
Klhl9	0.0394296	0.29297	0.118	0.054	1
Mrpl28	0.0395572	0.271483	0.248	0.156	1
H6pd	0.0418787	0.345224	0.155	0.084	1
Arrb1	0.042027	0.483642	0.137	0.072	1
Smim22	0.0420884	-0.299311	0.199	0.293	1
Slc35b3	0.0428528	-0.388181	0.075	0.144	1
Bclaf1	0.0435109	0.33277	0.149	0.078	1
Dhrsx	0.0438117	0.313859	0.124	0.06	1
Acaa1a	0.0448906	-0.409598	0.28	0.359	1
Hspa1b	0.0449873	-0.32366	0.23	0.329	1
Spag9	0.0450273	0.269844	0.13	0.066	1
Pgap3	0.0451485	0.364305	0.13	0.066	1
Ascc2	0.0452352	0.345362	0.106	0.048	1
Cited2	0.0452353	0.368848	0.106	0.048	1
Alyref	0.0452353	0.340522	0.106	0.048	1
Sdf2	0.0453196	0.272028	0.236	0.15	1
Fam98c	0.0465832	0.256629	0.329	0.234	1
Preb	0.0471632	0.386098	0.329	0.246	1
Cyba	0.0478517	-0.298379	0.149	0.228	1
Dnaja2	0.0482607	0.298306	0.224	0.138	1
Dnlz	0.0483579	0.27645	0.186	0.108	1
Zzef1	0.0488335	0.315749	0.41	0.329	1
Stat6	0.0493352	0.251207	0.186	0.108	1
X2310061I04Rik	0.049391	0.26605	0.261	0.174	1
Rps25	0.0499028	0.28276	0.491	0.383	1
Fez2	0.0507875	-0.315802	0.081	0.15	1
Sec24a	0.0508108	-0.287959	0.174	0.257	1
Psmd8	0.0510002	0.272352	0.261	0.18	1
Chn2	0.0510463	0.304793	0.143	0.078	1
Acads	0.0513544	-0.421718	0.106	0.174	1
Eci1	0.0514863	-0.349699	0.199	0.281	1
Mkrn1	0.0517527	0.304294	0.137	0.072	1
Slc13a2	0.0528556	0.273048	0.205	0.126	1
Spns2	0.0533039	0.324354	0.217	0.144	1
Hnrnpul2	0.0534048	0.264529	0.298	0.204	1
Dph3	0.0535745	0.288232	0.168	0.096	1
Ube2b	0.0545535	0.278921	0.255	0.168	1
Tjap1	0.0548376	0.254604	0.174	0.102	1
Abl1	0.055574	0.297418	0.137	0.072	1
Tjp1	0.0559222	0.370774	0.124	0.066	1
Tomm7	0.0561214	-0.352269	0.149	0.222	1
Azi2	0.0568926	0.38966	0.174	0.108	1
Lrrc75a	0.0569272	0.31088	0.143	0.078	1
Sdccag3	0.057062	-0.305154	0.075	0.138	1
R3hdm4	0.0599741	-0.361689	0.106	0.174	1
Pqbp1	0.0605154	-0.295565	0.056	0.114	1
Krba1	0.061128	0.332742	0.186	0.114	1
Tex264	0.0624788	0.332768	0.18	0.108	1
Gaa	0.0633714	0.354046	0.155	0.09	1
Mbd6	0.0637697	-0.263093	0.112	0.186	1
Tmem253	0.0647122	-0.47614	0.298	0.371	1
Ubc	0.0649596	-0.25054	0.373	0.461	1
Tsc22d2	0.0650028	-0.317893	0.075	0.138	1
Bad	0.065027	-0.293653	0.137	0.21	1
Slc25a24	0.0661296	0.269615	0.199	0.126	1
H2afx	0.0668255	-0.29335	0.05	0.102	1
Dnajc11	0.0669219	-0.305731	0.075	0.138	1
Tnfaip1	0.0676531	-0.270874	0.168	0.246	1
Stx5a	0.0680347	0.270037	0.255	0.174	1
Aqp11	0.0685604	-0.312846	0.087	0.15	1
Ankrd13a	0.0686505	-0.284584	0.174	0.251	1
Parl	0.0686828	-0.420374	0.056	0.108	1
Rab1b	0.0695672	-0.367281	0.205	0.281	1
Psma7	0.0699489	-0.308621	0.267	0.341	1
Ly6e	0.0702456	-0.322159	0.112	0.18	1
Ppcs	0.0703204	-0.306915	0.068	0.126	1
Slc4a4	0.0714091	0.281234	0.13	0.072	1
Ptbp3	0.0716467	-0.442022	0.242	0.311	1
Timm9	0.0728224	0.316577	0.13	0.072	1
Ube2e3	0.0740524	-0.356751	0.056	0.108	1
Snhg3	0.0742586	0.28835	0.13	0.072	1
Tmem219	0.0755618	-0.357076	0.068	0.126	1
Fam193b	0.0759606	-0.351097	0.05	0.102	1
Rabep1	0.0763685	-0.348132	0.106	0.168	1
Rad23b	0.0766522	0.254885	0.161	0.096	1
X1110008P14Rik	0.0771558	-0.259906	0.087	0.15	1
Prkar2a	0.0774329	0.357934	0.205	0.132	1
Mafk	0.0787571	0.303658	0.143	0.084	1
Cct7	0.0800388	-0.269118	0.242	0.323	1
Erbb2	0.0810703	-0.302041	0.18	0.251	1
Rabggtb	0.0841284	-0.307526	0.075	0.132	1
Smlr1	0.0848917	-0.308307	0.168	0.24	1
Npm1	0.0860877	0.330149	0.267	0.192	1
Lats1	0.0873393	0.302372	0.118	0.066	1
Dcaf7	0.0879337	-0.250153	0.081	0.138	1
Lamtor5	0.0883874	0.271634	0.137	0.078	1
Mob4	0.0887296	-0.384436	0.13	0.192	1
Ppapdc1b	0.0892991	0.290383	0.217	0.15	1
Mxd1	0.0908552	-0.306205	0.161	0.234	1
Cnnm4	0.0935435	0.270783	0.118	0.066	1
Mrpl42	0.0942727	0.284678	0.13	0.078	1
Ypel5	0.095083	0.261113	0.18	0.114	1
Csnk2a1	0.0959032	0.26109	0.168	0.108	1
Alkbh5	0.0961596	0.274622	0.199	0.132	1
Cux1	0.0964873	-0.293999	0.106	0.168	1
Efna1	0.0966919	-0.27734	0.143	0.216	1
Xiap	0.0967756	0.302077	0.118	0.066	1
Azin1	0.0977804	0.287884	0.248	0.18	1
Metap2	0.0998515	0.256108	0.168	0.108	1
Strn3	0.100084	-0.382889	0.075	0.126	1
X1810037I17Rik	0.101766	0.279226	0.174	0.114	1
Rab11fip3	0.103387	0.280782	0.193	0.126	1
Arl6ip4	0.103728	0.329628	0.13	0.078	1
X2010106E10Rik	0.105999	0.317257	0.23	0.168	1
Caprin1	0.106202	-0.343747	0.168	0.24	1
Diap1	0.10626	-0.266377	0.174	0.24	1
Rpl36al	0.106875	-0.252395	0.137	0.204	1
Tmem30b	0.108115	0.341871	0.174	0.114	1
Ap1ar	0.110061	-0.281426	0.099	0.156	1
Fam160a2	0.110932	0.309295	0.13	0.078	1
Gls	0.118437	0.303961	0.509	0.461	1
Acot8	0.120162	-0.354109	0.124	0.18	1
Farsa	0.120734	0.288202	0.106	0.06	1
Cpeb4	0.120804	-0.275277	0.106	0.162	1
Ctnnd1	0.121041	0.266758	0.46	0.401	1
Faah	0.121107	-0.261037	0.286	0.359	1
Hint2	0.122895	-0.254437	0.273	0.341	1
Ddx6	0.125291	-0.278292	0.161	0.228	1
Spns1	0.125311	-0.251836	0.143	0.204	1
Sema4a	0.1296	0.313002	0.273	0.21	1
Reg3b	0.129679	0.28787	0.46	0.389	1
Mfsd7b	0.13153	-0.28601	0.161	0.216	1
Ewsr1	0.131669	-0.378084	0.18	0.234	1
Tmem206	0.133042	-0.252751	0.093	0.144	1
Mavs	0.133515	0.270683	0.106	0.06	1
Cnksr1	0.133724	0.265488	0.112	0.066	1
Junb	0.133969	-0.282573	0.286	0.353	1
Gfer	0.134235	-0.272089	0.099	0.156	1
X2900026A02Rik	0.134744	-0.284876	0.236	0.299	1
Ap1g2	0.136685	-0.306029	0.186	0.246	1
Rexo4	0.137442	0.273267	0.112	0.066	1
Srrm2	0.138802	-0.343549	0.23	0.287	1
Use1	0.13887	-0.292634	0.317	0.371	1
Ppa1	0.139532	-0.270026	0.286	0.353	1
Tmed4	0.142003	0.292992	0.286	0.228	1
Pfkfb3	0.14226	-0.278177	0.087	0.138	1
Shroom3	0.14264	-0.387749	0.205	0.257	1
Gpr89	0.142973	0.353663	0.236	0.18	1
Psmd4	0.148174	-0.283782	0.155	0.21	1
Mrpl18	0.148561	0.268546	0.193	0.138	1
Aldh16a1	0.152874	-0.292756	0.242	0.299	1
Tm2d2	0.153036	-0.276758	0.081	0.126	1
Dctn5	0.156152	0.259858	0.174	0.12	1
Atg9a	0.156225	-0.341788	0.081	0.126	1
Slc30a5	0.157278	-0.252383	0.124	0.174	1
Fosb	0.157839	-0.352252	0.149	0.21	1
X2610507B11Rik	0.161159	0.286039	0.205	0.15	1
Srsf4	0.161929	0.27386	0.143	0.096	1
Ext1	0.163271	-0.29988	0.13	0.186	1
X1700123O20Rik	0.165185	-0.278387	0.118	0.168	1
Trappc6a	0.167805	-0.287233	0.149	0.204	1
Sp1	0.168297	0.300741	0.112	0.072	1
Tmem86b	0.16918	-0.287665	0.124	0.174	1
Klf4	0.17172	0.265318	0.311	0.246	1
Cdkn1c	0.17276	0.354878	0.143	0.096	1
Cct3	0.173152	-0.295801	0.143	0.192	1
Cops5	0.174116	0.271802	0.106	0.066	1
Samhd1	0.175243	-0.393021	0.099	0.144	1
Lrrc1	0.175271	-0.294468	0.087	0.132	1
Sec23b	0.175897	-0.27219	0.099	0.144	1
Slc35a5	0.177097	0.310174	0.112	0.072	1
Traf7	0.181216	0.30269	0.118	0.078	1
Wbp1l	0.1821	-0.307553	0.118	0.168	1
Phf23	0.183441	0.289329	0.118	0.078	1
Ehbp1l1	0.183842	0.338379	0.236	0.186	1
Kdm1a	0.186022	-0.307339	0.093	0.138	1
Tceb1	0.190144	0.269732	0.112	0.072	1
Cct5	0.191768	-0.28304	0.168	0.216	1
Ctdsp2	0.192356	-0.252594	0.211	0.263	1
Nacc2	0.192486	-0.279618	0.068	0.108	1
Rpia	0.195173	0.26788	0.149	0.102	1
Tsn	0.197369	0.28643	0.124	0.084	1
Nrarp	0.19816	-0.287358	0.093	0.138	1
Ppp2r5c	0.199521	-0.264955	0.193	0.24	1
Nr4a1	0.202783	-0.276063	0.075	0.114	1
Gusb	0.214743	0.256123	0.13	0.09	1
Psmd3	0.217268	-0.288953	0.186	0.228	1
Rrbp1	0.222548	-0.257489	0.429	0.455	1
Arhgef5	0.222769	-0.260336	0.137	0.18	1
Rock1	0.228452	0.253676	0.155	0.114	1
Rnf208	0.231516	-0.275645	0.124	0.168	1
Fosl2	0.24178	-0.279742	0.093	0.132	1
Vps29	0.248049	0.264556	0.199	0.156	1
Plekhf2	0.24937	0.261633	0.106	0.072	1
Bptf	0.2523	-0.272678	0.075	0.108	1
Pkig	0.25392	-0.296998	0.112	0.15	1
Brd4	0.254567	0.391115	0.143	0.108	1
Raf1	0.254693	-0.336966	0.199	0.234	1
Sel1l	0.259183	-0.303585	0.174	0.21	1
Cops2	0.260103	-0.31804	0.075	0.108	1
Acot4	0.262782	-0.339761	0.081	0.114	1
Ets2	0.268382	-0.322463	0.211	0.246	1
Nadk	0.268457	-0.283062	0.248	0.281	1
Ahcy	0.268611	-0.3039	0.081	0.114	1
Tnfrsf12a	0.288857	0.318226	0.124	0.09	1
Hdac11	0.29127	-0.283761	0.106	0.138	1
Txnip	0.294482	-0.253563	0.335	0.383	1
Cnot6	0.311392	-0.375673	0.106	0.138	1
Bcr	0.322227	0.360839	0.106	0.078	1
Ehhadh	0.331568	-0.288657	0.143	0.174	1
Eef2k	0.339586	-0.282435	0.087	0.114	1
Ifrd1	0.343171	-0.279118	0.112	0.144	1
Cdip1	0.347021	0.316471	0.304	0.281	1
M6pr	0.349586	-0.268249	0.18	0.216	1
Bhlhe40	0.355461	0.308285	0.248	0.216	1
Dscr3	0.371988	-0.310783	0.099	0.126	1
Ank	0.411489	0.335432	0.168	0.138	1
Atg4d	0.421472	-0.252736	0.137	0.162	1
Ubqln4	0.451819	-0.261792	0.106	0.126	1
Hbegf	0.48221	-0.302257	0.193	0.216	1
Dusp1	0.521596	-0.268565	0.186	0.21	1
Abhd11	0.554963	-0.302703	0.13	0.15	1
Sars	0.558253	-0.251676	0.161	0.18	1
Atf3	0.562718	0.251846	0.199	0.234	1
Klf6	0.723048	0.326823	0.217	0.21	1
Rnf186	0.818215	-0.334346	0.205	0.204	1
Meg3	0.833997	0.603509	0.118	0.114	1
Usp34	0.860198	-0.271235	0.118	0.12	1

## Sheet: ENTt
	p_val	avg_logFC	pct.1	pct.2	p_val_adj
Aoc1	0.000170089	-0.511368	0.333	0.694	1
Mapk1	0.000645856	-0.624745	0.049	0.235	1
Shisa5	0.000884597	-0.464078	0.259	0.5	1
Rere	0.000991033	-0.575491	0.025	0.184	1
Adcy6	0.00104879	-0.671404	0.037	0.204	1
X0610040J01Rik	0.00117253	-0.583947	0	0.122	1
Tlcd2	0.00121462	-0.486084	0.012	0.153	1
Sh3d19	0.00126918	-0.517553	0.049	0.224	1
Stt3b	0.00137614	-0.587938	0.074	0.255	1
Rasa1	0.00157322	0.541435	0.123	0.01	1
Eif3f	0.0018112	-0.625242	0.16	0.378	1
Tmco3	0.00192764	0.676679	0.198	0.051	1
Tec	0.00194722	-0.421882	0	0.112	1
Zfp740	0.00194722	-0.541482	0	0.112	1
Mdh1	0.00199616	-0.404296	0.309	0.582	1
Mgat2	0.00199674	-0.424637	0.012	0.143	1
Spr	0.00207611	-0.602753	0.025	0.163	1
Gpi1	0.00232058	-0.591054	0.025	0.163	1
Hsd17b2	0.00246479	-0.299318	0.062	0.235	1
Dcun1d5	0.00314523	0.50879	0.136	0.02	1
Nub1	0.00386917	-0.445355	0.025	0.153	1
Mpp1	0.00387341	-0.277803	0.531	0.724	1
Tomm22	0.00400666	-0.583612	0.062	0.214	1
Slc52a2	0.00412268	-0.574146	0.099	0.265	1
Anapc13	0.00422413	-0.586719	0.049	0.194	1
Mbd2	0.00424303	-0.563751	0.074	0.235	1
Rpl12	0.00452208	-0.347556	0.333	0.571	1
Nme1	0.00455514	-0.492051	0.074	0.235	1
Ptp4a1	0.00513259	-0.544555	0.012	0.122	1
D17H6S56E.5	0.00523588	-0.447397	0.012	0.122	1
Ppap2b	0.00597084	-0.429727	0.025	0.143	1
Pnp	0.0061113	-0.479328	0.198	0.398	1
Cct3	0.00629599	0.502434	0.16	0.041	1
Psmd14	0.00629873	-0.337389	0.025	0.143	1
Chchd7	0.00640475	-0.392237	0.062	0.214	1
Rpn2	0.00643689	-0.422864	0.123	0.296	1
Hdgf	0.00656018	-0.591462	0.037	0.163	1
Kctd2	0.00688138	-0.329954	0.025	0.143	1
Letm1	0.00688138	-0.405693	0.025	0.143	1
Anxa13	0.00689197	-0.349033	0.432	0.684	1
Prpf19	0.00723454	0.589421	0.136	0.031	1
Ppp2r4	0.00745055	-0.499674	0.062	0.204	1
Mprip	0.0078806	-0.604941	0.086	0.235	1
Hsd17b4	0.00793747	-0.545977	0.062	0.194	1
Rpl9	0.00811036	-0.563067	0.383	0.541	1
Tpcn1	0.00852797	-0.513712	0.086	0.235	1
H2.Bl	0.00867225	-0.544516	0.259	0.449	1
Reg4	0.00918078	-0.658898	0.025	0.133	1
Eif4b	0.00962094	-0.691732	0.074	0.204	1
Ilvbl	0.00966749	-0.449604	0.148	0.316	1
Mier1	0.00970238	0.518763	0.136	0.031	1
X2810428I15Rik	0.00984789	-0.599763	0.025	0.133	1
Tmub2	0.00987903	0.426774	0.136	0.031	1
Tmem229b	0.00999057	-0.362548	0.272	0.48	1
Atp5g3	0.00999433	-0.30463	0.58	0.735	1
Chmp3	0.0100145	-0.410071	0.099	0.255	1
Tm2d2	0.0100213	-0.45258	0.025	0.133	1
Ireb2	0.0101626	-0.614127	0.074	0.204	1
Mafb	0.0102252	-0.544741	0.333	0.51	1
Flrt3	0.0103863	-0.459433	0.037	0.153	1
Cox6a1	0.0105454	-0.274875	0.494	0.694	1
Kdm5c	0.0105843	0.594848	0.148	0.041	1
Pi4k2b	0.0107875	-0.421678	0.062	0.194	1
Tcf3	0.0110509	-0.439573	0.049	0.173	1
Dcbld1	0.0115091	-0.278931	0.025	0.133	1
Acnat1	0.0115525	-0.376534	0.049	0.173	1
Alcam	0.0116098	0.620633	0.111	0.02	1
Fbp1	0.0119195	-0.348499	0.395	0.602	1
Ankzf1	0.0119804	-0.422361	0.037	0.153	1
Decr1	0.0119804	-0.431399	0.037	0.153	1
Tra2a	0.0120682	-0.361595	0.086	0.235	1
Pdzk1	0.0121344	-0.303849	0.296	0.52	1
Hip1r	0.0122254	-0.446882	0.099	0.245	1
Trim8	0.0122784	-0.593296	0.074	0.204	1
Trim41	0.012318	-0.648882	0.012	0.102	1
Stt3a	0.0125581	-0.429346	0.037	0.153	1
Cpped1	0.0125624	-0.389002	0.012	0.102	1
Fmn1	0.0128111	0.401737	0.111	0.02	1
Sod1	0.012824	-0.44838	0.457	0.643	1
Med25	0.0130642	-0.451495	0.012	0.102	1
Prcp	0.0133217	-0.361016	0.012	0.102	1
Herc2	0.0135758	0.460023	0.16	0.051	1
Prelid1	0.01385	0.434235	0.568	0.429	1
Cirbp	0.0140671	-0.519567	0.025	0.122	1
Chmp1a	0.0141971	-0.33001	0.086	0.235	1
Otud5	0.0142623	0.517287	0.173	0.061	1
Cbr1	0.0143546	-0.325894	0.296	0.5	1
Spg20	0.0143827	0.58453	0.123	0.031	1
Ahsa1	0.0143969	-0.332984	0.012	0.102	1
Nup98	0.0143969	-0.36263	0.012	0.102	1
Irf3	0.0144736	0.572141	0.173	0.061	1
Ormdl1	0.0146774	-0.361015	0.012	0.102	1
Slc16a6	0.0148204	-0.47112	0.111	0.255	1
Zdhhc5	0.0149045	-0.55157	0.049	0.163	1
Erp44	0.0150718	-0.510957	0.025	0.122	1
Idh3g	0.0150907	-0.367511	0.136	0.296	1
Slc35b1	0.0150994	-0.427726	0.037	0.143	1
Aurkaip1	0.0155719	-0.362831	0.099	0.245	1
Itpr3	0.0157586	-0.378663	0.099	0.245	1
Ssbp3	0.0158265	-0.511108	0.099	0.235	1
Hsbp1	0.0160404	-0.438595	0.123	0.276	1
Gpaa1	0.0164163	-0.483453	0.025	0.122	1
Fbxo42	0.0166975	-0.392383	0.025	0.122	1
Mast2	0.0169829	-0.381702	0.025	0.122	1
Akap13	0.0173386	0.353346	0.16	0.051	1
Snx27	0.0173734	-0.412935	0.037	0.143	1
Fam83g	0.0174483	-0.290704	0.123	0.286	1
Sbf1	0.0177751	0.458534	0.123	0.031	1
Jund	0.0179906	0.372271	0.173	0.061	1
Srp14	0.0179906	-0.356721	0.049	0.163	1
Lsm8	0.0181955	-0.356326	0.037	0.143	1
Ctsz	0.018224	-0.357391	0.457	0.633	1
Ube2q1	0.0184585	-0.453603	0.111	0.255	1
Nhp2	0.0184767	-0.380413	0.037	0.143	1
Hexdc	0.018477	-0.38042	0.037	0.143	1
Ccndbp1	0.0185121	-0.409374	0.049	0.163	1
Eif3k	0.0188365	0.564758	0.284	0.153	1
Klhdc3	0.0190456	-0.430353	0.086	0.214	1
Vrk3	0.0193839	0.387879	0.123	0.031	1
Tmem127	0.0200655	-0.3096	0.062	0.184	1
Sod2	0.0201565	-0.343707	0.049	0.163	1
Micall2	0.0207323	-0.357634	0.049	0.163	1
Vps26a	0.0207884	-0.380217	0.099	0.235	1
Ndufs3	0.0211867	-0.268984	0.037	0.143	1
Mgst1	0.0212387	-0.557519	0.049	0.153	1
Nme2	0.0216407	-0.289312	0.21	0.388	1
Ndufb9	0.0217366	-0.411119	0.272	0.439	1
Anapc2	0.0221004	0.548512	0.247	0.122	1
Baz2b	0.0222229	-0.658403	0.025	0.112	1
Heatr5a	0.0222983	-0.28639	0.062	0.184	1
Iah1	0.0224444	-0.364389	0.086	0.214	1
Uba1	0.0226742	0.466497	0.383	0.245	1
Rpl11	0.0226879	-0.271595	0.481	0.673	1
Rpl14.ps1	0.0227878	-0.532087	0.123	0.255	1
Mmgt2	0.0232568	-0.454576	0.037	0.133	1
Tmem208	0.0234722	-0.349735	0.099	0.235	1
Ppm1a	0.0240435	-0.332961	0.086	0.224	1
Nckap5	0.0241753	-0.435617	0.025	0.112	1
Keap1	0.0241753	-0.439806	0.025	0.112	1
Ctdspl	0.0244498	-0.372979	0.198	0.367	1
Ypel5	0.0245521	-0.380543	0.086	0.214	1
Crot	0.0246936	-0.332043	0.148	0.296	1
Mia3	0.0248267	-0.448427	0.049	0.153	1
Acd	0.0249965	-0.415057	0.025	0.112	1
Tbc1d1	0.0251352	-0.43246	0.136	0.276	1
Vdac2	0.0253715	-0.396971	0.42	0.571	1
Ddb1	0.025387	-0.414699	0.148	0.286	1
Wdr18	0.0258426	-0.359188	0.025	0.112	1
Cisd1	0.0262558	-0.407744	0.049	0.153	1
Zfp950	0.0262558	-0.536167	0.049	0.153	1
Kras	0.0262747	-0.317796	0.025	0.112	1
Papss1	0.0262961	-0.390895	0.111	0.245	1
Diap1	0.0263799	0.280166	0.185	0.071	1
Dgkz	0.0264501	0.428091	0.358	0.224	1
Ppp4c	0.0264717	-0.577587	0.111	0.235	1
X2310039H08Rik	0.0266583	-0.360542	0.037	0.133	1
X9030624J02Rik	0.026713	-0.297737	0.025	0.112	1
Gtf2h5	0.026713	-0.351958	0.025	0.112	1
Sh3gl2	0.026713	-0.400772	0.025	0.112	1
Rer1	0.026771	-0.459958	0.185	0.327	1
Ergic3	0.0270814	-0.407624	0.21	0.367	1
Apba3	0.0273764	0.363057	0.21	0.092	1
Mrps17	0.02747	-0.341665	0.037	0.133	1
2019-09-02	0.0275641	0.508051	0.16	0.061	1
Arl8a	0.02761	-0.309633	0.062	0.173	1
Mtpn	0.02761	-0.4356	0.062	0.173	1
Rpl41	0.0277889	0.373733	0.691	0.612	1
Trp53inp1	0.0278558	0.506242	0.111	0.031	1
Sumo3	0.0280967	-0.337615	0.123	0.265	1
Xpnpep1	0.0283127	-0.354929	0.222	0.367	1
Acss1	0.0285298	-0.31337	0.025	0.112	1
Rab9	0.0287275	-0.368718	0.037	0.133	1
Mrpl28	0.0289282	-0.370629	0.049	0.153	1
Auh	0.0290004	-0.290061	0.025	0.112	1
Ngdn	0.0290658	0.453244	0.111	0.031	1
Mttp	0.029194	-0.337846	0.556	0.745	1
Cox17	0.0292938	-0.367124	0.198	0.357	1
Ufm1	0.0293285	-0.319676	0.049	0.153	1
Slc30a7	0.0295621	0.399348	0.111	0.031	1
Hook2	0.0296787	-0.311942	0.185	0.357	1
Tmem64	0.0297335	-0.315052	0.049	0.153	1
Ubp1	0.0300343	-0.370911	0.037	0.133	1
Cox7c	0.0301403	-0.295637	0.247	0.418	1
Epb4.1l3	0.0301519	-0.408769	0.173	0.316	1
Cdc25a	0.0304811	-0.292356	0.037	0.133	1
Trmt1l	0.0309776	-0.287535	0.049	0.153	1
Phyh	0.0312292	-0.436455	0.111	0.235	1
Pcf11	0.0312671	0.42106	0.148	0.051	1
Fmo5	0.0318923	-0.277847	0.321	0.49	1
Cyp2c68	0.0322822	-0.418079	0.074	0.184	1
Mdm2	0.0325087	0.503833	0.123	0.041	1
Pcyt2	0.0330307	0.374191	0.58	0.449	1
Rps4l	0.0337877	-0.320329	0.099	0.224	1
Trpc4ap	0.0339882	0.375956	0.296	0.163	1
Pitpnb	0.0340506	0.282417	0.148	0.051	1
Reep6	0.034139	-0.45612	0.395	0.541	1
Ccdc120	0.0343582	0.580284	0.173	0.071	1
Med12	0.0345835	0.514354	0.123	0.041	1
Golt1a	0.0351911	-0.366587	0.259	0.418	1
Zmiz2	0.0355807	-0.500543	0.037	0.122	1
Zfp706	0.0355887	-0.335125	0.235	0.388	1
Akr1c12	0.0363838	-0.398994	0.086	0.194	1
Mrps21	0.0363933	-0.378181	0.062	0.163	1
Cnppd1	0.0364296	-0.352353	0.086	0.204	1
Adgrg1	0.0364401	-0.373218	0.198	0.337	1
Slc7a9	0.0365217	-0.328212	0.469	0.602	1
Rpl19	0.0369693	-0.395409	0.37	0.541	1
Osbpl3	0.0373088	-0.359605	0.049	0.143	1
Jmjd1c	0.0373263	-0.405768	0.074	0.184	1
Man2b2	0.038487	0.397766	0.123	0.041	1
Psma4	0.0385507	-0.500972	0.025	0.102	1
Snhg8	0.0385947	-0.412961	0.049	0.143	1
Fam13a	0.0386514	-0.534186	0.111	0.224	1
Itgb5	0.0386993	-0.346317	0.111	0.235	1
Llgl2	0.0389649	0.428141	0.284	0.163	1
Rab4a	0.0391504	-0.322864	0.074	0.184	1
Cnep1r1	0.0391824	-0.385419	0.025	0.102	1
Unc50	0.0396688	0.366025	0.123	0.041	1
Tbc1d13	0.0398229	-0.258296	0.025	0.102	1
X0610009B22Rik	0.0398229	-0.379716	0.025	0.102	1
Hspe1	0.0402652	-0.260429	0.062	0.163	1
Nadsyn1	0.0404722	-0.338728	0.025	0.102	1
Dpp3	0.0406177	-0.338032	0.037	0.122	1
Trim25	0.0407884	-0.315696	0.111	0.235	1
Slirp	0.0411305	-0.347358	0.025	0.102	1
Itm2b	0.0411324	-0.303849	0.654	0.755	1
Glo1	0.0412914	-0.422764	0.086	0.194	1
Slc31a1	0.0414294	-0.262618	0.42	0.571	1
Comtd1	0.0417979	-0.368977	0.025	0.102	1
Ccs	0.0418045	-0.333172	0.062	0.163	1
Psmb3	0.0418045	-0.353234	0.062	0.163	1
Prr5	0.0418157	-0.360175	0.037	0.122	1
Lipe	0.0418343	-0.309969	0.049	0.143	1
Gpx4	0.0419307	-0.270057	0.123	0.255	1
Tuba4a	0.0424743	-0.304085	0.025	0.102	1
Ppara	0.0424743	-0.3211	0.025	0.102	1
Slc6a6	0.0430263	-0.284503	0.074	0.184	1
Grtp1	0.0430738	-0.371051	0.173	0.306	1
Pdlim1	0.0431601	-0.305972	0.025	0.102	1
Tma7	0.0435386	-0.255805	0.049	0.143	1
Tcp1	0.0435386	-0.309201	0.049	0.143	1
Sorbs1	0.0436686	-0.327073	0.037	0.122	1
Ceacam1	0.0436686	-0.362043	0.037	0.122	1
Snx4	0.0437011	-0.370431	0.086	0.194	1
Ldb3	0.0444062	-0.389644	0.099	0.214	1
Cybrd1	0.0448863	-0.401555	0.099	0.214	1
Myo5b	0.0457643	-0.40906	0.111	0.224	1
Ppapdc1b	0.0458334	-0.270538	0.173	0.316	1
Dscr3	0.0465094	-0.271627	0.049	0.143	1
Snx5	0.0467581	-0.317125	0.21	0.347	1
Abhd3	0.0468193	-0.340153	0.16	0.296	1
Litaf	0.0471462	-0.284011	0.198	0.337	1
Clic5	0.0472905	-0.343186	0.123	0.245	1
Mrpl30	0.0477446	-0.324479	0.049	0.143	1
Max	0.0477721	-0.385474	0.21	0.347	1
Cldn3	0.0481253	-0.42805	0.247	0.367	1
D15Ertd621e	0.0484561	0.561167	0.21	0.112	1
Nr2e3	0.0489804	-0.414463	0.099	0.204	1
Tmem234	0.04902	0.48703	0.16	0.071	1
Lta4h	0.0490748	-0.337787	0.222	0.357	1
Eef1g	0.0492119	-0.287964	0.123	0.245	1
Tmem171	0.0496323	-0.331267	0.062	0.153	1
Fbrs	0.0508762	-0.480166	0.062	0.153	1
Lsm4	0.0509964	-0.290091	0.099	0.214	1
Rpl14	0.0516227	-0.376727	0.333	0.48	1
Mcts1	0.0516535	-0.293558	0.086	0.194	1
Pmepa1	0.0519663	0.488214	0.383	0.276	1
Fbxw11	0.0521232	-0.288978	0.062	0.163	1
Tmem59	0.052254	-0.313492	0.296	0.439	1
Gtpbp2	0.0524836	0.405571	0.358	0.235	1
Prr15l	0.053093	-0.382378	0.185	0.306	1
Abcg2	0.0537751	-0.286338	0.123	0.245	1
Fcho2	0.0539164	-0.389559	0.099	0.204	1
Gatad2a	0.0540897	-0.370339	0.148	0.276	1
Mme	0.0541007	-0.381807	0.062	0.153	1
Cat	0.0541419	-0.283428	0.383	0.551	1
BC004004	0.0550679	-0.35032	0.099	0.204	1
Naa10	0.056116	-0.290562	0.062	0.153	1
Lman2	0.0561465	-0.411542	0.173	0.286	1
Itsn2	0.0572274	-0.426096	0.037	0.112	1
Man1a2	0.0572274	-0.545349	0.037	0.112	1
Calr	0.0576552	-0.251499	0.407	0.571	1
H2.T3	0.0577383	-0.312993	0.284	0.439	1
Mex3c	0.0580466	-0.44708	0.037	0.112	1
Rabep1	0.0593119	-0.391918	0.049	0.133	1
Arpc4	0.0596136	-0.252452	0.062	0.153	1
Slc30a1	0.0596136	-0.360898	0.062	0.153	1
Setd8	0.0599287	-0.392662	0.222	0.347	1
Smim7	0.0600632	0.532537	0.198	0.112	1
Zfp598	0.060084	-0.443232	0.049	0.133	1
Pgrmc2	0.0602549	-0.36082	0.247	0.388	1
Mrpl12	0.0604124	-0.365795	0.086	0.184	1
Copz1	0.0608892	-0.262035	0.198	0.337	1
Egr1	0.0610597	-0.350023	0.136	0.255	1
Wapal	0.0610619	0.373735	0.16	0.071	1
Elmo2	0.0610623	-0.368995	0.062	0.153	1
Coa5	0.0614217	-0.31729	0.037	0.112	1
Ube2a	0.0614217	-0.36425	0.037	0.112	1
Tmem147	0.0617406	-0.415277	0.086	0.184	1
Fip1l1	0.0640582	-0.430484	0.037	0.112	1
Eef1d	0.0648122	-0.298931	0.062	0.153	1
Vcp	0.0658173	0.377112	0.296	0.184	1
Stk19	0.0658673	-0.394789	0.037	0.112	1
Pcmt1	0.0658673	-0.399802	0.037	0.112	1
Aldoa	0.0661095	-0.260053	0.37	0.51	1
Dolpp1	0.0666856	-0.342051	0.099	0.194	1
Ugdh	0.0670651	-0.335513	0.173	0.306	1
Gnai3	0.067297	-0.338699	0.086	0.184	1
Golga4	0.0675555	0.355884	0.296	0.184	1
Usp1	0.0677183	-0.319875	0.037	0.112	1
Slc38a2	0.0677357	-0.439344	0.074	0.163	1
Ndufc2	0.0679472	-0.275107	0.062	0.153	1
Hif3a	0.0683351	0.424813	0.247	0.143	1
Igsf23	0.068452	-0.250645	0.469	0.622	1
Hcfc1	0.0688248	0.28101	0.111	0.041	1
Cab39	0.0691399	-0.250699	0.049	0.133	1
Cops4	0.0696119	-0.271358	0.037	0.112	1
Krt7	0.0698122	0.360003	0.111	0.041	1
Mep1b	0.0699173	-0.272947	0.383	0.52	1
Stx4a	0.0704716	0.375468	0.198	0.102	1
Aagab	0.0705749	-0.296731	0.037	0.112	1
Cdx1	0.0707399	-0.303605	0.235	0.367	1
Tmem140	0.0708504	0.268026	0.173	0.082	1
Rnf103	0.0716471	0.341401	0.173	0.082	1
Uso1	0.0716703	-0.348318	0.099	0.194	1
Erlin2	0.0723519	-0.384816	0.062	0.143	1
Sdcbp2	0.0724512	-0.310946	0.074	0.163	1
Pagr1a	0.0736524	0.417274	0.148	0.071	1
Anxa2	0.0737181	0.296113	0.679	0.622	1
Fbxl3	0.0740901	-0.384631	0.062	0.143	1
Slc7a15	0.0748896	-0.379765	0.173	0.286	1
Srsf11	0.0749161	-0.374142	0.136	0.245	1
Cct2	0.0751415	-0.318615	0.111	0.214	1
Slc38a7	0.0763108	0.434436	0.148	0.071	1
Ssr1	0.0767613	-0.320373	0.062	0.143	1
Gml	0.0772307	0.355038	0.123	0.051	1
Psme2b	0.0775563	-0.389865	0.148	0.255	1
Immt	0.0782887	-0.269278	0.074	0.163	1
Mgrn1	0.0800069	-0.411017	0.123	0.224	1
Uba3	0.0803095	0.333425	0.123	0.051	1
Vdr	0.0804445	-0.309935	0.062	0.143	1
Lrrc58	0.0809051	-0.370768	0.074	0.163	1
Ctbp1	0.0809152	0.382177	0.247	0.153	1
Stx7	0.0813282	-0.405404	0.185	0.296	1
H2.Ke6	0.0813874	-0.313618	0.062	0.143	1
Rpl38	0.0817201	-0.284441	0.148	0.265	1
Ept1	0.0823015	-0.282929	0.284	0.408	1
Mrpl36	0.0823392	-0.305126	0.062	0.143	1
Dopey2	0.0833818	-0.259427	0.099	0.194	1
Pkn2	0.0846025	-0.339965	0.049	0.122	1
Lsm14a	0.0846025	-0.435279	0.049	0.122	1
Entpd5	0.0856618	0.278525	0.123	0.051	1
Herc1	0.0858335	0.361003	0.136	0.061	1
Fam162a	0.0858854	-0.255247	0.074	0.163	1
Oxa1l	0.0862372	-0.259888	0.062	0.143	1
Aph1a	0.0867361	-0.318118	0.049	0.122	1
Src	0.0867536	0.331585	0.222	0.122	1
Sptbn1	0.0868192	0.423264	0.272	0.163	1
Tial1	0.0868781	0.316185	0.136	0.061	1
Arfip1	0.0872346	-0.330923	0.062	0.143	1
Sccpdh	0.087364	0.45583	0.185	0.102	1
Fam207a	0.0874973	0.431473	0.16	0.082	1
Uqcrfs1	0.0877122	-0.377345	0.247	0.347	1
Pklr	0.0878191	-0.39694	0.049	0.122	1
Plekhf2	0.0881238	-0.43102	0.086	0.173	1
Nxf1	0.0894057	0.470811	0.21	0.122	1
Tbc1d23	0.0900178	-0.290914	0.049	0.122	1
Btnl1	0.0900427	-0.26648	0.222	0.347	1
Capza2	0.0900739	0.301457	0.136	0.061	1
Cdc42ep4	0.0902702	-0.253405	0.037	0.102	1
Srrt	0.0904274	-0.349504	0.086	0.173	1
Eif6	0.0907352	-0.263917	0.309	0.449	1
Nostrin	0.0911336	-0.253144	0.049	0.122	1
Os9	0.0916415	0.35179	0.247	0.153	1
Fam102a	0.0919064	0.444575	0.185	0.102	1
Cdc42bpb	0.0922606	-0.28644	0.049	0.122	1
Rpl5	0.092308	-0.257794	0.16	0.265	1
Phactr4	0.0923622	-0.27725	0.062	0.143	1
Tsc22d4	0.0924507	0.35308	0.358	0.255	1
Pdlim5	0.0927801	-0.325152	0.086	0.173	1
Rnf128	0.0933431	-0.26733	0.395	0.52	1
Gpbp1	0.093373	-0.344253	0.037	0.102	1
Pkp4	0.0935642	-0.26367	0.123	0.224	1
Tmc6	0.0937347	-0.326285	0.086	0.173	1
Adar	0.0946375	-0.330363	0.037	0.102	1
Thap4	0.0946375	-0.346907	0.037	0.102	1
Ebna1bp2	0.0946375	-0.361849	0.037	0.102	1
Dad1	0.095013	-0.279873	0.21	0.327	1
Rbck1	0.0950153	0.336597	0.148	0.071	1
Akr1a1	0.0956796	-0.274798	0.531	0.612	1
Clk1	0.0956946	0.29561	0.259	0.153	1
Prrc2c	0.0959157	-0.305791	0.037	0.102	1
Pum1	0.0959157	-0.326866	0.037	0.102	1
Igtp	0.0959157	-0.397854	0.037	0.102	1
Stxbp2	0.0964214	0.296739	0.37	0.265	1
Ndel1	0.0964672	0.310055	0.173	0.092	1
Sorbs2	0.0972076	-0.307868	0.037	0.102	1
Galns	0.0977985	0.390058	0.21	0.122	1
Enpp3	0.0978425	-0.305499	0.247	0.367	1
Mep1a	0.0981611	0.25111	0.617	0.531	1
Sh3bgrl3	0.0981929	-0.306053	0.148	0.245	1
Slc25a39	0.0981933	-0.322943	0.148	0.245	1
Cfap20	0.0985135	-0.29252	0.037	0.102	1
Zfand3	0.0994325	0.35743	0.235	0.143	1
Cdk18	0.0998284	-0.419979	0.21	0.306	1
Cacul1	0.0998333	-0.280373	0.037	0.102	1
Pgm3	0.100576	-0.260778	0.111	0.204	1
Ppig	0.101167	-0.300558	0.037	0.102	1
Edem2	0.101167	-0.319335	0.037	0.102	1
Ggnbp2	0.101514	0.400599	0.346	0.255	1
Tjp1	0.104156	-0.250713	0.049	0.122	1
Rab1b	0.104376	-0.296262	0.111	0.204	1
Skil	0.10475	-0.356456	0.21	0.316	1
Arpc2	0.105292	0.280774	0.506	0.429	1
Ccbl1	0.109148	-0.40498	0.062	0.133	1
Smagp	0.109734	-0.268785	0.235	0.337	1
Mark3	0.110161	-0.419391	0.111	0.194	1
Naip1	0.110697	-0.29136	0.16	0.265	1
Slc25a11	0.110739	-0.353306	0.16	0.255	1
Cfi	0.111271	0.463333	0.21	0.133	1
Ndufa9	0.111284	-0.354078	0.086	0.163	1
Rpl37a	0.111897	0.348249	0.407	0.306	1
Luc7l2	0.113262	-0.296145	0.173	0.265	1
Snf8	0.114305	-0.396244	0.111	0.194	1
Rab6a	0.11469	-0.314252	0.259	0.388	1
Pak1	0.115426	-0.317698	0.062	0.133	1
Prdx6	0.115486	-0.299841	0.272	0.357	1
Tmsb10	0.115542	0.356965	0.481	0.429	1
Ssrp1	0.116411	0.342263	0.185	0.102	1
Klf4	0.117387	0.286969	0.432	0.327	1
Acad11	0.118063	-0.318669	0.099	0.184	1
Dennd5b	0.119326	-0.254314	0.062	0.133	1
Tmppe	0.119985	0.439845	0.136	0.071	1
Atp6ap2	0.120599	-0.258966	0.148	0.245	1
Sgta	0.120708	0.31637	0.235	0.153	1
X2210016F16Rik	0.121216	0.411091	0.235	0.153	1
Peli1	0.121917	0.457043	0.111	0.051	1
Tpm4	0.121983	-0.264628	0.062	0.133	1
Gt.ROSA.26Sor	0.121983	-0.33068	0.062	0.133	1
Pdzk1ip1	0.122579	0.529542	0.185	0.112	1
Smek2	0.122927	-0.4001	0.086	0.163	1
Ms4a8a	0.123728	-0.276983	0.099	0.184	1
Mfsd2a	0.124015	-0.414265	0.16	0.255	1
Specc1l	0.124078	0.459513	0.198	0.122	1
Vps11	0.124093	-0.364879	0.049	0.112	1
Atp13a1	0.125513	0.612763	0.16	0.092	1
Aftph	0.126053	0.533067	0.185	0.112	1
Sh3glb2	0.126354	0.478847	0.148	0.082	1
Pomp	0.126506	-0.25407	0.235	0.347	1
Akap8	0.128605	0.389288	0.123	0.061	1
Ccl25	0.128625	-0.268014	0.111	0.194	1
Ppp4r1	0.129094	-0.322285	0.086	0.163	1
Cct8	0.130103	-0.269116	0.049	0.112	1
Tdrd7	0.130233	0.450891	0.136	0.071	1
Coro7	0.130345	-0.360286	0.074	0.143	1
Srxn1	0.13135	0.367863	0.247	0.163	1
Nfkb1	0.13164	-0.295692	0.049	0.112	1
Cyp4f13	0.132908	-0.313325	0.086	0.163	1
X1810058I24Rik	0.132973	-0.309765	0.309	0.408	1
Tm7sf3	0.133118	-0.320382	0.136	0.224	1
Slc13a2	0.133191	-0.36911	0.049	0.112	1
Fam84b	0.133381	-0.457056	0.16	0.245	1
Xrn2	0.134757	-0.389949	0.049	0.112	1
Poldip3	0.135499	-0.254795	0.086	0.163	1
Fkbp1a	0.136616	-0.383163	0.185	0.276	1
Otud7b	0.137213	-0.398029	0.074	0.143	1
Psmc5	0.137433	0.405769	0.136	0.071	1
Zfp524	0.13793	-0.324894	0.049	0.112	1
Tmem98	0.138171	-0.264616	0.136	0.224	1
Larp1b	0.138742	-0.251737	0.136	0.224	1
Adap1	0.13933	-0.288165	0.111	0.194	1
Rab43	0.139459	-0.252926	0.086	0.163	1
Hp1bp3	0.139905	0.342249	0.16	0.092	1
Pex6	0.140038	-0.425649	0.074	0.143	1
Fam213b	0.140661	-0.377682	0.148	0.235	1
Atp6v1a	0.140798	-0.259571	0.086	0.163	1
Cltb	0.140885	0.333294	0.272	0.194	1
Mrpl27	0.141799	-0.262134	0.111	0.194	1
Slc12a7	0.141898	0.279469	0.136	0.071	1
Ggt1	0.14193	-0.267312	0.37	0.48	1
AI661453	0.142906	0.321612	0.148	0.082	1
Fam160b1	0.144357	0.328064	0.148	0.082	1
Gpd1l	0.145443	0.324938	0.16	0.092	1
Pnrc2	0.14582	-0.3233	0.074	0.143	1
Map2k3	0.14633	-0.388127	0.173	0.255	1
Leap2	0.146517	-0.294387	0.506	0.602	1
Tagln2	0.1479	-0.267035	0.531	0.571	1
Akap8l	0.148023	0.348065	0.136	0.071	1
Cdc14b	0.148023	0.313794	0.136	0.071	1
Slc4a2	0.148117	0.372206	0.222	0.153	1
Rec8	0.14941	-0.278965	0.111	0.194	1
Dync1i2	0.149572	-0.425031	0.123	0.194	1
Prdm16	0.149586	0.303306	0.136	0.071	1
Pfkfb4	0.150708	0.340209	0.198	0.122	1
Inpp5a	0.151783	0.290398	0.148	0.082	1
Cd164	0.151822	-0.284886	0.235	0.337	1
Tpra1	0.151917	0.541838	0.21	0.143	1
Dda1	0.153302	0.264322	0.148	0.082	1
U2surp	0.156376	-0.263873	0.074	0.143	1
Tor1b	0.156376	-0.320322	0.074	0.143	1
Apc	0.156825	-0.280699	0.062	0.122	1
Snhg12	0.157019	-0.379945	0.086	0.153	1
Atp6v1h	0.161536	-0.356963	0.086	0.153	1
Ctage5	0.161559	-0.267375	0.309	0.408	1
Adh1	0.161892	-0.259532	0.062	0.122	1
Espn	0.161892	-0.309125	0.062	0.122	1
Emg1	0.161892	-0.323512	0.062	0.122	1
Cyfip1	0.162542	0.391773	0.136	0.071	1
Myo9b	0.16278	-0.326019	0.111	0.194	1
Soat2	0.163996	0.274426	0.333	0.245	1
Manf	0.167588	-0.319718	0.111	0.184	1
Gadd45a	0.168264	0.385913	0.198	0.133	1
Higd2a	0.169902	0.266354	0.321	0.235	1
Hsd17b13	0.171185	-0.334884	0.321	0.408	1
Atf4	0.173037	0.386244	0.37	0.296	1
Dnm2	0.173196	0.333107	0.346	0.276	1
Slc25a13	0.173816	-0.38007	0.049	0.102	1
Trappc8	0.174192	-0.266921	0.062	0.122	1
Arl8b	0.174192	-0.3163	0.062	0.122	1
Pycrl	0.175675	-0.312216	0.086	0.153	1
Tff3	0.175891	0.471606	0.148	0.092	1
Ran	0.176005	-0.278395	0.062	0.122	1
Fam53b	0.176005	-0.282731	0.062	0.122	1
Wipf3	0.176005	-0.28444	0.062	0.122	1
Ube3b	0.177818	-0.301351	0.123	0.204	1
Nr2f6	0.177847	-0.28067	0.111	0.184	1
Rpl22	0.177937	-0.267258	0.21	0.296	1
Gstm5	0.178168	0.400036	0.173	0.112	1
Mrpl18	0.179801	-0.389556	0.049	0.102	1
Nenf	0.1808	-0.261422	0.185	0.276	1
Slc25a15	0.181808	-0.321222	0.148	0.235	1
Deaf1	0.182073	0.411635	0.173	0.112	1
Renbp	0.183409	0.266391	0.617	0.592	1
X1110007C09Rik	0.183915	0.456949	0.185	0.122	1
Wsb1	0.183964	-0.343496	0.222	0.306	1
Pvrl2	0.185435	-0.281493	0.173	0.255	1
Eif3e	0.185937	-0.267258	0.049	0.102	1
Tom1l1	0.185937	-0.280267	0.049	0.102	1
Fnbp1l	0.185967	-0.34839	0.074	0.133	1
Grhpr	0.186771	-0.274064	0.173	0.255	1
Cyp3a25	0.187006	-0.275222	0.111	0.184	1
Cebpg	0.187006	-0.303931	0.111	0.184	1
Cyp2d26	0.187006	-0.345496	0.111	0.184	1
Lypd8	0.187059	-0.437869	0.309	0.378	1
Cnpy2	0.187725	-0.288917	0.198	0.286	1
Serpina1e	0.187777	-0.436676	0.074	0.133	1
X2310045N01Rik	0.188132	0.376803	0.123	0.071	1
Rps15	0.188776	0.27061	0.654	0.622	1
Dok4	0.189005	0.404203	0.321	0.255	1
Lypla1	0.189402	-0.28674	0.247	0.357	1
Rtn3	0.190371	-0.318532	0.185	0.255	1
Rpl27	0.191073	-0.262084	0.123	0.204	1
Pex19	0.191675	0.355511	0.111	0.061	1
Akap11	0.192359	0.348327	0.136	0.082	1
Ppp6r3	0.192396	0.364619	0.259	0.194	1
Spsb2	0.193869	-0.28458	0.099	0.163	1
Acsl1	0.194614	0.261402	0.296	0.214	1
Slc35b3	0.195896	0.49826	0.123	0.071	1
Brpf1	0.196505	-0.272158	0.049	0.102	1
Ddx6	0.196791	-0.252507	0.136	0.214	1
Ugcg	0.198147	-0.348154	0.173	0.245	1
Rab25	0.198772	-0.31946	0.148	0.224	1
Junb	0.199125	0.356549	0.309	0.235	1
Tmem139	0.199162	-0.314924	0.111	0.173	1
Mov10	0.199229	-0.273587	0.309	0.408	1
Parp9	0.19986	0.47647	0.136	0.082	1
Usf2	0.20011	0.365259	0.222	0.153	1
Ndufa6	0.200671	0.334612	0.519	0.5	1
Arhgap12	0.204629	0.416125	0.16	0.102	1
Ctnnd1	0.206387	0.288424	0.407	0.327	1
Pck1	0.206625	-0.252499	0.654	0.673	1
Eif3d	0.207608	0.436973	0.148	0.092	1
Wsb2	0.207802	0.27859	0.333	0.255	1
Slc19a1	0.207963	-0.278201	0.136	0.204	1
Naip2	0.207977	0.277694	0.123	0.071	1
Cox7a2	0.208814	-0.39743	0.309	0.388	1
Ccl24	0.209078	-0.394952	0.062	0.112	1
Slc38a1	0.209273	-0.301542	0.111	0.173	1
Oasl2	0.209414	-0.321574	0.099	0.163	1
Gsk3b	0.209484	0.289841	0.148	0.092	1
Scamp4	0.211834	0.339346	0.16	0.102	1
Gspt1	0.21203	-0.346727	0.049	0.102	1
Uckl1	0.212502	-0.257446	0.074	0.133	1
Nfx1	0.212502	-0.26214	0.074	0.133	1
Papola	0.212648	-0.303124	0.173	0.245	1
Gpr107	0.213497	0.309598	0.136	0.082	1
X4833439L19Rik	0.214216	0.363219	0.123	0.071	1
Lrrfip2	0.214497	-0.253429	0.074	0.133	1
Npdc1	0.215	0.405607	0.185	0.133	1
Smu1	0.215517	-0.480275	0.062	0.112	1
Slc30a4	0.216325	0.301863	0.123	0.071	1
D17Wsu92e	0.218658	0.283546	0.247	0.184	1
Arfgef1	0.21975	-0.30653	0.111	0.173	1
Zfp871	0.220123	0.28632	0.173	0.112	1
Ywhae	0.220459	0.376008	0.346	0.306	1
Raf1	0.221261	0.324877	0.235	0.173	1
Ube2z	0.221937	0.280012	0.173	0.112	1
Rap1a	0.222007	0.293899	0.111	0.061	1
Nosip	0.222743	0.390943	0.123	0.071	1
Pm20d1	0.224276	-0.335312	0.136	0.204	1
Vasp	0.226295	0.26609	0.284	0.214	1
Idh3a	0.228821	-0.272124	0.062	0.112	1
Pura	0.228931	0.267705	0.111	0.061	1
H3f3b	0.22947	-0.251774	0.432	0.52	1
Arhgap27	0.230943	0.329426	0.136	0.082	1
Dnajc22	0.231094	-0.387664	0.062	0.112	1
Ltbr	0.232145	0.330166	0.296	0.245	1
Gnb1	0.233038	-0.27132	0.383	0.469	1
Lpin2	0.23608	-0.264844	0.21	0.286	1
Dgcr2	0.236163	-0.254548	0.111	0.173	1
Myo1a	0.237797	-0.301765	0.444	0.551	1
Mgat1	0.238663	0.253876	0.259	0.194	1
Jun	0.239101	0.310059	0.605	0.561	1
Snx1	0.239684	0.291717	0.21	0.153	1
Tmem205	0.242488	0.255087	0.16	0.102	1
Nox4	0.242699	-0.322447	0.062	0.112	1
Cc2d1a	0.245069	-0.279057	0.062	0.112	1
Rpp21	0.245382	0.254757	0.148	0.092	1
Anks4b	0.247996	-0.271752	0.16	0.224	1
X1110038B12Rik	0.252241	0.494882	0.358	0.316	1
Ubc	0.256542	-0.282812	0.358	0.449	1
Naaladl1	0.256927	-0.276246	0.136	0.194	1
Vps29	0.258464	-0.306325	0.074	0.122	1
Myo1d	0.259444	0.291914	0.321	0.265	1
Wwp2	0.260684	0.385499	0.198	0.143	1
Pank3	0.261296	-0.256156	0.222	0.296	1
Defa24	0.261419	0.359124	0.185	0.133	1
Hspa1b	0.265767	0.293053	0.21	0.153	1
Ythdf3	0.268197	0.296108	0.222	0.163	1
Mtch2	0.268294	0.289435	0.185	0.133	1
Spcs2	0.271279	0.450019	0.148	0.102	1
Cxadr	0.271767	0.265875	0.235	0.173	1
Socs2	0.273499	0.388636	0.148	0.102	1
Ywhab	0.274285	0.297104	0.185	0.133	1
Maob	0.274637	-0.292345	0.16	0.224	1
Per1	0.275691	0.317416	0.173	0.122	1
Hspa4	0.278061	0.388384	0.198	0.143	1
Krtcap2	0.280119	0.394679	0.123	0.082	1
AI413582	0.280233	0.443276	0.148	0.102	1
C1qbp	0.282599	-0.34062	0.074	0.122	1
Ppp5c	0.282769	0.323558	0.16	0.112	1
Adipor1	0.285673	0.422159	0.136	0.092	1
Paxbp1	0.288071	0.374442	0.136	0.092	1
Yipf1	0.289386	0.380253	0.148	0.102	1
Ccdc50	0.289386	0.359399	0.148	0.102	1
Coro1c	0.291529	0.394379	0.222	0.173	1
Emp1	0.293022	0.370479	0.259	0.214	1
Cd302	0.293191	0.451654	0.111	0.071	1
Prdm1	0.293403	-0.314642	0.111	0.163	1
H6pd	0.294737	-0.254349	0.148	0.204	1
Sh3gl1	0.295408	0.255478	0.235	0.184	1
Hint3	0.29638	0.292062	0.148	0.102	1
Sec63	0.306687	-0.295932	0.062	0.102	1
Stat2	0.308792	0.265597	0.259	0.204	1
Krt18	0.310613	0.325695	0.568	0.551	1
Cds1	0.311024	-0.266461	0.148	0.204	1
S100a10	0.311635	0.253569	0.667	0.663	1
Slc17a5	0.31179	0.267067	0.556	0.51	1
H13	0.312995	0.250977	0.198	0.143	1
Mrps34	0.31352	0.283839	0.123	0.082	1
Zc3h11a	0.314117	0.310858	0.321	0.265	1
Hnrnph3	0.315328	-0.31705	0.062	0.102	1
Tbc1d10b	0.316193	0.28749	0.123	0.082	1
X2810403A07Rik	0.317287	0.256254	0.198	0.143	1
Lgmn	0.318893	0.271367	0.469	0.429	1
Iars2	0.320475	-0.258803	0.086	0.133	1
Cox5a	0.321506	-0.324557	0.358	0.418	1
Qdpr	0.321698	0.485659	0.235	0.194	1
Plac8	0.322188	-0.306085	0.704	0.765	1
Trim12c	0.324304	0.279392	0.123	0.082	1
Tff2	0.325664	0.523182	0.136	0.092	1
Fam134b	0.326654	0.344601	0.111	0.071	1
Dqx1	0.327991	0.281459	0.148	0.102	1
Rnf208	0.329211	0.41302	0.198	0.153	1
Limd1	0.33051	0.276408	0.148	0.102	1
Dynlrb1	0.334788	0.250169	0.272	0.224	1
Slc35e1	0.334815	0.2856	0.185	0.143	1
Sars	0.337083	-0.272924	0.136	0.184	1
Slc51b	0.338178	0.379577	0.247	0.204	1
Ugt2b34	0.338339	0.267005	0.111	0.071	1
Ppa1	0.338874	-0.250023	0.086	0.133	1
Ap3d1	0.34165	-0.302306	0.136	0.184	1
Stk24	0.342903	-0.406458	0.086	0.133	1
Nfe2l1	0.345166	0.26784	0.123	0.082	1
Snta1	0.353048	-0.273089	0.074	0.112	1
Eif4g2	0.360988	-0.261216	0.42	0.449	1
Amdhd2	0.367455	-0.256122	0.235	0.296	1
Pde9a	0.369317	0.260635	0.235	0.194	1
Kazn	0.369879	-0.250136	0.136	0.184	1
Fam160a2	0.371019	0.38148	0.136	0.102	1
Ech1	0.371219	0.316267	0.321	0.276	1
Rnpepl1	0.37671	0.29287	0.42	0.388	1
Vps28	0.377875	0.311795	0.284	0.245	1
Adora2b	0.393616	0.278364	0.136	0.102	1
Dazap2	0.396773	0.267502	0.346	0.337	1
Lzts3	0.405207	0.258561	0.148	0.112	1
Hectd3	0.412699	0.276253	0.173	0.133	1
Tubb5	0.413074	0.284698	0.123	0.092	1
X4932438A13Rik	0.413697	0.317367	0.148	0.112	1
Tram1	0.421128	0.258719	0.173	0.143	1
Ada	0.425551	0.356822	0.222	0.184	1
Ret	0.42644	-0.406172	0.136	0.173	1
Tmco1	0.429033	0.324267	0.136	0.102	1
Bag6	0.430961	0.311093	0.21	0.173	1
Slc37a1	0.430989	0.295297	0.148	0.112	1
Sepw1	0.43674	0.29126	0.111	0.082	1
Gak	0.438932	0.416746	0.222	0.194	1
Bcar3	0.446231	0.333025	0.222	0.194	1
Pkn1	0.447454	0.316201	0.222	0.194	1
Hectd1	0.457164	0.324377	0.111	0.082	1
Dnaja2	0.466432	0.298412	0.21	0.184	1
Ninj1	0.468998	-0.258529	0.173	0.214	1
Ubald1	0.471073	0.301494	0.111	0.082	1
Angel2	0.471073	0.295428	0.111	0.082	1
X1810037I17Rik	0.472728	0.319135	0.198	0.163	1
Brd1	0.474296	0.251294	0.123	0.092	1
Tsc22d1	0.477393	0.355256	0.185	0.153	1
Pigr	0.481599	-0.251723	0.222	0.265	1
Slc26a3	0.483988	0.302107	0.16	0.133	1
Acp5	0.484797	0.256381	0.296	0.276	1
Sapcd2	0.486351	0.267051	0.407	0.367	1
X1500012F01Rik	0.490695	-0.263477	0.185	0.214	1
Ranbp1	0.491404	-0.256771	0.074	0.102	1
Zdhhc7	0.492367	0.27211	0.111	0.082	1
Dnpep	0.516735	0.2986	0.148	0.122	1
St14	0.517845	0.353701	0.284	0.255	1
Cebpb	0.523163	0.525045	0.198	0.173	1
Skiv2l	0.523659	0.257102	0.136	0.112	1
Samm50	0.524676	0.274722	0.148	0.122	1
Zfp36	0.527624	0.368897	0.395	0.378	1
Canx	0.529802	0.279886	0.284	0.276	1
F11r	0.534379	0.331131	0.198	0.173	1
Nipsnap3b	0.536588	0.362892	0.235	0.214	1
Hadha	0.539471	0.271677	0.321	0.296	1
Slc6a19	0.545514	0.381406	0.284	0.276	1
Atraid	0.554661	0.273473	0.123	0.102	1
S100g	0.560593	0.256949	0.272	0.235	1
Cmas	0.561997	0.270631	0.148	0.122	1
Tm9sf4	0.565363	0.304012	0.123	0.102	1
Cyp3a13	0.577567	0.324159	0.346	0.327	1
Fam109a	0.580738	0.263566	0.272	0.255	1
Vps18	0.584401	0.363233	0.111	0.092	1
Farp2	0.588222	0.25627	0.111	0.092	1
Tubb2a	0.600066	0.271887	0.309	0.286	1
Smad7	0.601034	0.394701	0.198	0.184	1
Atp5j	0.601451	0.253709	0.37	0.347	1
X2310036O22Rik	0.604144	0.288671	0.235	0.296	1
Dusp1	0.62012	0.424375	0.16	0.143	1
Agpat2	0.630799	0.255103	0.395	0.398	1
Sfn	0.634329	0.26577	0.198	0.173	1
Sct	0.637465	0.303531	0.148	0.133	1
Slc39a9	0.638485	0.312795	0.21	0.194	1
Ccdc68	0.641446	0.31892	0.21	0.194	1
Prrg2	0.666373	0.295306	0.111	0.143	1
Cdk11b	0.692934	0.319574	0.148	0.143	1
Tmem179b	0.702988	0.265891	0.136	0.122	1
Plek2	0.706378	0.333988	0.111	0.102	1
Gsn	0.707874	0.304698	0.21	0.204	1
Lurap1l	0.710411	0.426126	0.111	0.102	1
Ndufb6	0.71399	0.277372	0.148	0.143	1
Pdia6	0.718501	0.303609	0.111	0.102	1
Hnrnpul2	0.728286	0.312998	0.198	0.194	1
Ubxn4	0.732149	0.300262	0.123	0.112	1
Tmpo	0.734774	0.282361	0.111	0.102	1
Psmc1	0.736817	-0.301065	0.099	0.112	1
Vdac1	0.739641	0.260653	0.16	0.153	1
Ndufb3	0.750047	0.273447	0.16	0.153	1
Brk1	0.758345	0.288057	0.173	0.173	1
Reg3g	0.759408	0.664153	0.111	0.102	1
Ets2	0.761101	-0.263024	0.123	0.133	1
Chka	0.772504	0.291956	0.457	0.5	1
Ganab	0.779932	0.276664	0.198	0.204	1
Nt5e	0.795445	0.339686	0.185	0.184	1
Dhx38	0.830711	-0.296569	0.099	0.102	1
Cyr61	0.86208	0.40204	0.111	0.122	1
Caprin1	0.867445	0.310786	0.111	0.112	1
Slc46a1	0.87945	0.253559	0.272	0.327	1
C2cd2l	0.882473	0.260276	0.185	0.184	1
Ghitm	0.887561	0.25291	0.309	0.357	1
Slc30a9	0.892522	0.27789	0.111	0.112	1
Egln2	0.916008	0.250511	0.235	0.255	1
Reg3b	0.92149	0.857909	0.173	0.194	1
Slc35c1	0.963564	0.257524	0.136	0.143	1
Lgals2	0.979675	0.273172	0.333	0.367	1
Ndufv3	0.99578	0.258271	0.296	0.327	1

## Sheet: SECR
	p_val	avg_logFC	pct.1	pct.2	p_val_adj
Rpl10	7.24588e-05	-0.731313	0.625	0.842	0.893272
Rps3a1	0.00027588	-0.650758	0.625	0.877	1
Smim20	0.000611274	-0.813559	0.018	0.228	1
Tpt1	0.000710257	-0.407366	0.804	0.947	1
Gsr	0.000735648	-0.447805	0.036	0.281	1
Rps4l	0.000861905	-0.978289	0.054	0.281	1
Tmed5	0.0015708	-0.610838	0.018	0.211	1
Ythdf3	0.00209653	-0.676279	0	0.158	1
Dynll1	0.00219293	-0.505666	0.232	0.509	1
Bloc1s1	0.00227766	-0.706889	0.054	0.263	1
Ppia	0.00250238	-0.486234	0.304	0.596	1
Asb13	0.00257786	-0.789599	0.036	0.228	1
Mptx1	0.00263547	1.7364	0.375	0.14	1
Ash1l	0.00266183	-0.550283	0.036	0.228	1
Slc16a1	0.00288409	-0.592618	0.089	0.316	1
Tspan12	0.00294152	-0.751049	0.071	0.281	1
Mov10	0.00330239	0.591147	0.143	0	1
Stk4	0.00330239	0.527797	0.143	0	1
Timm17a	0.00332436	-0.651318	0.054	0.246	1
Ndufb3	0.00346695	0.563849	0.393	0.14	1
Ndufa8	0.00360889	-0.663726	0.25	0.491	1
Dek	0.0036634	-0.508105	0.125	0.368	1
Snrnp200	0.00367486	0.754479	0.214	0.035	1
Ttc32	0.00389636	-0.677814	0	0.14	1
Nfia	0.00404042	0.811367	0.179	0.018	1
Ftl1	0.00418348	-0.41352	0.589	0.895	1
Rasd1	0.00430867	0.789984	0.214	0.035	1
Ahsa1	0.00433167	-0.523931	0.054	0.246	1
Cxadr	0.00459613	-0.636375	0.071	0.263	1
Yif1a	0.00488537	-0.698551	0.036	0.211	1
Ss18	0.00489931	-0.453329	0.018	0.175	1
Oxsr1	0.00525048	-0.589191	0.018	0.175	1
Sidt2	0.00527443	-0.899669	0.054	0.228	1
Phgr1	0.00532391	-0.659987	0.464	0.702	1
Rpl8	0.00568789	-0.356219	0.893	1	1
U2af1	0.00570402	0.442028	0.214	0.035	1
Tmem11	0.00581958	-0.477594	0.018	0.175	1
Rad23b	0.00595385	0.607233	0.268	0.07	1
Aurkaip1	0.00597461	-0.664904	0.179	0.386	1
Abcf1	0.00604361	-0.747991	0.125	0.333	1
Gatad2a	0.0061872	0.701907	0.232	0.053	1
Ntmt1	0.00623666	0.745475	0.125	0	1
Tmem79	0.00623666	0.675685	0.125	0	1
Osgep	0.00623666	0.418265	0.125	0	1
Rpl19	0.00629104	-0.302048	0.679	0.895	1
Camk2d	0.00661584	0.681987	0.196	0.035	1
Ybx1	0.00686228	-0.414063	0.536	0.772	1
Vps37c	0.00721038	-0.516701	0	0.123	1
Wdr41	0.00721038	-0.652487	0	0.123	1
Ube2e3	0.00766161	-0.629387	0.054	0.228	1
Pip5k1b	0.00766299	-0.508229	0.071	0.263	1
Ptms	0.00775695	0.774679	0.393	0.175	1
Cks1b	0.00786965	-0.593018	0.089	0.281	1
Pdrg1	0.00800426	-0.617641	0.018	0.158	1
Psenen	0.00809179	-0.477183	0.036	0.193	1
Cisd2	0.00827358	-0.648315	0.089	0.281	1
Stoml2	0.00836353	-0.56015	0.143	0.368	1
Gart	0.00902165	0.760207	0.268	0.088	1
Rsbn1	0.00918036	-0.497167	0.018	0.158	1
Mien1	0.00919568	0.723592	0.321	0.123	1
Rps11	0.00929167	-0.452844	0.661	0.842	1
Calr	0.00933637	0.516795	0.732	0.684	1
Eef1b2	0.00941495	-0.463688	0.768	0.807	1
Rnf20	0.0094975	-0.499815	0.018	0.158	1
Rgcc	0.0094975	-0.684762	0.018	0.158	1
Ranbp1	0.00958996	-0.50875	0.232	0.474	1
Ppm1a	0.00984082	-0.442035	0.054	0.228	1
Slc30a10	0.0100048	-0.559419	0.036	0.193	1
Arf3	0.0103943	-0.435202	0.054	0.228	1
Mboat7	0.0108653	-0.451894	0.018	0.158	1
Rps8	0.0115578	-0.327657	0.821	0.965	1
Ppara	0.0117443	0.694604	0.107	0	1
Paqr4	0.0117443	0.56317	0.107	0	1
Spef1	0.0117443	0.516746	0.107	0	1
Pbld2	0.0117443	0.463947	0.107	0	1
Mccc1	0.0117443	0.449824	0.107	0	1
Gm14207	0.0117443	0.408821	0.107	0	1
Kdm4c	0.0117443	0.395801	0.107	0	1
Otud6b	0.0117443	0.358348	0.107	0	1
Chmp5	0.0118597	-0.541222	0.089	0.263	1
Clta	0.011924	-0.393778	0.339	0.614	1
Mgat2	0.0119873	-0.641332	0.054	0.211	1
B4galnt2	0.012229	-0.471286	0.429	0.649	1
Ralgds	0.0132542	0.601866	0.143	0.018	1
Cdkn2b	0.0133087	-0.34542	0	0.105	1
Upf3a	0.0133087	-0.377213	0	0.105	1
Cnpy3	0.0133087	-0.379076	0	0.105	1
Ptp4a1	0.0133087	-0.37935	0	0.105	1
Trim40	0.0133087	-0.40011	0	0.105	1
Aldh6a1	0.0133087	-0.401639	0	0.105	1
Lrrc14	0.0133087	-0.403203	0	0.105	1
Phf2	0.0133087	-0.428481	0	0.105	1
Dock11	0.0133087	-0.448476	0	0.105	1
Msi2	0.0133087	-0.454005	0	0.105	1
Mycn	0.0133087	-0.484671	0	0.105	1
Ttc39b	0.0133087	-0.513193	0	0.105	1
Dcaf8	0.013394	-0.59113	0.089	0.263	1
Rbm7	0.0135197	-0.533316	0.071	0.228	1
Ccndbp1	0.0137194	-0.764839	0.036	0.175	1
Atp5k	0.0137801	0.694748	0.393	0.193	1
Prkcd	0.0139144	-0.523621	0.196	0.404	1
Snx2	0.0141242	-0.581783	0.054	0.211	1
Rpl15	0.0141352	-0.378172	0.304	0.544	1
Lbr	0.014264	-0.505125	0.125	0.316	1
Smim14	0.0142853	-0.609675	0.286	0.474	1
Sult1b1	0.0145637	0.811444	0.179	0.035	1
Me1	0.0149307	-0.46056	0.018	0.14	1
Snx27	0.0149307	-0.464372	0.018	0.14	1
X1300002E11Rik	0.0149307	-0.48916	0.018	0.14	1
Cant1	0.0154415	-0.575898	0.214	0.404	1
Mcm3ap	0.0154428	-0.493598	0.018	0.14	1
Ebp	0.0154933	-0.411506	0.089	0.281	1
Mif	0.0158143	-0.544145	0.232	0.439	1
Cps1	0.0158937	-0.632073	0.536	0.614	1
Myo6	0.0159074	-0.519464	0.25	0.474	1
Dynlt3	0.015916	-0.377337	0.036	0.175	1
Lmbrd1	0.015916	-0.564036	0.036	0.175	1
Apc	0.0159703	-0.477536	0.018	0.14	1
Rnf146	0.0159703	-0.548085	0.018	0.14	1
Myo1d	0.0162763	-0.258155	0.214	0.439	1
Nufip2	0.0166945	-0.398712	0.071	0.246	1
Dgat2	0.0168778	0.632417	0.179	0.035	1
Man2a1	0.0168778	-0.413116	0.036	0.175	1
Baz2a	0.0170731	-0.544824	0.018	0.14	1
St3gal6	0.0172158	0.459376	0.232	0.07	1
Nipsnap1	0.0172998	-0.470512	0.107	0.281	1
Mcmbp	0.0174929	-0.45142	0.054	0.211	1
Smim7	0.0177109	-0.391808	0.107	0.298	1
Clcn3	0.0182301	-0.445686	0.089	0.263	1
Calu	0.018325	-0.52686	0.071	0.228	1
Tmem14c	0.0184351	-0.402744	0.125	0.298	1
Myl7	0.0186257	-1.02576	0.054	0.193	1
Hspd1	0.0189502	-0.489253	0.161	0.368	1
Ppp2r5e	0.0189556	-0.4097	0.036	0.175	1
Plaa	0.0189556	-0.484069	0.036	0.175	1
Smarcd2	0.0193691	-0.490834	0.143	0.333	1
Cfdp1	0.0196541	-0.648079	0.054	0.193	1
Cln6	0.0199393	-0.392019	0.054	0.211	1
Clic6	0.0199988	-0.426501	0.089	0.263	1
Rpl6	0.0202815	-0.372559	0.625	0.825	1
Syngr2	0.0206762	0.509671	0.536	0.333	1
Khsrp	0.020855	0.690578	0.268	0.105	1
Eif3l	0.0210182	-0.523292	0.268	0.456	1
Cenpb	0.0211386	-0.409474	0.107	0.281	1
Sptlc2	0.0212536	-0.426216	0.036	0.175	1
Mfsd10	0.0212536	-0.431117	0.036	0.175	1
Pus1	0.0218632	-0.558301	0.054	0.193	1
Ndufb10	0.0220045	0.51406	0.429	0.246	1
Snrnp40	0.0224479	-0.570738	0.054	0.193	1
Id2	0.0229482	-0.626174	0.089	0.246	1
Foxp4	0.0229876	0.648545	0.286	0.123	1
Eif3m	0.0230501	-0.539839	0.179	0.351	1
Polr2d	0.0230818	-0.477986	0.036	0.158	1
Tollip	0.0230818	-0.734727	0.036	0.158	1
Snx4	0.0230818	-0.857345	0.036	0.158	1
Setd8	0.0238393	-0.374011	0.304	0.491	1
Rpl37rt	0.0238861	0.478077	0.696	0.456	1
Slc38a10	0.0241126	0.735645	0.161	0.035	1
Sdha	0.0242456	-0.529055	0.304	0.491	1
Ywhae	0.0243997	-0.349942	0.5	0.684	1
Hnrnpul2	0.0244513	0.419383	0.5	0.298	1
Marcks	0.0245743	-0.467139	0.161	0.351	1
Naca	0.0251231	-0.338932	0.5	0.825	1
Bet1l	0.0251831	-0.550838	0.036	0.158	1
Hmgb1	0.0259193	-0.458589	0.036	0.158	1
Ppfia1	0.0259193	-0.488893	0.036	0.158	1
Ptger4	0.0259193	-0.609495	0.036	0.158	1
Cltc	0.0260143	-0.436818	0.232	0.404	1
Mrpl54	0.0261042	0.675486	0.286	0.123	1
Wwp2	0.0266742	-0.615432	0.036	0.158	1
Larp1b	0.0267691	0.548121	0.125	0.018	1
Orai1	0.0267691	0.429995	0.125	0.018	1
Manf	0.0273889	-0.432371	0.321	0.544	1
Mrto4	0.0274479	-0.405469	0.036	0.158	1
N4bp1	0.0274479	-0.549623	0.036	0.158	1
Mlec	0.0274873	0.55601	0.554	0.421	1
Stxbp1	0.0276331	-0.440465	0.071	0.211	1
Rexo1	0.0276348	-0.40032	0.054	0.193	1
Smek1	0.0276634	-0.394686	0.071	0.228	1
Snrnp27	0.0276685	0.440068	0.125	0.018	1
Met	0.0276685	-0.387479	0.018	0.123	1
Trim31	0.0276685	-0.422357	0.018	0.123	1
X0610030E20Rik	0.0276685	-0.42506	0.018	0.123	1
Med9	0.0276685	-0.614	0.018	0.123	1
Psmc2	0.0278517	0.460776	0.25	0.088	1
Mrps7	0.0280802	-0.295159	0.125	0.298	1
H2.D1	0.0281848	-0.257447	0.304	0.526	1
Gstp1	0.0285833	-0.328126	0.107	0.281	1
Ttc7	0.0290536	-0.3809	0.036	0.158	1
Aes	0.0295167	0.571061	0.393	0.228	1
Chfr	0.0295459	-0.447714	0.018	0.123	1
Crk	0.0298297	-0.515762	0.054	0.193	1
Phax	0.0298864	-0.458976	0.036	0.158	1
Zdhhc7	0.0303104	0.257803	0.161	0.035	1
Pccb	0.0304211	0.526459	0.214	0.07	1
Bri3bp	0.0304211	-0.634707	0.071	0.211	1
Nup160	0.030525	-0.345404	0.018	0.123	1
Ralgapa1	0.030525	-0.622916	0.018	0.123	1
Gcsh	0.0307959	-0.500213	0.089	0.246	1
Ociad2	0.0311763	-0.42932	0.232	0.421	1
Adss	0.0312386	-0.441015	0.107	0.263	1
Inpp5a	0.0313767	-0.382855	0.054	0.193	1
Ppp2r5c	0.0314853	-0.499778	0.089	0.246	1
Naip1	0.0315318	-0.378787	0.018	0.123	1
Wtap	0.0315318	-0.448568	0.018	0.123	1
Ppp6r3	0.0315961	-0.536626	0.196	0.368	1
Rpl13	0.0318732	-0.325263	0.75	0.877	1
Rps25	0.0318878	0.474324	0.625	0.456	1
Vkorc1	0.0319034	0.465901	0.214	0.07	1
X2810403A07Rik	0.0323274	0.487669	0.179	0.053	1
Stip1	0.0323584	0.69284	0.286	0.14	1
Trub2	0.032567	-0.373031	0.018	0.123	1
Tmem253	0.032567	-0.461676	0.018	0.123	1
Desi2	0.032567	-0.477393	0.018	0.123	1
Rpl36a	0.0326732	-0.509964	0.464	0.649	1
Csrp2bp	0.0331738	0.656388	0.179	0.053	1
Cul1	0.0332842	-0.45034	0.107	0.263	1
Anxa4	0.0334149	-0.455005	0.446	0.667	1
Mfsd1	0.0336312	-0.354538	0.018	0.123	1
Ngef	0.0336312	-0.363585	0.018	0.123	1
Ctnnal1	0.0336312	-0.4098	0.018	0.123	1
Ppard	0.0342429	0.611302	0.214	0.07	1
Pik3c2a	0.0347249	-0.354418	0.018	0.123	1
Dnlz	0.0353731	-0.486688	0.054	0.175	1
Hnrnpm	0.0355622	-0.464653	0.196	0.386	1
Rpl18	0.0357373	-0.310882	0.75	0.877	1
Max	0.0358275	0.570067	0.179	0.053	1
Dbnl	0.0358597	-0.322862	0.214	0.386	1
Vdr	0.0358948	-0.48364	0.125	0.281	1
Ivns1abp	0.0361065	-0.281163	0.589	0.772	1
G6pc3	0.036287	-0.650346	0.054	0.175	1
Cnot10	0.0363101	-0.287835	0.036	0.158	1
Mt2	0.0366406	1.0444	0.5	0.404	1
Wipf2	0.0367264	-0.508557	0.071	0.211	1
Sec16a	0.0369506	-0.322204	0.107	0.263	1
Ctsb	0.0370742	-0.251654	0.393	0.632	1
Smyd2	0.0373617	-0.404514	0.125	0.281	1
Eif1ad	0.0377225	0.473816	0.232	0.088	1
D19Bwg1357e	0.0381753	-0.517391	0.054	0.175	1
Ano9	0.0385102	-0.395428	0.107	0.263	1
Gstm3	0.0385407	0.6862	0.143	0.035	1
Ddx39b	0.0386257	0.49043	0.464	0.333	1
Clptm1	0.0386603	0.551632	0.179	0.053	1
Syvn1	0.0391504	-0.475146	0.054	0.175	1
Cops7a	0.0394705	-0.569154	0.143	0.298	1
Eif4b	0.0399549	-0.446771	0.268	0.456	1
Rps5	0.0400522	-0.268665	0.911	0.965	1
Mark2	0.0406527	0.507691	0.179	0.053	1
X2210016L21Rik	0.0407816	0.651186	0.143	0.035	1
Ctnna1	0.0412817	0.626083	0.482	0.351	1
Ctnnb1	0.0414424	-0.371196	0.536	0.737	1
Cct4	0.0415027	-0.378636	0.214	0.421	1
Naa50	0.0416838	-0.651911	0.161	0.298	1
Iqsec1	0.0419428	0.547446	0.143	0.035	1
Magi1	0.0419428	-0.50786	0.036	0.14	1
Tspan7	0.0421594	-0.394512	0.071	0.211	1
Heph	0.0422035	-0.355943	0.054	0.175	1
Yars	0.0428061	0.686063	0.196	0.07	1
Fbxw5	0.0431319	0.502483	0.143	0.035	1
Dnttip1	0.0431319	0.421906	0.143	0.035	1
Anapc2	0.0435227	-0.421109	0.089	0.246	1
Smarcc2	0.0438148	0.555827	0.196	0.07	1
Rps3	0.043828	-0.292981	0.946	0.965	1
Ddx21	0.0439345	-0.527706	0.125	0.263	1
Ndufa11	0.044054	-0.380183	0.214	0.386	1
Med1	0.0441149	-0.258879	0.071	0.211	1
Eif3k	0.0441195	-0.398111	0.304	0.491	1
Lgr5	0.0443266	-0.725931	0.071	0.193	1
Mapk3	0.0445215	-0.441819	0.357	0.509	1
Dsc2	0.0448128	-0.52075	0.125	0.263	1
Hmox2	0.0455258	0.535714	0.107	0.018	1
Zfp451	0.0455258	0.471202	0.107	0.018	1
Bcl10	0.0468448	-0.540755	0.089	0.228	1
Abcb1a	0.0468714	0.419445	0.143	0.035	1
Ep300	0.0468714	-0.35546	0.036	0.14	1
Cdk8	0.0468714	-0.410782	0.036	0.14	1
Por	0.0468714	-0.494188	0.036	0.14	1
Atp6v1c1	0.0468714	-0.572054	0.036	0.14	1
Acer3	0.0470311	0.718538	0.107	0.018	1
Gpr180	0.0470311	0.653859	0.107	0.018	1
Gga3	0.0470311	0.606919	0.107	0.018	1
Dcaf5	0.0470311	0.568262	0.107	0.018	1
Tmem236	0.0470311	0.373915	0.107	0.018	1
Pnpt1	0.0481748	-0.589524	0.089	0.211	1
Ippk	0.048177	0.309614	0.143	0.035	1
Id4	0.048177	-0.429561	0.036	0.14	1
Trub1	0.048177	-0.586614	0.036	0.14	1
Esd	0.0482718	0.531021	0.339	0.175	1
Irf2bp2	0.0484624	-0.595397	0.196	0.333	1
Nipal1	0.0485781	0.471745	0.107	0.018	1
Dock1	0.0485781	0.349985	0.107	0.018	1
Zbtb8a	0.0485781	0.336263	0.107	0.018	1
Polr1a	0.0485781	0.319771	0.107	0.018	1
Psmd1	0.0486863	-0.566546	0.143	0.281	1
Nek6	0.0487755	0.545132	0.161	0.053	1
Lamp1	0.0489597	-0.402929	0.232	0.421	1
Supt5	0.0491252	-0.441846	0.125	0.281	1
Tmbim1	0.0494296	-0.588411	0.125	0.263	1
Cpsf3	0.049513	-0.470719	0.036	0.14	1
Etfb	0.049754	0.518616	0.393	0.246	1
Ypel3	0.0501182	-0.326025	0.054	0.175	1
Atf6b	0.0501677	0.482865	0.107	0.018	1
X2410016O06Rik	0.0501677	0.380996	0.107	0.018	1
Mybbp1a	0.0504082	-0.510505	0.143	0.298	1
Atxn2l	0.0506566	0.366457	0.321	0.158	1
Rps6ka3	0.05088	0.295036	0.143	0.035	1
Rogdi	0.0509759	-0.342825	0.018	0.105	1
Myo10	0.0509786	-0.339264	0.018	0.105	1
Sh3pxd2a	0.0509786	-0.340895	0.018	0.105	1
Ptk2b	0.0509786	-0.393877	0.018	0.105	1
Degs1	0.0509786	-0.42607	0.018	0.105	1
Phrf1	0.0509786	-0.442489	0.018	0.105	1
Ccnc	0.0509786	-0.459636	0.018	0.105	1
Fam199x	0.0509786	-0.46113	0.018	0.105	1
Ptpra	0.0509786	-0.481011	0.018	0.105	1
Lect2	0.0509786	-0.70727	0.018	0.105	1
Txnip	0.0509997	-0.445348	0.375	0.526	1
Gpaa1	0.0510371	-0.343574	0.125	0.281	1
Ilf3	0.0512868	0.79235	0.161	0.053	1
Gas6	0.0513445	-0.261237	0.054	0.175	1
Tnk1	0.0513445	-0.316063	0.054	0.175	1
BC037034	0.0518005	0.448244	0.107	0.018	1
Cox7a1	0.0518005	0.396547	0.107	0.018	1
Papss2	0.0518005	0.342764	0.107	0.018	1
Ckb	0.0519558	0.565204	0.321	0.175	1
Rpl35	0.052126	-0.375493	0.357	0.526	1
Dlat	0.0522764	-0.383685	0.036	0.14	1
Taf5l	0.0522784	-0.341007	0.036	0.14	1
Pdhb	0.0522784	-0.425661	0.036	0.14	1
Mbtps1	0.0526326	-0.399856	0.107	0.246	1
AW549877	0.0526335	-0.463454	0.018	0.105	1
Sars	0.0529017	0.472016	0.375	0.228	1
Acot7	0.0534777	0.260527	0.107	0.018	1
Setd1b	0.0537089	-0.381276	0.036	0.14	1
Setd2	0.0539056	-0.48847	0.054	0.158	1
Slmap	0.0543331	-0.317976	0.018	0.105	1
Fam114a1	0.0543331	-0.332294	0.018	0.105	1
Gtf2h4	0.0543331	-0.383244	0.018	0.105	1
Bhlha15	0.0543331	-0.401855	0.018	0.105	1
Golga7	0.0543331	-0.415369	0.018	0.105	1
Memo1	0.0543331	-0.552261	0.018	0.105	1
Tmem238	0.0544613	-0.432319	0.143	0.281	1
Cnbp	0.0549183	-0.334768	0.446	0.596	1
Mbnl3	0.0550509	0.442292	0.196	0.07	1
Eif1	0.0551514	-0.2535	0.571	0.789	1
Dus1l	0.0551718	-0.46858	0.036	0.14	1
Klhl9	0.0551999	0.250382	0.107	0.018	1
Rab6a	0.0552334	-0.290995	0.107	0.263	1
Ttyh2	0.0552563	0.574925	0.161	0.053	1
Ddit3	0.0552563	0.518865	0.161	0.053	1
Hnrnpf	0.0558728	-0.253833	0.107	0.246	1
Ubqln1	0.0558728	-0.43007	0.107	0.246	1
Tbc1d2b	0.0560753	-0.46071	0.018	0.105	1
Trappc6b	0.0560782	-0.285673	0.018	0.105	1
Senp1	0.0560782	-0.307343	0.018	0.105	1
Tmem68	0.0560782	-0.357532	0.018	0.105	1
Slc2a1	0.0560782	-0.50731	0.018	0.105	1
Cab39	0.0563305	-0.522864	0.107	0.228	1
Ube2m	0.0565754	0.48065	0.214	0.088	1
Ttr	0.056635	0.725212	0.161	0.053	1
Znhit3	0.0566679	-0.305441	0.036	0.14	1
Rbm17	0.0569276	-0.408826	0.071	0.193	1
Nat6	0.0578697	-0.318375	0.018	0.105	1
Afg3l1	0.0578697	-0.352721	0.018	0.105	1
Tm7sf2	0.0578697	-0.420779	0.018	0.105	1
Adgrg1	0.0580423	0.541946	0.161	0.053	1
Ccdc101	0.0581975	-0.287691	0.036	0.14	1
Fam172a	0.0581975	-0.298791	0.036	0.14	1
A230046K03Rik	0.0581975	-0.366026	0.036	0.14	1
Hdac11	0.0592393	-0.25559	0.054	0.175	1
Degs2	0.0592502	-0.421305	0.321	0.474	1
Rab10	0.0592774	-0.464564	0.107	0.246	1
Polr3e	0.0594785	0.49506	0.161	0.053	1
Gdi1	0.0595123	-0.427975	0.071	0.193	1
Pex19	0.0597056	-0.315062	0.018	0.105	1
Cdca4	0.0597086	-0.287914	0.018	0.105	1
Rnaseh1	0.0597086	-0.306781	0.018	0.105	1
Ttc38	0.0597086	-0.309889	0.018	0.105	1
Rbm42	0.0597161	0.503029	0.321	0.175	1
Acot1	0.0597613	-0.320473	0.036	0.14	1
Dram2	0.0604494	-0.387406	0.196	0.351	1
Kitl	0.0608408	-0.341765	0.071	0.193	1
Dda1	0.0614127	-0.257238	0.089	0.228	1
Pign	0.0615957	-0.330873	0.018	0.105	1
Arih1	0.062006	0.593939	0.25	0.123	1
Prpf8	0.0620245	0.413204	0.339	0.193	1
Emc10	0.0620312	-0.408878	0.161	0.316	1
Ubac2	0.0624375	-0.443548	0.054	0.158	1
Shfm1	0.0626427	0.608735	0.554	0.491	1
Syf2	0.0628271	0.488351	0.214	0.088	1
Hook2	0.0630398	-0.481835	0.143	0.281	1
Zdhhc3	0.0635714	-0.355033	0.071	0.193	1
Man1a2	0.063965	0.449371	0.161	0.053	1
Ccnt2	0.063965	0.371678	0.161	0.053	1
Med14	0.063965	-0.503269	0.054	0.158	1
Stx16	0.063965	-0.526563	0.054	0.158	1
Llgl1	0.064663	-0.294658	0.036	0.14	1
F11r	0.0650377	0.478524	0.321	0.175	1
Pdha1	0.0650507	-0.411213	0.304	0.456	1
Pebp1	0.0653239	0.752589	0.304	0.175	1
Ppig	0.0655212	-0.449406	0.054	0.158	1
Slc17a4	0.0655212	-0.51728	0.054	0.158	1
St14	0.0661476	0.491686	0.321	0.175	1
Junb	0.0663156	0.37551	0.482	0.333	1
Ece1	0.0664025	-0.352656	0.071	0.193	1
Irf3	0.0668921	0.465334	0.25	0.123	1
Rps6	0.0670478	-0.34217	0.518	0.719	1
Cox17	0.0677936	0.49013	0.304	0.158	1
Wdr3	0.0683816	0.577704	0.125	0.035	1
Tor1b	0.0687274	0.487429	0.161	0.053	1
Ehd1	0.0687274	0.406504	0.161	0.053	1
Igf1r	0.0693366	-0.263916	0.071	0.193	1
Slc9a3r1	0.0699273	0.763631	0.268	0.14	1
Mpdu1	0.0701236	0.499054	0.179	0.07	1
Metap1d	0.0701236	-0.651759	0.071	0.175	1
Gm15299	0.0702566	2.05412	0.125	0.035	1
Gm15292	0.0702566	1.34183	0.125	0.035	1
Rgl2	0.0702566	0.646215	0.125	0.035	1
Gramd4	0.0702566	0.58011	0.125	0.035	1
Sirt2	0.0702566	0.371656	0.125	0.035	1
Cdk2ap2	0.0703111	-0.274079	0.196	0.368	1
Ext2	0.0703782	0.400621	0.161	0.053	1
Slc29a1	0.0707473	0.524837	0.232	0.105	1
Prap1	0.0719139	0.63145	0.5	0.368	1
Hdac5	0.0720614	-0.294907	0.054	0.158	1
Ganab	0.0722727	0.4545	0.429	0.281	1
Prkar2a	0.0727635	-0.567393	0.125	0.246	1
Fam32a	0.0732665	-0.29133	0.089	0.211	1
Mrpl9	0.0732863	-0.570984	0.071	0.175	1
Rnase4	0.0733305	-0.348944	0.286	0.439	1
Cnot7	0.0737774	0.267624	0.161	0.053	1
Chmp1a	0.0737774	-0.459942	0.054	0.158	1
Cand1	0.0737774	-0.463401	0.054	0.158	1
Dcps	0.0739367	-0.276633	0.071	0.193	1
Apmap	0.0741333	0.463128	0.125	0.035	1
Prkag1	0.0742518	-0.574012	0.107	0.228	1
Eif3d	0.0744282	0.524246	0.393	0.228	1
Anxa2	0.0750734	-0.383805	0.214	0.386	1
Ebna1bp2	0.0751293	-0.46507	0.036	0.123	1
Lamtor2	0.0751293	-0.508711	0.036	0.123	1
Il17rc	0.0751293	-0.525076	0.036	0.123	1
Tmem107	0.0761362	0.467134	0.125	0.035	1
Wnk2	0.0761362	0.466013	0.125	0.035	1
Rab40c	0.0765647	-0.444891	0.071	0.175	1
Naa15	0.0771541	-0.380416	0.036	0.123	1
Pdcd5	0.0773075	-0.287347	0.054	0.158	1
Mmp14	0.0773096	0.306371	0.161	0.053	1
Ict1	0.0773096	-0.26191	0.054	0.158	1
Ubxn6	0.0773096	-0.264044	0.054	0.158	1
Kat8	0.0781831	0.377042	0.125	0.035	1
AA986860	0.0781831	0.362776	0.125	0.035	1
Med8	0.0788789	0.50541	0.196	0.088	1
Fam46a	0.0791268	-0.335298	0.054	0.158	1
Trappc6a	0.0792192	0.346793	0.268	0.14	1
Cnn3	0.0793886	-0.273691	0.089	0.211	1
Psma1	0.0798245	0.39008	0.375	0.228	1
Arpc1a	0.0799197	-0.397015	0.143	0.263	1
Eps15l1	0.0803212	0.739254	0.214	0.105	1
Tmem8	0.0805055	0.574753	0.25	0.123	1
Cd9	0.0812413	-0.516014	0.125	0.246	1
Mex3c	0.0813251	-0.261429	0.143	0.298	1
Bet1	0.0813356	-0.539636	0.143	0.263	1
Gtf2h3	0.0813372	-0.335002	0.036	0.123	1
Mpzl2	0.0813372	-0.34449	0.036	0.123	1
Kat2a	0.0813372	-0.407758	0.036	0.123	1
Stat3	0.0817056	0.461127	0.179	0.07	1
Ap3m1	0.0817056	0.35972	0.179	0.07	1
Rnf187	0.0817628	-0.355127	0.125	0.263	1
Coro2a	0.0821293	-0.308085	0.143	0.281	1
Suv39h1	0.0824112	0.457938	0.125	0.035	1
Cspp1	0.0824112	0.412177	0.125	0.035	1
Ipo8	0.0824112	0.361151	0.125	0.035	1
Man1a	0.0824112	0.335712	0.125	0.035	1
Terf2ip	0.0824112	0.260933	0.125	0.035	1
Pi4k2b	0.0834802	0.501431	0.179	0.07	1
Gclm	0.0834938	0.333894	0.125	0.035	1
Pdf	0.0834967	-0.363179	0.036	0.123	1
X1700123O20Rik	0.0834967	-0.384218	0.036	0.123	1
Clp1	0.0834967	-0.438592	0.036	0.123	1
Rtkn	0.0847874	-0.368518	0.054	0.158	1
Gucd1	0.0852859	0.395928	0.179	0.07	1
AI314180	0.0852859	-0.378335	0.071	0.175	1
2019-09-02	0.0852859	-0.397533	0.071	0.175	1
Dll4	0.0855531	0.534514	0.196	0.088	1
Rad51	0.0868228	0.297682	0.125	0.035	1
Bloc1s2	0.0868228	0.262042	0.125	0.035	1
Znhit1	0.0868228	0.259128	0.125	0.035	1
Gnb1	0.0870792	-0.286345	0.321	0.474	1
Zc3h18	0.0871211	-0.287363	0.071	0.175	1
Khk	0.0871231	0.628352	0.179	0.07	1
Seh1l	0.0871231	-0.385124	0.071	0.175	1
Arpc5l	0.0872911	0.517207	0.196	0.088	1
Snrpd2	0.0879429	-0.328143	0.143	0.281	1
Panx1	0.087955	-0.263156	0.036	0.123	1
Eapp	0.087955	-0.370366	0.036	0.123	1
Gtpbp2	0.087955	-0.400658	0.036	0.123	1
Rtn4	0.0880598	-0.458694	0.107	0.228	1
Hn1	0.088177	-0.524772	0.25	0.386	1
X1500012F01Rik	0.0882985	0.419236	0.5	0.368	1
Atp6ap2	0.0885286	-0.335188	0.268	0.404	1
Rpl10a	0.0886818	-0.413409	0.482	0.614	1
Zc3h7a	0.0889362	0.426038	0.321	0.175	1
Chd3	0.0890575	0.520627	0.196	0.088	1
Psma6	0.0892116	-0.445223	0.161	0.281	1
Ift20	0.090255	-0.282786	0.036	0.123	1
Ube2g2	0.090255	-0.297722	0.036	0.123	1
Cep350	0.090255	-0.313631	0.036	0.123	1
Mmgt2	0.090255	-0.417269	0.036	0.123	1
Slc25a28	0.090255	-0.441796	0.036	0.123	1
Pnpla6	0.0907417	0.688828	0.143	0.053	1
Ndufv3	0.0910493	0.346302	0.429	0.281	1
Chmp4b	0.0921996	-0.427292	0.214	0.333	1
Rpl29	0.0922792	-0.337907	0.411	0.544	1
Oaz2	0.0926033	-0.337887	0.036	0.123	1
X2610001J05Rik	0.0926033	-0.347888	0.036	0.123	1
Trip6	0.0926033	-0.375897	0.036	0.123	1
Ireb2	0.0928268	0.329917	0.179	0.07	1
Cdc123	0.0928268	-0.314624	0.071	0.175	1
Gne	0.0931603	-0.473244	0.125	0.228	1
Elavl1	0.0932875	-0.388527	0.179	0.316	1
Hint2	0.0937663	-0.310771	0.161	0.281	1
Mrps18c	0.0944863	0.428626	0.214	0.105	1
Anapc13	0.0947754	-0.354415	0.179	0.316	1
Bccip	0.0947934	-0.344995	0.071	0.175	1
Frmd4b	0.0950003	-0.28527	0.036	0.123	1
Saraf	0.0957582	-0.594966	0.143	0.246	1
Cldn3	0.0964282	-0.267494	0.536	0.754	1
Zfp445	0.0974468	-0.278967	0.036	0.123	1
Sf1	0.0978382	-0.334485	0.268	0.404	1
Specc1l	0.0980942	-0.357403	0.107	0.211	1
Stxbp3	0.0984489	-0.402631	0.054	0.14	1
Sun1	0.0988265	-0.315241	0.071	0.175	1
Lonp1	0.099508	-0.318207	0.161	0.298	1
Rpl22	0.0995964	0.340678	0.714	0.719	1
Cpsf4	0.0999402	-0.263431	0.036	0.123	1
Tspo	0.100269	-0.363287	0.089	0.193	1
Slc35g1	0.100894	-0.266192	0.071	0.175	1
Tm6sf2	0.100894	-0.282922	0.071	0.175	1
Usp22	0.100894	-0.363193	0.071	0.175	1
Fam213a	0.101811	-0.639547	0.107	0.211	1
Srpk1	0.101908	0.593623	0.143	0.053	1
Serpinf2	0.101908	0.49264	0.143	0.053	1
Rps16	0.102066	-0.335811	0.732	0.86	1
Stx4a	0.102364	-0.291926	0.125	0.246	1
Ssu72	0.102515	0.352761	0.268	0.14	1
Crb3	0.103255	-0.352831	0.125	0.246	1
Lgals2	0.103513	0.295313	0.964	0.965	1
Naa38	0.103702	-0.478296	0.125	0.228	1
Nop56	0.103712	0.473023	0.214	0.105	1
Rasd2	0.104246	0.320532	0.196	0.088	1
Cwc15	0.104246	-0.39413	0.089	0.193	1
Lamtor4	0.104246	-0.417388	0.089	0.193	1
Prkci	0.104246	-0.425909	0.089	0.193	1
Trappc1	0.104267	0.405528	0.143	0.053	1
Hspa9	0.106598	-0.256104	0.357	0.526	1
Impdh1	0.10667	0.53138	0.143	0.053	1
Arid1b	0.10667	0.487838	0.143	0.053	1
Ddx56	0.10667	0.374817	0.143	0.053	1
Aoc1	0.106882	-0.423514	0.143	0.263	1
Txndc17	0.10756	-0.547065	0.304	0.404	1
Ociad1	0.107811	-0.319976	0.125	0.246	1
Ngrn	0.107888	-0.496508	0.054	0.14	1
Nck2	0.108153	0.605051	0.161	0.07	1
Eci1	0.108346	-0.4757	0.089	0.193	1
Tmem248	0.108348	-0.402732	0.089	0.193	1
Tm2d3	0.109116	0.408907	0.143	0.053	1
Hagh	0.109116	0.344488	0.143	0.053	1
Gabpb2	0.109582	0.335303	0.214	0.105	1
Serf2	0.110309	-0.327633	0.161	0.281	1
Pmaip1	0.110353	-0.30934	0.054	0.14	1
D10Jhu81e	0.110356	-0.427928	0.054	0.14	1
Banf1	0.110774	-0.393935	0.393	0.491	1
Scand1	0.110943	-0.527938	0.25	0.386	1
Rpl28	0.111171	-0.293606	0.786	0.93	1
Sae1	0.111242	0.674637	0.232	0.123	1
Polr1c	0.111596	-0.588155	0.107	0.211	1
Tet3	0.111607	0.396487	0.143	0.053	1
Mycbp	0.111607	0.353091	0.143	0.053	1
Capn9	0.112577	0.30172	0.196	0.088	1
Foxa2	0.112869	-0.395024	0.054	0.14	1
Rnf43	0.113577	-0.316276	0.107	0.228	1
Abcc3	0.114142	0.336552	0.143	0.053	1
Idh1	0.114142	0.325307	0.143	0.053	1
Prdm16	0.114142	0.304575	0.143	0.053	1
Fhod1	0.114142	0.280553	0.143	0.053	1
Elf1	0.11474	-0.271549	0.089	0.193	1
Tyms	0.11474	-0.360422	0.089	0.193	1
Rpl14.ps1	0.115062	-0.2997	0.518	0.667	1
Impa1	0.115602	-0.262549	0.107	0.228	1
Rars	0.115711	0.34224	0.214	0.105	1
Actn1	0.115754	-0.381058	0.232	0.351	1
Apoa1	0.116068	0.733625	0.464	0.316	1
Cct5	0.116068	-0.352298	0.321	0.456	1
Brk1	0.116318	-0.353251	0.179	0.298	1
Acot13	0.116346	-0.269029	0.071	0.175	1
Pex13	0.118029	-0.319633	0.054	0.14	1
Wdr77	0.118029	-0.352803	0.054	0.14	1
Btaf1	0.118029	-0.366581	0.054	0.14	1
Eprs	0.118334	-0.440733	0.161	0.263	1
Mrps17	0.119208	-0.452338	0.125	0.228	1
Cdipt	0.119208	-0.486064	0.125	0.228	1
Fam135a	0.119288	-0.416414	0.143	0.246	1
Ankrd10	0.119393	-0.266865	0.125	0.246	1
Tomm5	0.119393	-0.303743	0.125	0.246	1
Arhgap35	0.119656	0.545788	0.107	0.035	1
Atp6v1f	0.1197	-0.332313	0.196	0.316	1
Rps18	0.120055	-0.26521	0.857	0.912	1
Lsm3	0.120356	0.603519	0.179	0.088	1
Pdia5	0.120356	0.550338	0.179	0.088	1
Nap1l1	0.121773	-0.361771	0.179	0.298	1
Ctss	0.122019	0.270545	0.143	0.053	1
Ap1g2	0.122019	0.255467	0.143	0.053	1
Txnrd1	0.122107	0.424345	0.214	0.105	1
Cggbp1	0.122107	-0.380038	0.107	0.211	1
Dnaja3	0.122107	-0.45039	0.107	0.211	1
Ddx54	0.122107	-0.469709	0.107	0.211	1
Thrap3	0.122501	0.403634	0.161	0.07	1
Pigyl	0.122501	0.36819	0.161	0.07	1
Scml4	0.122501	0.296134	0.161	0.07	1
Cyp2j6	0.123279	-0.458422	0.143	0.246	1
Bcas1	0.123373	-0.325479	0.054	0.14	1
Tjp2	0.123634	-0.328641	0.179	0.298	1
Spink4	0.124124	0.81927	0.75	0.737	1
Asph	0.124299	0.496762	0.214	0.105	1
S100a6	0.125448	-0.421914	0.232	0.368	1
Strn4	0.12547	0.458351	0.232	0.123	1
Pja1	0.12547	0.400887	0.232	0.123	1
Epb4.1l4b	0.12547	-0.350683	0.125	0.228	1
Zdhhc4	0.12592	0.520491	0.107	0.035	1
Eif2b2	0.126111	-0.282605	0.054	0.14	1
C77080	0.126311	-0.368743	0.071	0.158	1
Rbm25	0.127614	0.368682	0.232	0.123	1
Usmg5	0.128715	0.447353	0.304	0.193	1
Rnf167	0.128903	-0.281708	0.054	0.14	1
Pptc7	0.128903	-0.308959	0.054	0.14	1
Med30	0.128903	-0.370286	0.054	0.14	1
Vipr1	0.129461	0.432031	0.25	0.14	1
Stard3nl	0.129461	-0.512735	0.143	0.246	1
Hypk	0.129786	-0.497338	0.125	0.228	1
Tceb1	0.129813	-0.266142	0.179	0.281	1
Rps19.ps3	0.130633	0.269339	0.321	0.175	1
Epn1	0.130771	0.412448	0.357	0.246	1
Btbd2	0.131061	-0.302805	0.107	0.211	1
Hmgn1	0.131304	-0.386912	0.179	0.298	1
Rif1	0.131533	-0.384077	0.071	0.158	1
D8Ertd738e	0.131704	-0.297168	0.196	0.316	1
Pgap2	0.13174	-0.441135	0.054	0.14	1
Copz1	0.132007	-0.333353	0.143	0.263	1
X4833420G17Rik	0.13243	0.526409	0.179	0.088	1
Smad7	0.132437	0.480669	0.107	0.035	1
Rfng	0.132437	0.438958	0.107	0.035	1
Lrrc8d	0.132437	0.4239	0.107	0.035	1
Dqx1	0.132437	0.289424	0.107	0.035	1
Chd1	0.132437	-0.307021	0.036	0.105	1
Pxk	0.132437	-0.347514	0.036	0.105	1
Kbtbd2	0.132437	-0.355936	0.036	0.105	1
Mars	0.132437	-0.384805	0.036	0.105	1
Plbd2	0.132437	-0.38582	0.036	0.105	1
Cdc42bpb	0.132437	-0.509512	0.036	0.105	1
Vegfa	0.132437	-0.529274	0.036	0.105	1
Tkt	0.1328	-0.402288	0.393	0.491	1
Ankrd17	0.133111	-0.356064	0.161	0.281	1
Sp3	0.133237	-0.403714	0.089	0.193	1
Cox7a2	0.133445	0.374713	0.464	0.351	1
Maf	0.134206	-0.534641	0.071	0.158	1
X1810026B05Rik	0.134216	-0.375505	0.125	0.228	1
Tsen54	0.134625	-0.352119	0.054	0.14	1
Tomm7	0.135198	0.454629	0.375	0.281	1
Usp7	0.135419	0.283081	0.375	0.246	1
Rbm8a	0.135699	-0.318742	0.214	0.351	1
Mllt3	0.135723	-0.285535	0.107	0.211	1
Rab11fip1	0.135792	0.366935	0.107	0.035	1
Cnp	0.135792	0.340328	0.107	0.035	1
Mrps2	0.135792	-0.280326	0.036	0.105	1
BC005561	0.135792	-0.336366	0.036	0.105	1
Ap1s1	0.135837	-0.389438	0.179	0.281	1
Midn	0.136474	0.303561	0.232	0.123	1
Tecr	0.136933	0.294227	0.429	0.298	1
Rps21	0.13723	0.28373	0.875	0.86	1
Ctsd	0.137295	-0.266484	0.179	0.298	1
Ubap2l	0.137514	0.373009	0.179	0.088	1
Usp14	0.138074	-0.302857	0.143	0.246	1
Mrpl33	0.138104	0.272212	0.214	0.105	1
Pak4	0.138104	-0.259837	0.107	0.211	1
Eps8	0.138104	-0.303035	0.107	0.211	1
Pvrl3	0.138204	-0.359305	0.089	0.193	1
Snhg20	0.138295	0.330602	0.161	0.07	1
Plcb3	0.138303	-0.339431	0.411	0.526	1
Ndufc1	0.13847	0.429054	0.268	0.158	1
Slc12a2	0.138481	-0.258662	0.446	0.596	1
Ndufc2	0.138898	-0.270806	0.232	0.351	1
Wbscr16	0.139212	0.468169	0.107	0.035	1
Fuk	0.139212	0.376547	0.107	0.035	1
Atg5	0.139212	0.311241	0.107	0.035	1
Eef1e1	0.139212	0.309406	0.107	0.035	1
X2810025M15Rik	0.139212	0.269838	0.107	0.035	1
Wdr73	0.139212	-0.307096	0.036	0.105	1
Ctdspl2	0.139212	-0.327902	0.036	0.105	1
Diablo	0.139212	-0.336492	0.036	0.105	1
Map2k6	0.139212	-0.341007	0.036	0.105	1
Atp5g2	0.139212	-0.416196	0.036	0.105	1
Mnat1	0.139212	-0.457221	0.036	0.105	1
Krtcap2	0.139424	-0.410782	0.286	0.386	1
Gpx2.ps1	0.140109	0.484514	0.179	0.088	1
Otud5	0.140112	0.411783	0.179	0.088	1
Mettl9	0.140835	-0.309401	0.125	0.246	1
Brd8	0.141073	0.282035	0.161	0.07	1
Lpcat3	0.141404	-0.293456	0.179	0.298	1
Hipk1	0.141472	-0.359352	0.161	0.281	1
Phpt1	0.142478	-0.367675	0.071	0.158	1
Mrps16	0.142545	-0.483831	0.143	0.246	1
G3bp2	0.142576	-0.360921	0.196	0.316	1
Dhfr	0.142698	0.31992	0.107	0.035	1
Fuom	0.142698	0.274581	0.107	0.035	1
Abhd6	0.142698	-0.326161	0.036	0.105	1
Gle1	0.142698	-0.398669	0.036	0.105	1
Pof1b	0.142698	-0.4112	0.036	0.105	1
Srsf4	0.142747	0.415883	0.179	0.088	1
Tnrc6a	0.142799	0.416733	0.268	0.158	1
Sh3glb1	0.142799	-0.435678	0.161	0.263	1
Casc3	0.144624	0.464876	0.196	0.105	1
Nnt	0.145321	-0.311891	0.071	0.158	1
Brpf1	0.145321	-0.415696	0.071	0.158	1
Zwint	0.145421	0.393319	0.179	0.088	1
Dap	0.145436	-0.275623	0.107	0.211	1
Dennd6a	0.146251	0.328309	0.107	0.035	1
Wdr24	0.146251	-0.401741	0.036	0.105	1
Glrx5	0.146353	0.438649	0.286	0.175	1
Mtdh	0.147229	-0.351348	0.161	0.263	1
Cfl1	0.147618	0.281555	0.429	0.281	1
Mum1	0.147945	-0.280979	0.107	0.211	1
Tmco1	0.148207	-0.25425	0.071	0.158	1
Nup98	0.148207	-0.336249	0.071	0.158	1
Ubr3	0.148207	-0.626645	0.071	0.158	1
Rap1a	0.148208	-0.271422	0.125	0.228	1
Hist1h2bc	0.148208	-0.471619	0.125	0.228	1
Mgat4a	0.149606	-0.252406	0.143	0.263	1
Zyx	0.149871	0.268515	0.107	0.035	1
Cdk7	0.150883	0.447017	0.179	0.088	1
Kras	0.150883	0.400381	0.179	0.088	1
Ccar1	0.150995	-0.516132	0.196	0.281	1
Ccdc47	0.152272	-0.333734	0.089	0.175	1
Cope	0.153553	-0.403759	0.321	0.421	1
Wdfy1	0.153559	-0.252201	0.036	0.105	1
Cd302	0.153559	-0.262883	0.036	0.105	1
Chaf1b	0.153559	-0.295898	0.036	0.105	1
Naa20	0.153559	-0.299015	0.036	0.105	1
Pa2g4	0.154766	0.429861	0.268	0.175	1
Skp1a	0.155135	0.260172	0.393	0.263	1
Oxa1l	0.15561	-0.355861	0.125	0.228	1
Abce1	0.156413	-0.437928	0.107	0.193	1
Acy1	0.156499	0.291072	0.179	0.088	1
Cldn2	0.15712	0.560981	0.214	0.123	1
Sephs1	0.157127	-0.335936	0.071	0.158	1
Pnpo	0.157127	-0.357078	0.071	0.158	1
Ttc14	0.157315	-0.318699	0.036	0.105	1
Psph	0.157315	-0.318771	0.036	0.105	1
Glyr1	0.157622	0.360197	0.304	0.193	1
Gss	0.157765	0.381129	0.196	0.105	1
Tjp1	0.157928	-0.348847	0.089	0.175	1
Stag1	0.157928	-0.372413	0.089	0.175	1
Rpia	0.157928	-0.459599	0.089	0.175	1
Ddb1	0.159898	0.308443	0.554	0.491	1
Gnai3	0.159934	-0.262457	0.214	0.351	1
Ythdf2	0.160132	0.487695	0.125	0.053	1
Ndufaf1	0.160132	-0.484227	0.054	0.123	1
Pomt1	0.160189	-0.271859	0.071	0.158	1
Thumpd3	0.160501	0.443775	0.196	0.105	1
Pgk1	0.160812	-0.304535	0.089	0.175	1
Efna1	0.161141	-0.275184	0.036	0.105	1
Cript	0.162273	0.44871	0.179	0.088	1
Dnmt1	0.162355	0.537275	0.214	0.123	1
Rnf44	0.162707	-0.585679	0.161	0.246	1
Lrba	0.163289	-0.264891	0.125	0.228	1
Pmpcb	0.163296	-0.27557	0.071	0.158	1
Tmem131	0.163296	-0.315151	0.071	0.158	1
Ctdsp2	0.163582	-0.434337	0.214	0.316	1
Tacc2	0.163629	-0.44563	0.054	0.123	1
Lhpp	0.163629	-0.48946	0.054	0.123	1
Kdm3b	0.165037	-0.253016	0.036	0.105	1
Supt6	0.16522	0.353664	0.179	0.088	1
Snrpa1	0.16522	0.288799	0.179	0.088	1
Gdpd1	0.166076	0.44463	0.196	0.105	1
Map2k1	0.166414	-0.437215	0.143	0.228	1
Denr	0.166708	-0.327539	0.089	0.175	1
Ipo9	0.167182	-0.320664	0.054	0.123	1
Ktn1	0.167182	-0.454264	0.054	0.123	1
Polr2m	0.167679	0.470732	0.25	0.158	1
Npc1l1	0.168206	0.27506	0.179	0.088	1
Zfand6	0.168474	0.25638	0.268	0.158	1
Nubp2	0.169003	-0.390625	0.036	0.105	1
Ilvbl	0.16922	-0.33123	0.107	0.211	1
Ptges3	0.169239	-0.297247	0.214	0.316	1
Iars	0.169715	-0.543273	0.089	0.175	1
Arf6	0.170758	-0.26687	0.214	0.333	1
Nup210	0.170794	0.442374	0.125	0.053	1
Pbk	0.170794	0.408929	0.125	0.053	1
Adam9	0.170794	0.335622	0.125	0.053	1
Mzt2	0.170794	0.267843	0.125	0.053	1
X1110008F13Rik	0.171089	-0.331843	0.268	0.404	1
Psmc1	0.171233	0.330683	0.179	0.088	1
Dpp9	0.171233	0.253114	0.179	0.088	1
Becn1	0.17125	-0.269535	0.125	0.228	1
Wasl	0.171659	-0.458411	0.143	0.228	1
Defa.rs1	0.171669	0.615118	0.286	0.175	1
Hspe1	0.171805	0.311254	0.571	0.439	1
Neat1	0.173216	0.424613	0.339	0.228	1
Fcgrt	0.173219	0.662132	0.214	0.123	1
Stk24	0.173248	-0.471679	0.107	0.193	1
Elof1	0.173807	-0.354377	0.196	0.298	1
Gabarap	0.173822	0.379264	0.554	0.526	1
Csk	0.173965	-0.329896	0.125	0.228	1
BC017158	0.174301	0.270733	0.179	0.088	1
Atic	0.174463	0.533557	0.125	0.053	1
Mrpl27	0.174463	0.388472	0.125	0.053	1
Ceacam1	0.174463	0.358441	0.125	0.053	1
Anapc4	0.174463	-0.393964	0.054	0.123	1
Pcsk5	0.174463	-0.480065	0.054	0.123	1
Tjp3	0.17452	0.430546	0.375	0.263	1
Ptbp1	0.176018	0.359305	0.214	0.123	1
Psmb3	0.176516	0.401815	0.286	0.193	1
Fam173a	0.176994	-0.567984	0.143	0.246	1
Mrpl20	0.17775	0.337891	0.286	0.193	1
Lcmt1	0.177753	0.599544	0.143	0.07	1
Cyp51	0.177753	0.463669	0.143	0.07	1
Nelfe	0.177753	0.452299	0.143	0.07	1
Eno1b	0.178192	0.353943	0.125	0.053	1
Rpgrip1	0.178192	-0.470261	0.054	0.123	1
Eef1g	0.178972	-0.273409	0.536	0.649	1
Scfd1	0.178979	-0.257927	0.089	0.175	1
Trmt1	0.178979	-0.316896	0.089	0.175	1
Erp44	0.178998	0.461765	0.268	0.175	1
Nr2f6	0.179498	-0.257554	0.125	0.228	1
Grpel1	0.180234	0.462834	0.286	0.193	1
Cmc1	0.181133	-0.405104	0.143	0.228	1
Smim24	0.181232	-0.308734	0.161	0.263	1
Top2a	0.181232	-0.389575	0.161	0.263	1
Sdf2l1	0.181234	0.443313	0.143	0.07	1
Atp2b1	0.181979	0.414379	0.125	0.053	1
Gpbp1l1	0.181979	0.318495	0.125	0.053	1
Taf6	0.181979	-0.307768	0.054	0.123	1
Nr1h2	0.182157	-0.392374	0.107	0.193	1
Rbm3	0.182312	-0.349253	0.125	0.228	1
Ezr	0.182518	-0.451455	0.232	0.333	1
Sec23b	0.183162	-0.392275	0.125	0.211	1
Tmem258	0.183504	0.687127	0.357	0.281	1
Capn1	0.185312	-0.309491	0.143	0.228	1
Eif3f	0.185798	-0.302371	0.536	0.649	1
Nelfcd	0.185825	0.307459	0.125	0.053	1
Dmxl1	0.185825	-0.341645	0.054	0.123	1
Nans	0.186106	0.462042	0.286	0.211	1
Hopx	0.186859	-0.28196	0.321	0.456	1
Dsg2	0.187838	0.387679	0.286	0.193	1
Snrpg	0.18784	0.659792	0.286	0.193	1
Txlna	0.188346	0.321256	0.143	0.07	1
Thumpd1	0.189731	0.339156	0.125	0.053	1
Pja2	0.189731	-0.252011	0.054	0.123	1
St6galnac1	0.189731	-0.27793	0.054	0.123	1
Slc9a1	0.189731	-0.285483	0.054	0.123	1
Mbnl1	0.190476	-0.444272	0.214	0.298	1
Bola2	0.190479	-0.314623	0.196	0.316	1
Ndufs6	0.190911	0.277261	0.429	0.316	1
Tmem109	0.191909	-0.266867	0.089	0.175	1
Elf2	0.191978	0.335893	0.143	0.07	1
Ptgr1	0.191978	-0.348799	0.071	0.14	1
Ten1	0.193526	-0.261843	0.143	0.246	1
Rnf111	0.193698	-0.337106	0.054	0.123	1
Zmat5	0.193698	-0.472054	0.054	0.123	1
Hmg20b	0.195247	-0.265348	0.089	0.175	1
Cc2d1a	0.195658	0.409068	0.143	0.07	1
Slc28a2	0.195661	0.442071	0.143	0.07	1
Erlec1	0.195661	0.355353	0.143	0.07	1
Uqcrfs1	0.196475	-0.308732	0.429	0.561	1
Ints1	0.197276	0.451023	0.161	0.088	1
Smg5	0.197276	-0.50869	0.089	0.158	1
Atp5j2	0.197544	0.406989	0.536	0.456	1
Mrps5	0.197725	-0.31672	0.054	0.123	1
Lamtor1	0.197754	-0.293946	0.107	0.193	1
Lap3	0.199365	0.306488	0.196	0.105	1
Tmem184a	0.199499	-0.384957	0.214	0.298	1
Rtf1	0.199633	0.351416	0.214	0.123	1
Ltbr	0.200332	0.344147	0.268	0.175	1
Dhcr24	0.201182	-0.480888	0.125	0.211	1
Ppp1r11	0.202049	-0.254196	0.089	0.175	1
Dhx15	0.202379	0.435259	0.321	0.228	1
Inppl1	0.202394	-0.308108	0.196	0.281	1
Hadha	0.203168	0.358833	0.339	0.246	1
Tspan15	0.203183	-0.308412	0.071	0.14	1
Hspa1b	0.203757	0.63213	0.286	0.193	1
Dnajb11	0.203757	0.388155	0.286	0.193	1
Trpc4ap	0.203757	0.307698	0.286	0.193	1
Calm2	0.204039	0.335783	0.536	0.456	1
Galnt3	0.204269	0.329758	0.25	0.158	1
Ep400	0.204307	-0.45561	0.125	0.211	1
Atp2a3	0.20523	0.300556	0.482	0.368	1
Rpl39	0.206334	0.415053	0.643	0.561	1
Nfkb2	0.207022	0.337292	0.143	0.07	1
Zfp266	0.207022	0.308783	0.143	0.07	1
Ccdc90b	0.207022	-0.300502	0.071	0.14	1
Bpgm	0.207022	-0.340423	0.071	0.14	1
Myl12b	0.207473	0.260961	0.411	0.316	1
Huwe1	0.207636	-0.302705	0.214	0.316	1
Cpsf1	0.20794	0.433706	0.161	0.088	1
Gnas	0.210057	-0.259309	0.679	0.702	1
Rps4x	0.210222	-0.27052	0.643	0.684	1
Emg1	0.210301	-0.32114	0.25	0.351	1
X9530068E07Rik	0.210663	-0.313324	0.125	0.211	1
Slc27a4	0.210914	0.336072	0.143	0.07	1
Snrpb2	0.210914	0.328116	0.143	0.07	1
Lamtor3	0.210914	0.294334	0.143	0.07	1
Pbdc1	0.210914	0.265856	0.143	0.07	1
Stx3	0.210914	-0.312471	0.071	0.14	1
Arl4a	0.210914	-0.521893	0.071	0.14	1
Zfp36	0.212267	0.364515	0.5	0.386	1
Dynlrb1	0.212611	0.274595	0.411	0.298	1
Srm	0.212878	0.410132	0.179	0.105	1
Bdp1	0.214445	-0.271608	0.054	0.123	1
Eftud1	0.214445	-0.282407	0.054	0.123	1
Golim4	0.214858	-0.304788	0.071	0.14	1
Fpgs	0.214858	-0.468829	0.071	0.14	1
Slc38a1	0.215278	-0.426644	0.089	0.158	1
Adh6a	0.215523	0.368453	0.214	0.123	1
Ier5	0.216151	0.26172	0.25	0.158	1
Pum2	0.217671	-0.344603	0.161	0.246	1
Dcun1d5	0.217732	-0.307264	0.107	0.193	1
Dhx32	0.218146	-0.295683	0.143	0.228	1
Myeov2	0.218467	-0.372099	0.214	0.298	1
Smu1	0.218807	0.28243	0.214	0.123	1
Rras2	0.218855	0.474086	0.143	0.07	1
Fxr2	0.218855	0.307783	0.143	0.07	1
Tmem51	0.218855	-0.276519	0.071	0.14	1
Wdr61	0.218855	-0.287711	0.071	0.14	1
Rilpl2	0.218855	-0.367285	0.071	0.14	1
Ssbp1	0.218855	-0.467817	0.071	0.14	1
Parp1	0.219017	0.398873	0.161	0.088	1
Gm12657	0.219017	-0.360454	0.089	0.158	1
Mgst2	0.219198	0.287756	0.25	0.158	1
Nsun2	0.222275	0.438523	0.25	0.158	1
Psmf1	0.222801	-0.330596	0.089	0.158	1
Rchy1	0.222801	-0.389459	0.089	0.158	1
Imp4	0.222905	-0.358027	0.071	0.14	1
Dusp1	0.22302	0.319465	0.375	0.281	1
Lgals9	0.223546	0.301169	0.679	0.684	1
Fkbp8	0.225524	-0.321886	0.268	0.368	1
Ppp4c	0.226594	0.308475	0.357	0.263	1
Eif3g	0.226595	-0.4471	0.25	0.368	1
Tbcb	0.226632	-0.382726	0.089	0.158	1
Qtrt1	0.227008	0.287974	0.143	0.07	1
Ccdc58	0.227008	-0.263908	0.071	0.14	1
Lrrc16a	0.227125	-0.364835	0.107	0.175	1
Slc35a2	0.227175	-0.307623	0.125	0.211	1
Nfkbia	0.227778	0.43621	0.393	0.316	1
Smim6	0.227981	0.36809	0.429	0.351	1
Bud31	0.229422	0.323764	0.232	0.14	1
Fasn	0.229769	0.415584	0.286	0.211	1
Mrpl17	0.229937	0.394927	0.232	0.158	1
Cul2	0.23051	-0.350405	0.089	0.158	1
Xrn2	0.230585	-0.284652	0.125	0.211	1
Mapk13	0.230836	0.546201	0.607	0.544	1
Dbi	0.233148	0.3157	0.607	0.579	1
Smn1	0.234435	0.540642	0.161	0.088	1
Zfp703	0.234435	0.281871	0.161	0.088	1
Arl2bp	0.234435	-0.349752	0.089	0.158	1
Galnt2	0.235376	-0.295504	0.071	0.14	1
Nisch	0.235548	-0.566307	0.232	0.298	1
Tmem50a	0.236964	-0.295735	0.196	0.281	1
Dstn	0.237726	-0.276368	0.143	0.228	1
Numa1	0.237726	-0.276655	0.143	0.228	1
Agpat1	0.238247	0.380382	0.179	0.105	1
Rcc1	0.238247	0.343112	0.179	0.105	1
Fam3c	0.238407	-0.301999	0.089	0.158	1
Impad1	0.238407	-0.324084	0.089	0.158	1
Gadd45gip1	0.23849	0.279579	0.286	0.193	1
Txn2	0.238494	0.543048	0.411	0.333	1
Id1	0.241881	0.393438	0.357	0.281	1
Cd47	0.242039	-0.627534	0.107	0.175	1
Nipal3	0.242426	0.368467	0.161	0.088	1
Fam110a	0.242766	0.440395	0.107	0.053	1
Phlda1	0.243198	0.28984	0.304	0.211	1
Slc39a11	0.243959	-0.26753	0.071	0.14	1
Uqcr10	0.244336	0.285643	0.518	0.491	1
Fuca1	0.244686	0.500105	0.357	0.281	1
Tmem9b	0.245872	-0.313181	0.107	0.175	1
Zmym5	0.245872	-0.343514	0.107	0.175	1
Cebpb	0.246346	-0.287472	0.161	0.246	1
Nsfl1c	0.246493	0.266286	0.161	0.088	1
Dhrs1	0.247966	-0.268297	0.143	0.228	1
Deaf1	0.248333	-0.389214	0.071	0.14	1
Fkbp1a	0.248936	-0.287058	0.268	0.368	1
Chd7	0.250411	0.428461	0.196	0.123	1
Unc13b	0.250607	-0.381639	0.089	0.158	1
Mrps9	0.250607	-0.404868	0.089	0.158	1
Grb2	0.25145	-0.381657	0.143	0.228	1
Etfa	0.253239	-0.260704	0.268	0.368	1
Hspa4	0.253517	-0.270822	0.214	0.316	1
Commd6	0.253667	-0.364571	0.107	0.175	1
Cyfip1	0.254769	-0.257008	0.089	0.158	1
Colgalt1	0.254769	-0.257661	0.089	0.158	1
Rmdn3	0.257625	0.345463	0.179	0.105	1
Inadl	0.257628	0.330799	0.179	0.105	1
Fam83e	0.257628	0.26388	0.179	0.105	1
Eif1a	0.257628	-0.254894	0.107	0.175	1
Net1	0.257628	-0.307853	0.107	0.175	1
Chdh	0.257883	0.378866	0.107	0.053	1
Sdhaf2	0.257883	0.323712	0.107	0.053	1
Vamp8	0.258122	-0.253467	0.304	0.386	1
Snrpa	0.258978	0.275184	0.161	0.088	1
Ccnd1	0.260212	0.255694	0.304	0.211	1
Slc39a14	0.261632	-0.322148	0.107	0.175	1
Tra2a	0.261998	0.36747	0.357	0.281	1
Samd10	0.26306	0.316231	0.107	0.053	1
Cops5	0.263065	0.389218	0.107	0.053	1
Exosc4	0.263236	-0.251288	0.089	0.158	1
X5330417C22Rik	0.263546	0.408214	0.357	0.263	1
Cbx5	0.263724	0.355868	0.268	0.193	1
Gtf2i	0.265583	-0.423339	0.125	0.193	1
Psmc4	0.265679	0.338477	0.179	0.105	1
Chp1	0.265679	-0.413571	0.107	0.175	1
Cpq	0.265682	-0.411519	0.054	0.105	1
Pdcl3	0.265682	-0.43089	0.054	0.105	1
Gm15315	0.266875	-0.656688	0.161	0.246	1
Cdk9	0.268318	0.656428	0.107	0.053	1
Map3k1	0.268318	0.33681	0.107	0.053	1
Zc3h14	0.268318	0.325555	0.107	0.053	1
Kdm4a	0.268318	0.30919	0.107	0.053	1
Cenpw	0.268318	0.300659	0.107	0.053	1
Rps28	0.268902	0.308929	0.589	0.526	1
Slc19a1	0.26947	-0.273133	0.125	0.193	1
Acox1	0.269472	-0.39545	0.125	0.193	1
Rnf123	0.270971	-0.385283	0.054	0.105	1
Lmf1	0.270971	-0.412803	0.054	0.105	1
Bptf	0.27107	0.29826	0.214	0.14	1
Sptssa	0.272178	-0.292732	0.286	0.368	1
Nxf1	0.273158	0.311789	0.304	0.246	1
Tppp3	0.273642	0.518686	0.107	0.053	1
Melk	0.273642	0.339117	0.107	0.053	1
Plekha7	0.273642	0.270687	0.107	0.053	1
Emd	0.273642	0.260642	0.107	0.053	1
Klhdc2	0.273642	0.255055	0.107	0.053	1
Mttp	0.273901	0.371122	0.179	0.105	1
Comt	0.274027	0.261319	0.607	0.561	1
Dhps	0.276331	-0.383109	0.054	0.105	1
Mrps25	0.276331	-0.407933	0.054	0.105	1
Xiap	0.276331	-0.523921	0.054	0.105	1
Rnaseh2c	0.277567	-0.263299	0.161	0.246	1
Tpm1	0.277773	0.291678	0.482	0.439	1
Aadac	0.278077	-0.328595	0.107	0.175	1
X1810032O08Rik	0.278806	0.516875	0.125	0.07	1
Pgap3	0.279038	0.365238	0.107	0.053	1
Rhno1	0.279038	0.353873	0.107	0.053	1
Fubp1	0.280136	-0.403629	0.179	0.246	1
Pbx1	0.280748	-0.387864	0.089	0.158	1
Tmem126a	0.281375	-0.259586	0.125	0.193	1
Aqr	0.281763	-0.376763	0.054	0.105	1
Ccdc68	0.281763	-0.469313	0.054	0.105	1
Gipc1	0.281972	-0.263699	0.161	0.228	1
Reg1	0.284066	0.682108	0.161	0.105	1
Acadvl	0.284321	-0.25551	0.143	0.228	1
Hsd17b4	0.284506	0.375698	0.107	0.053	1
Snhg7	0.284506	0.316264	0.107	0.053	1
Zfyve19	0.284506	0.291966	0.107	0.053	1
Rpf1	0.284506	0.289428	0.107	0.053	1
Ifi27	0.284506	0.274596	0.107	0.053	1
Terf2	0.285247	-0.280443	0.089	0.158	1
Tmem147	0.285364	0.352151	0.375	0.298	1
2019-03-08	0.286307	-0.430281	0.071	0.123	1
Supt4a	0.287268	-0.26604	0.054	0.105	1
Dym	0.287268	-0.291519	0.054	0.105	1
Slc35b1	0.28773	-0.39502	0.196	0.263	1
Lrp6	0.288837	0.324983	0.125	0.07	1
Psmd7	0.289469	0.575013	0.232	0.158	1
Grb7	0.289804	0.37544	0.286	0.228	1
Fahd1	0.290047	0.341966	0.107	0.053	1
Tmem86a	0.290047	0.263555	0.107	0.053	1
Vps54	0.290047	0.250061	0.107	0.053	1
Agpat2	0.29031	-0.281882	0.143	0.211	1
Hpd	0.291002	0.410335	0.25	0.175	1
Pabpn1	0.291289	0.478856	0.429	0.386	1
Eif2ak3	0.291383	-0.259002	0.071	0.123	1
Fbxo28	0.292844	-0.275315	0.054	0.105	1
Gstm5	0.292844	-0.297382	0.054	0.105	1
Cdkn2aipnl	0.292844	-0.299144	0.054	0.105	1
Dnttip2	0.292844	-0.302869	0.054	0.105	1
Tspan14	0.292844	-0.324084	0.054	0.105	1
Zak	0.292844	-0.403811	0.054	0.105	1
Apeh	0.29363	0.293791	0.196	0.123	1
Szrd1	0.29363	-0.300571	0.125	0.193	1
Gstz1	0.293943	0.486145	0.125	0.07	1
Lemd3	0.293943	0.335799	0.125	0.07	1
Rap1gap	0.294292	-0.340806	0.357	0.421	1
Stk16	0.294687	0.316657	0.25	0.175	1
Cul3	0.294687	-0.315899	0.179	0.246	1
Ldb1	0.295211	0.306323	0.179	0.105	1
Nfib	0.295659	0.2932	0.107	0.053	1
Pddc1	0.295659	0.26664	0.107	0.053	1
Sh3bgrl3	0.295821	-0.395883	0.375	0.421	1
Uhrf1	0.297405	0.501877	0.161	0.105	1
Pkp1	0.298492	-0.252266	0.054	0.105	1
Kif12	0.298492	-0.270316	0.054	0.105	1
Stard5	0.298492	-0.346578	0.054	0.105	1
Anln	0.299106	0.543312	0.125	0.07	1
Ftsj1	0.299109	0.273607	0.125	0.07	1
Egr1	0.299715	0.453091	0.446	0.404	1
Hsd17b11	0.302149	0.374848	0.25	0.175	1
Sdhaf1	0.3024	0.369773	0.143	0.088	1
Dusp16	0.304213	-0.252176	0.054	0.105	1
Nup62	0.304213	-0.264198	0.054	0.105	1
Slc39a9	0.304213	-0.277285	0.054	0.105	1
Tmem97	0.304336	0.377296	0.125	0.07	1
Rbm33	0.304336	0.371852	0.125	0.07	1
Fbp2	0.304531	0.47114	0.446	0.386	1
Tprn	0.306527	0.494676	0.161	0.105	1
Arih2	0.306971	-0.295208	0.071	0.123	1
Zfp444	0.306971	-0.37526	0.071	0.123	1
Wdr33	0.307285	0.403848	0.143	0.088	1
Slc33a1	0.307285	0.344467	0.143	0.088	1
Tuba1c	0.309446	0.262093	0.268	0.193	1
Dcaf15	0.309622	0.421023	0.125	0.07	1
Fam49b	0.309622	0.396473	0.125	0.07	1
X9930021J03Rik	0.309622	0.349976	0.125	0.07	1
Prkrip1	0.309622	0.271627	0.125	0.07	1
Slc52a2	0.310006	-0.252991	0.054	0.105	1
Yap1	0.310006	-0.261125	0.054	0.105	1
Smim11	0.310006	-0.27606	0.054	0.105	1
Spns1	0.310006	-0.384107	0.054	0.105	1
Hepacam2	0.310042	-0.32125	0.25	0.316	1
Ppapdc1b	0.311156	0.557241	0.161	0.105	1
Dohh	0.312222	0.538438	0.143	0.088	1
Myo18a	0.312222	0.455371	0.143	0.088	1
Zmynd11	0.312288	-0.333565	0.071	0.123	1
Papola	0.313498	-0.406097	0.25	0.316	1
Mrps14	0.31484	-0.262688	0.125	0.193	1
Selo	0.314969	0.524457	0.125	0.07	1
Coa6	0.314969	0.450829	0.125	0.07	1
Ano10	0.314969	0.346157	0.125	0.07	1
Gtf2h5	0.314969	0.305104	0.125	0.07	1
Cramp1l	0.314969	0.282372	0.125	0.07	1
Yipf2	0.315832	0.344708	0.161	0.105	1
Fyttd1	0.315872	-0.266708	0.054	0.105	1
Ms4a8a	0.316128	-0.422572	0.232	0.281	1
Mrpl2	0.316766	-0.321206	0.161	0.228	1
Nudc	0.317211	0.286775	0.143	0.088	1
Plxnb2	0.317448	0.300663	0.25	0.175	1
Dach1	0.317661	-0.271219	0.071	0.123	1
Atp6v0a1	0.318831	0.288398	0.107	0.053	1
Actl6a	0.319724	-0.380738	0.089	0.14	1
Ralbp1	0.319724	-0.498514	0.089	0.14	1
Pkp4	0.320376	0.349681	0.125	0.07	1
Gm1123	0.320446	-0.345973	0.232	0.316	1
Jup	0.320798	0.263368	0.232	0.158	1
Kxd1	0.32094	0.418684	0.179	0.123	1
Pes1	0.321392	-0.268105	0.125	0.193	1
Dtymk	0.321574	0.653611	0.286	0.228	1
Bag1	0.321643	0.351294	0.393	0.316	1
Sub1	0.324511	0.350658	0.268	0.193	1
Clcn4.2	0.325284	0.301134	0.25	0.175	1
Pola2	0.325844	0.423438	0.125	0.07	1
Uap1l1	0.325844	0.380084	0.125	0.07	1
Axin1	0.325844	0.270601	0.125	0.07	1
Pcgf2	0.325844	0.26039	0.125	0.07	1
Sertad2	0.327344	0.511359	0.143	0.088	1
Commd2	0.327344	0.344728	0.143	0.088	1
Stt3a	0.327576	-0.27366	0.25	0.316	1
Trip12	0.328037	-0.260309	0.125	0.193	1
Puf60	0.32835	0.313394	0.268	0.193	1
Spin1	0.3286	-0.253131	0.071	0.123	1
Pafah1b2	0.3286	-0.367858	0.071	0.123	1
Id3	0.329512	-0.299493	0.304	0.386	1
Adk	0.32991	-0.323631	0.089	0.14	1
Actr2	0.329986	-0.304262	0.286	0.368	1
Zfp664	0.330134	0.500431	0.161	0.105	1
Ptcd2	0.331371	0.260433	0.125	0.07	1
Abcb6	0.333902	-0.356031	0.054	0.105	1
Acp6	0.336959	0.313644	0.125	0.07	1
Spen	0.336959	0.264977	0.125	0.07	1
Mllt1	0.337686	0.319903	0.143	0.088	1
Dlg1	0.337686	0.291066	0.143	0.088	1
Api5	0.338851	-0.588793	0.143	0.193	1
Ppp1r2	0.339776	-0.251925	0.071	0.123	1
Trpm7	0.340157	-0.252775	0.143	0.211	1
Ttf1	0.340304	-0.294993	0.089	0.14	1
Prss32	0.341614	-0.456826	0.125	0.175	1
Sap30l	0.342608	0.250739	0.125	0.07	1
Rdh13	0.342935	0.456772	0.143	0.088	1
Fam98b	0.342935	0.330013	0.143	0.088	1
Lig1	0.342935	0.315321	0.143	0.088	1
Pkdcc	0.344848	0.373049	0.161	0.105	1
Cgref1	0.344888	0.4165	0.268	0.211	1
Ang	0.34532	0.314249	0.214	0.158	1
Zmiz1	0.345454	-0.254816	0.071	0.123	1
Bckdha	0.345454	-0.282372	0.071	0.123	1
Lasp1	0.347668	0.264844	0.429	0.386	1
Nop10	0.347804	0.530641	0.286	0.228	1
Tcf25	0.348587	0.477844	0.393	0.316	1
Cstf3	0.349845	0.415515	0.161	0.105	1
Sgk1	0.349845	0.360657	0.161	0.105	1
Derl1	0.350819	-0.363713	0.125	0.193	1
Oasl1	0.350905	-0.456854	0.089	0.14	1
Narfl	0.351193	-0.267633	0.071	0.123	1
Leprotl1	0.35236	-0.379323	0.107	0.158	1
Tapbp	0.355541	0.479169	0.286	0.228	1
Phkg2	0.356283	-0.352988	0.089	0.14	1
Alg5	0.357425	-0.389892	0.107	0.158	1
Psmb6	0.357699	0.296074	0.446	0.368	1
Sec24a	0.357925	0.254061	0.214	0.14	1
Cpox	0.358271	0.374041	0.179	0.123	1
Atxn7l3b	0.35886	-0.320716	0.321	0.368	1
Eml4	0.359263	0.389522	0.196	0.14	1
Frk	0.359974	0.278339	0.161	0.105	1
Pmm2	0.361671	0.365697	0.357	0.298	1
Cox6b1	0.362453	0.258651	0.607	0.596	1
Tes	0.363119	0.530655	0.179	0.123	1
Nup85	0.363122	0.35665	0.179	0.123	1
Prmt5	0.363902	0.292653	0.196	0.14	1
Snrnp25	0.364447	0.366281	0.143	0.088	1
Snrpe	0.364535	0.62623	0.304	0.263	1
Sar1a	0.365282	-0.256819	0.232	0.298	1
Wash1	0.365563	-0.369071	0.125	0.175	1
Mfsd6	0.367195	-0.26492	0.089	0.14	1
Txnl4a	0.367347	0.364151	0.286	0.228	1
Csnk2b	0.367382	0.276875	0.214	0.158	1
Rpl36al	0.368881	0.300313	0.304	0.246	1
S100a11	0.369209	0.365853	0.286	0.246	1
Snx7	0.370475	-0.323778	0.125	0.175	1
Phb2	0.370996	0.286209	0.518	0.491	1
AW112010	0.371351	-0.50572	0.179	0.228	1
Acadm	0.372728	-0.255751	0.089	0.14	1
Litaf	0.372947	0.383115	0.179	0.123	1
Xpnpep1	0.372947	0.381405	0.179	0.123	1
Larp1	0.373418	0.395843	0.321	0.263	1
Letm1	0.37551	0.346515	0.161	0.105	1
Sec24d	0.375662	-0.417278	0.143	0.193	1
Ubxn4	0.376706	-0.272067	0.196	0.263	1
Tmem59	0.377575	0.388621	0.429	0.404	1
X0610011F06Rik	0.37814	-0.351258	0.107	0.158	1
Cog3	0.378312	-0.328977	0.089	0.14	1
Zcchc9	0.378312	-0.347034	0.089	0.14	1
Exosc7	0.378312	-0.348062	0.089	0.14	1
Ssx2ip	0.379964	0.385906	0.089	0.158	1
Prrc2a	0.380239	0.403185	0.25	0.193	1
Eif1b	0.382935	0.327716	0.179	0.123	1
Eif2b1	0.383337	-0.309253	0.161	0.211	1
Nenf	0.385457	-0.432804	0.125	0.175	1
Mrpl57	0.385939	-0.299344	0.268	0.333	1
Nbr1	0.389449	-0.275265	0.196	0.263	1
Wapal	0.390303	0.37234	0.214	0.158	1
X2310039H08Rik	0.390532	-0.29657	0.125	0.175	1
Lmnb2	0.391063	0.252553	0.25	0.193	1
Sec22b	0.392515	0.291934	0.196	0.14	1
Uqcc3	0.392641	-0.356513	0.161	0.211	1
Cux1	0.395648	-0.348227	0.125	0.175	1
Swi5	0.395857	0.306346	0.232	0.175	1
Mpc2	0.397116	-0.297373	0.304	0.351	1
Tsta3	0.397332	0.336561	0.482	0.474	1
Serbp1	0.398961	0.270888	0.589	0.579	1
Galnt10	0.399709	0.284766	0.214	0.158	1
Fam195a	0.403397	0.365205	0.179	0.123	1
X1810022K09Rik	0.403397	0.278769	0.179	0.123	1
Ap1b1	0.404463	0.440055	0.214	0.158	1
Abhd17c	0.405725	0.570327	0.286	0.246	1
Cdc25a	0.40732	0.390604	0.196	0.14	1
Cnot8	0.408613	0.285937	0.179	0.123	1
Dpm3	0.411236	-0.334009	0.125	0.175	1
Cse1l	0.411858	0.341118	0.071	0.123	1
Fam102a	0.412325	0.325092	0.196	0.14	1
Clk2	0.412327	0.251646	0.196	0.14	1
Pisd.ps3	0.414071	0.266961	0.214	0.158	1
Dync1i2	0.414845	-0.303924	0.143	0.193	1
Ssrp1	0.416316	0.286154	0.321	0.246	1
Onecut2	0.416316	-0.274977	0.25	0.316	1
Fam162a	0.416512	-0.271532	0.125	0.175	1
Pum1	0.417372	0.25322	0.196	0.14	1
Rbx1	0.418962	0.2565	0.232	0.175	1
Lsm14a	0.419165	0.252903	0.179	0.123	1
Gsto1	0.419977	0.277839	0.5	0.439	1
Nedd8	0.42647	0.298418	0.339	0.298	1
Cdhr5	0.427997	0.259333	0.482	0.404	1
Map2k2	0.428246	0.356041	0.429	0.368	1
X4933434E20Rik	0.430221	0.293533	0.161	0.105	1
Ppp2r5a	0.430897	0.385375	0.143	0.105	1
Thbs1	0.431204	0.329272	0.071	0.123	1
Tmem63a	0.431385	0.561211	0.107	0.07	1
Smc1a	0.431385	0.338525	0.107	0.07	1
Cldn7	0.432897	0.351386	0.482	0.491	1
Mtus1	0.435535	0.425504	0.179	0.14	1
Gm1821	0.435564	0.323474	0.286	0.246	1
Map7	0.436178	-0.251451	0.161	0.211	1
Frat2	0.43824	0.431391	0.107	0.07	1
Alpi	0.439771	0.360029	0.196	0.158	1
Ccnk	0.445159	0.398884	0.107	0.07	1
Slc16a6	0.445159	0.352388	0.107	0.07	1
Tmem161b	0.445159	0.346079	0.107	0.07	1
Ect2	0.445159	0.270151	0.107	0.07	1
Capn7	0.445159	-0.326861	0.071	0.105	1
Itfg1	0.445159	-0.359909	0.071	0.105	1
Rcn1	0.44714	0.481306	0.214	0.175	1
X2310009A05Rik	0.449003	0.50012	0.125	0.088	1
Cox7a2l	0.449021	0.284503	0.339	0.281	1
Dpcd	0.452139	0.276855	0.107	0.07	1
Muc2	0.454356	-0.368076	0.643	0.754	1
Entpd8	0.455255	0.31792	0.196	0.158	1
Ndufaf4	0.455463	0.583977	0.125	0.088	1
Tcerg1	0.455463	0.336736	0.125	0.088	1
Creb3l4	0.455465	0.309539	0.268	0.228	1
Gpd1	0.457631	0.42743	0.286	0.246	1
Arhgap21	0.45918	0.476662	0.107	0.07	1
Cd2bp2	0.45918	0.318601	0.107	0.07	1
Ephb4	0.45918	0.265288	0.107	0.07	1
Bax	0.45918	-0.251568	0.071	0.105	1
Cers2	0.460008	-0.284141	0.179	0.228	1
Tpd52l2	0.461974	0.495692	0.125	0.088	1
Ang4	0.462177	0.593525	0.161	0.228	1
Cops8	0.466945	0.293695	0.143	0.105	1
Mcee	0.467075	-0.290271	0.143	0.193	1
Pfn1	0.469264	0.345237	0.589	0.649	1
Kti12	0.473445	0.317593	0.107	0.07	1
Agps	0.473445	0.267381	0.107	0.07	1
Arg2	0.473445	0.265395	0.107	0.07	1
Smad5	0.473445	-0.256282	0.071	0.105	1
Map2k4	0.475151	0.445989	0.125	0.088	1
Bms1	0.475151	0.273805	0.125	0.088	1
Nktr	0.479326	0.372398	0.143	0.105	1
Prmt7	0.480668	0.52457	0.107	0.07	1
Cyp4f16	0.480668	0.447304	0.107	0.07	1
Inha	0.480668	0.355795	0.107	0.07	1
Hsdl1	0.480668	0.252673	0.107	0.07	1
Apobec3	0.480668	-0.269792	0.071	0.105	1
Sil1	0.480668	-0.32209	0.071	0.105	1
Slc12a7	0.480668	-0.413999	0.071	0.105	1
Prr14	0.481816	0.375445	0.125	0.088	1
Tpsg1	0.482621	0.301281	0.232	0.175	1
Wdr18	0.485582	0.434203	0.143	0.105	1
Nae1	0.485582	0.403447	0.143	0.105	1
Gtf2ird1	0.486183	0.273305	0.196	0.14	1
Pkm	0.486852	-0.269116	0.304	0.351	1
Cherp	0.487951	0.280218	0.107	0.07	1
Tbl2	0.487951	0.258052	0.107	0.07	1
Rnf220	0.487951	0.253907	0.107	0.07	1
Golt1a	0.487951	-0.26171	0.071	0.105	1
Fam120aos	0.487951	-0.306611	0.071	0.105	1
Eif2b5	0.488532	0.493912	0.125	0.088	1
Morf4l2	0.489134	0.284296	0.25	0.193	1
Arfgap1	0.490439	0.379815	0.179	0.14	1
Fkbp3	0.490439	-0.337048	0.143	0.175	1
Tln1	0.491882	0.306976	0.143	0.105	1
Ibtk	0.491882	-0.367256	0.107	0.14	1
Got2	0.492217	0.306679	0.161	0.123	1
Nr4a2	0.495293	-0.275992	0.071	0.105	1
Dmd	0.495293	-0.295904	0.071	0.105	1
Ncoa1	0.495298	-0.314558	0.089	0.123	1
Jund	0.498225	0.566788	0.143	0.105	1
Pla2g16	0.498225	-0.334418	0.107	0.14	1
Myl12a	0.498433	0.288617	0.393	0.333	1
Tbl1xr1	0.50211	0.309677	0.125	0.088	1
Prrc1	0.502114	0.315286	0.125	0.088	1
Ccdc34	0.502544	0.279579	0.232	0.193	1
Arhgap12	0.502693	0.254868	0.107	0.07	1
Itgb1	0.5035	0.388028	0.196	0.158	1
Prdx4	0.5035	0.250864	0.143	0.211	1
Rhob	0.503621	0.400251	0.214	0.175	1
Suds3	0.503621	0.253094	0.214	0.175	1
Ubp1	0.504235	0.431058	0.161	0.123	1
Msmo1	0.504235	-0.306943	0.125	0.158	1
Sphk2	0.504612	-0.336537	0.107	0.14	1
Mgat1	0.508978	0.387237	0.125	0.088	1
X1810011O10Rik	0.508978	0.263619	0.125	0.088	1
Rnf138	0.508978	-0.258485	0.089	0.123	1
Ndufa4	0.509131	0.32277	0.446	0.421	1
Rab1	0.509257	0.371386	0.446	0.439	1
Casz1	0.510301	0.334265	0.161	0.123	1
Tep1	0.511041	0.461809	0.143	0.105	1
Cox18	0.511041	-0.25605	0.107	0.14	1
Ddit4	0.514576	0.304526	0.196	0.158	1
Polr3k	0.514576	0.25479	0.196	0.158	1
Mpi	0.516403	-0.300291	0.125	0.158	1
Cct3	0.516722	0.263908	0.375	0.333	1
Pcyt2	0.517513	0.275454	0.143	0.105	1
Dnajc19	0.517513	-0.258544	0.107	0.14	1
Tpr	0.519227	-0.304835	0.143	0.175	1
Cgn	0.520161	0.268884	0.196	0.158	1
Tomm40	0.520521	0.301218	0.25	0.211	1
Grn	0.522546	0.253474	0.161	0.123	1
Tmem45b	0.522854	0.299428	0.125	0.088	1
Mrpl4	0.523231	0.274844	0.232	0.193	1
Tpp2	0.524027	0.518774	0.143	0.105	1
Defa17	0.525434	1.02521	0.446	0.404	1
Gnl3	0.525589	0.347597	0.25	0.211	1
Atp5j	0.529148	0.291233	0.429	0.386	1
Supt16	0.530981	0.273637	0.179	0.14	1
Ssna1	0.531423	0.333717	0.196	0.158	1
Hnrnpdl	0.532611	0.252484	0.429	0.351	1
Btg2	0.533382	0.317347	0.411	0.404	1
Selenbp1	0.534944	0.481086	0.161	0.123	1
Pdia4	0.536922	0.389056	0.125	0.088	1
Exosc5	0.536922	-0.295992	0.089	0.123	1
Clk1	0.537103	0.351302	0.196	0.158	1
Mapre2	0.537178	-0.281717	0.107	0.14	1
Stard4	0.537181	-0.254778	0.107	0.14	1
Atpif1	0.538582	0.276183	0.643	0.632	1
Birc6	0.541197	0.250934	0.161	0.123	1
Ppap2c	0.541434	0.324372	0.214	0.175	1
Ndufs4	0.542046	0.268471	0.286	0.246	1
Sfr1	0.542811	-0.292053	0.161	0.193	1
Marcksl1	0.542869	-0.265783	0.143	0.175	1
Sgsm3	0.546949	0.387939	0.214	0.175	1
Gm14851	0.551177	-1.27749	0.089	0.123	1
Ube3b	0.554888	-0.252984	0.143	0.175	1
Srprb	0.560173	-0.252202	0.125	0.158	1
Chchd4	0.563975	-0.265562	0.107	0.14	1
Rab3d	0.565633	0.350815	0.375	0.333	1
Mllt4	0.567248	0.409732	0.25	0.228	1
Ctsa	0.567279	0.319099	0.268	0.228	1
St3gal4	0.569285	0.414045	0.214	0.175	1
X2700060E02Rik	0.57732	-0.30789	0.214	0.228	1
Wdr26	0.583339	0.2602	0.321	0.281	1
Ahcyl1	0.583339	0.253137	0.321	0.281	1
Pdlim5	0.585964	-0.301361	0.125	0.158	1
Il13ra1	0.586317	0.327062	0.214	0.175	1
Snd1	0.5872	0.444549	0.214	0.193	1
Stub1	0.587895	0.551635	0.286	0.281	1
Vamp3	0.592497	-0.256999	0.125	0.158	1
B4galnt1	0.594349	0.428241	0.393	0.386	1
Rbm39	0.595365	0.256215	0.464	0.439	1
Prr13	0.601499	-0.321695	0.161	0.193	1
Rala	0.604223	-0.286395	0.143	0.175	1
Capzb	0.605239	0.277822	0.482	0.456	1
Eps8l3	0.606726	0.282796	0.304	0.281	1
Ldlr	0.612294	-0.255118	0.125	0.158	1
Uqcrc1	0.613307	0.338707	0.464	0.491	1
Dcaf11	0.615421	0.256771	0.25	0.211	1
Lemd2	0.615998	0.749005	0.143	0.123	1
Fgfr3	0.624601	0.315056	0.161	0.14	1
Dhrs4	0.625041	0.452592	0.214	0.281	1
Ssb	0.625809	0.385255	0.25	0.228	1
X2310035C23Rik	0.626154	0.430499	0.125	0.105	1
Cox7c	0.632691	0.263483	0.482	0.526	1
Mast2	0.633517	0.30193	0.125	0.105	1
Tnpo3	0.635134	0.302928	0.107	0.088	1
Apoa4	0.640463	1.05849	0.5	0.526	1
Arfgef2	0.640917	0.3303	0.125	0.105	1
Ap3b1	0.643668	0.364868	0.143	0.123	1
Prdx6	0.644616	0.36971	0.339	0.316	1
Igfbp4	0.647161	0.361006	0.143	0.123	1
Myh9	0.647616	0.447923	0.357	0.333	1
Cbr1	0.647641	0.301069	0.196	0.175	1
Eif4e2	0.649845	0.337382	0.179	0.158	1
Slc39a7	0.650051	0.297313	0.339	0.351	1
Slc40a1	0.651137	0.403498	0.107	0.088	1
Rabggta	0.651137	0.383064	0.107	0.088	1
Sdhc	0.652042	-0.288173	0.321	0.333	1
Hsd17b10	0.652289	0.37921	0.232	0.211	1
Ppp2r3d	0.655823	0.433222	0.125	0.105	1
Ddx46	0.655823	0.366839	0.125	0.105	1
Cx3cl1	0.659854	0.434995	0.196	0.175	1
Dpy30	0.659905	0.310917	0.232	0.228	1
Sat1	0.662585	0.362058	0.179	0.158	1
Necap1	0.663328	0.380036	0.125	0.105	1
Sipa1l3	0.66433	0.254531	0.161	0.14	1
Atp6v0d1	0.665785	-0.263563	0.161	0.175	1
Rbbp4	0.665996	0.322529	0.196	0.175	1
Hsd17b2	0.671369	-0.290291	0.089	0.105	1
Fnbp4	0.671841	0.307431	0.143	0.123	1
Cystm1	0.675444	0.411818	0.107	0.088	1
Nmd3	0.675444	0.317188	0.107	0.088	1
Fam120b	0.675444	0.314801	0.107	0.088	1
Polr2b	0.675444	0.257473	0.107	0.088	1
Apoc3	0.67844	0.591704	0.125	0.105	1
Mul1	0.67953	-0.25583	0.089	0.105	1
Sdhb	0.680612	-0.25718	0.411	0.439	1
Dusp11	0.681878	0.405568	0.179	0.158	1
Ssfa2	0.682238	-0.390272	0.107	0.123	1
Tnip1	0.683624	0.328681	0.107	0.088	1
Ppan	0.68456	0.315511	0.161	0.14	1
Wsb2	0.684563	0.291425	0.161	0.14	1
Tex261	0.686106	0.32341	0.143	0.123	1
Luc7l3	0.692486	0.339057	0.25	0.228	1
Dnajc7	0.694767	-0.252516	0.143	0.158	1
Larp4	0.694767	-0.291988	0.143	0.158	1
Hnrnpu	0.695371	0.30661	0.446	0.439	1
Spag7	0.695963	-0.25554	0.089	0.105	1
Atp5h	0.698251	0.267952	0.5	0.526	1
Keap1	0.704235	-0.25013	0.089	0.105	1
Trappc2l	0.708382	0.2834	0.107	0.088	1
Phactr4	0.708384	0.266186	0.107	0.088	1
Rnf103	0.708457	-0.2993	0.143	0.158	1
Dctn5	0.709047	0.349624	0.125	0.105	1
Rae1	0.716777	0.332343	0.125	0.105	1
Fgfr2	0.72306	0.451262	0.232	0.228	1
2019-09-07	0.724018	-0.39626	0.196	0.193	1
Ocln	0.724535	0.280814	0.125	0.105	1
Ppip5k2	0.724535	0.261985	0.125	0.105	1
Ost4	0.728617	0.280269	0.214	0.193	1
Tmem176b	0.729833	0.291491	0.321	0.368	1
Cdr2	0.733455	0.251791	0.107	0.088	1
Glo1	0.733921	0.422543	0.232	0.211	1
H2.Ke6	0.736889	0.288091	0.143	0.123	1
Txnl1	0.739882	0.47626	0.232	0.211	1
Wdr13	0.740135	0.310782	0.125	0.105	1
Lrrc26	0.740639	0.255048	0.232	0.228	1
Pls1	0.742869	-0.316029	0.214	0.228	1
Cdc42se1	0.743088	-0.275654	0.143	0.158	1
Mptx2	0.744244	1.45884	0.143	0.123	1
Hmgcs1	0.757208	0.267425	0.214	0.211	1
Msrb1	0.760599	0.303825	0.196	0.175	1
Kdm3a	0.763067	-0.27672	0.089	0.105	1
Lyrm5	0.763067	-0.36905	0.089	0.105	1
Luc7l	0.763323	0.324429	0.214	0.211	1
Acaa1a	0.765848	0.440008	0.179	0.175	1
Cops3	0.765848	0.284861	0.179	0.175	1
Defa24	0.76715	0.472106	0.518	0.509	1
Slc39a4	0.768041	0.30713	0.196	0.193	1
Pgd	0.768971	0.251259	0.304	0.298	1
X2310036O22Rik	0.773168	0.364572	0.268	0.263	1
Spcs3	0.776443	0.623872	0.161	0.158	1
Tgoln1	0.781792	0.27885	0.161	0.14	1
Ghitm	0.785247	0.30765	0.304	0.298	1
Safb	0.794019	0.48355	0.232	0.246	1
Cd24a	0.799066	-0.256479	0.625	0.596	1
Csnk1a1	0.799627	0.258703	0.25	0.246	1
Adrbk1	0.801597	0.340742	0.321	0.333	1
Fam195b	0.801789	0.255829	0.125	0.158	1
Ubxn1	0.807936	0.353593	0.304	0.333	1
Defa.ps1	0.825743	0.544999	0.196	0.193	1
Hsp90aa1	0.825797	0.262051	0.375	0.351	1
Ggnbp2	0.827412	0.331568	0.268	0.263	1
Lzts2	0.832002	0.255636	0.089	0.105	1
Tor1a	0.838613	0.383261	0.143	0.14	1
Adck3	0.841953	0.28385	0.196	0.193	1
Copg1	0.844727	0.250818	0.25	0.281	1
Kmt2d	0.847938	0.311666	0.107	0.123	1
Fosl2	0.849462	0.265921	0.089	0.105	1
Nfat5	0.849462	0.254604	0.089	0.105	1
Nelfb	0.860884	0.371245	0.143	0.14	1
Pbrm1	0.864631	0.362444	0.25	0.246	1
Pcnx	0.866996	0.468203	0.089	0.105	1
Sh2b1	0.868333	0.329759	0.143	0.14	1
Mbd3	0.873515	-0.340758	0.214	0.193	1
Atp5o	0.881097	0.27778	0.5	0.526	1
Hectd1	0.881759	0.293044	0.161	0.158	1
Ptpn18	0.883266	0.428044	0.143	0.14	1
Tcf7l2	0.883266	0.292336	0.143	0.14	1
Dnmbp	0.883861	0.265929	0.125	0.14	1
Mrps11	0.884732	0.39255	0.107	0.105	1
Ilf2	0.884732	0.28313	0.107	0.105	1
Ccnb2	0.884733	0.367838	0.107	0.105	1
Bzw2	0.889973	0.388244	0.214	0.228	1
Eppk1	0.890965	-0.284789	0.196	0.193	1
Otulin	0.892251	0.257672	0.125	0.123	1
E2f2	0.892251	-0.297184	0.125	0.123	1
AY761184	0.89682	-0.548019	0.321	0.298	1
Lyz1	0.897761	-0.474917	0.321	0.316	1
X2510039O18Rik	0.912241	0.328821	0.196	0.211	1
Clca1	0.914271	-0.968975	0.321	0.316	1
Ppif	0.917433	0.372827	0.161	0.158	1
Fosb	0.917435	0.252366	0.286	0.298	1
Yes1	0.921562	0.415226	0.107	0.123	1
Ppil2	0.927271	0.270837	0.107	0.105	1
Rp9	0.934416	-0.271589	0.268	0.246	1
Itpa	0.935808	0.41304	0.107	0.105	1
Sertad1	0.940013	0.321873	0.125	0.123	1
Impdh2	0.943005	0.261673	0.268	0.316	1
Gmppb	0.944794	0.397641	0.143	0.158	1
Yipf1	0.950797	0.346615	0.161	0.175	1
Mtfr1	0.952902	0.322171	0.107	0.105	1
Gar1	0.96325	0.35509	0.232	0.246	1
Vps4b	0.973949	0.258824	0.196	0.211	1
Zg16	0.974592	-1.31495	0.304	0.298	1
Nedd4	0.975878	0.282337	0.339	0.368	1
Tnfrsf1a	0.981585	0.587204	0.143	0.158	1
Defa3	1	0.560113	0.179	0.193	1
Tex30	1	0.306265	0.125	0.14	1

## Sheet: ENTEND
	p_val	avg_logFC	pct.1	pct.2	p_val_adj
Srsf10	0.00109582	1.70671	0.5	0	1
Coq9	0.00109582	1.6124	0.5	0	1
Tbca	0.00245854	1.32072	0.444	0	1
Atp5j2	0.00304273	0.7398	0.778	0.235	1
Pvrl2	0.0031553	-1.59708	0	0.412	1
Tspan1	0.00520841	1.50494	0.5	0.059	1
Pqbp1	0.00532205	1.35382	0.389	0	1
Ppa1	0.00532205	1.31036	0.389	0	1
Kcne3	0.00532205	1.23869	0.389	0	1
Mdm4	0.00532205	1.20113	0.389	0	1
Actr1a	0.00532205	1.17892	0.389	0	1
Pih1d1	0.00532205	1.14008	0.389	0	1
Hnrnpl	0.0067311	1.20593	0.556	0.118	1
Ddx39b	0.0077069	1.29257	0.611	0.176	1
Lsm4	0.00959447	1.26708	0.611	0.176	1
Serpinb1a	0.00968433	0.926842	0.5	0.059	1
Myt1	0.010591	1.21549	0.444	0.059	1
Ndufs4	0.010591	1.16513	0.444	0.059	1
Esrp1	0.0111577	1.34636	0.333	0	1
Zdhhc16	0.0111577	1.29956	0.333	0	1
Chchd3	0.0111577	1.20778	0.333	0	1
Poc1b	0.0111577	1.12069	0.333	0	1
Agap3	0.0111577	1.06324	0.333	0	1
Clns1a	0.0111577	1.05062	0.333	0	1
Rbm6	0.0111577	1.02994	0.333	0	1
Rraga	0.0111577	0.982894	0.333	0	1
Cdk2ap2	0.0122756	-1.24981	0.111	0.471	1
Ctbp1	0.0123394	0.746813	0.722	0.176	1
Cd81	0.0139627	0.728906	0.778	0.353	1
Gse1	0.0144725	1.28779	0.5	0.118	1
Pdcd6	0.0152225	1.21847	0.444	0.059	1
Aadac	0.0158176	-1.06956	0	0.294	1
Chmp1a	0.0158176	-1.08177	0	0.294	1
Arap1	0.0158176	-1.13041	0	0.294	1
U2af1	0.0158176	-1.19049	0	0.294	1
Gadd45b	0.0158176	-1.66727	0	0.294	1
Srsf4	0.0171216	1.06233	0.444	0.059	1
Clta	0.0182322	1.14917	0.667	0.294	1
Mllt4	0.0185017	1.08361	0.389	0.059	1
Spag9	0.0185017	1.08104	0.389	0.059	1
Ufc1	0.0185017	1.01439	0.389	0.059	1
Saraf	0.0193583	-1.19684	0.111	0.471	1
Cspp1	0.0208574	1.22892	0.389	0.059	1
Cox20	0.0208574	1.11704	0.389	0.059	1
Trappc2l	0.0208574	1.01322	0.389	0.059	1
Arrdc4	0.0227546	1.2861	0.278	0	1
Anxa6	0.0227546	1.26219	0.278	0	1
Gm11974	0.0227546	1.22069	0.278	0	1
Nadk	0.0227546	1.14542	0.278	0	1
Wars	0.0227546	1.12661	0.278	0	1
Zfp280d	0.0227546	1.11571	0.278	0	1
Rbm17	0.0227546	1.10633	0.278	0	1
Slco2a1	0.0227546	1.08048	0.278	0	1
Mcf2l	0.0227546	1.06076	0.278	0	1
X2410002F23Rik	0.0227546	1.05386	0.278	0	1
Ptprs	0.0227546	1.02249	0.278	0	1
Gfra3	0.0227546	1.01937	0.278	0	1
Syngr2	0.0227546	1.01043	0.278	0	1
Mak16	0.0227546	0.983928	0.278	0	1
Cand1	0.0227546	0.983357	0.278	0	1
Atxn7l3	0.0227546	0.970843	0.278	0	1
Mtfr1	0.0227546	0.963601	0.278	0	1
Arglu1	0.0227546	0.946906	0.278	0	1
Mcm7	0.0227546	0.927669	0.278	0	1
Bola1	0.0227546	0.892157	0.278	0	1
X4930402H24Rik	0.0227546	0.88852	0.278	0	1
Nol7	0.0227546	0.884221	0.278	0	1
Ppp2r5c	0.0227546	0.870239	0.278	0	1
Dhx57	0.0227546	0.867387	0.278	0	1
Hadhb	0.0227546	0.841156	0.278	0	1
U2surp	0.0227546	0.836776	0.278	0	1
Cwc15	0.0227546	0.835351	0.278	0	1
AI837181	0.0227546	0.822707	0.278	0	1
Mrpl10	0.0227546	0.757314	0.278	0	1
Fundc2	0.0227546	0.740178	0.278	0	1
Tceb2	0.0233011	0.835514	0.611	0.235	1
Stt3a	0.0233731	-0.99632	0.056	0.353	1
Gclm	0.0233731	-1.2563	0.056	0.353	1
Taf10	0.0234703	1.00836	0.389	0.059	1
Hnrnpf	0.0234703	0.836245	0.389	0.059	1
Gch1	0.0235174	-0.699416	0.111	0.529	1
Uqcrq	0.0235351	1.03733	0.556	0.176	1
Ndufs2	0.0259758	-1.10876	0.222	0.529	1
Ip6k1	0.0263628	1.08339	0.389	0.059	1
Gm15284	0.0263628	0.947833	0.389	0.059	1
Nudt16l1	0.0295582	1.02057	0.389	0.059	1
Samm50	0.0295582	0.992086	0.389	0.059	1
Pbx1	0.0295582	0.909756	0.389	0.059	1
Atp5k	0.0295582	0.897465	0.389	0.059	1
Ubxn1	0.0295582	0.827431	0.389	0.059	1
Scamp2	0.0304102	0.75108	0.5	0.118	1
Cotl1	0.0315196	-1.00749	0.222	0.529	1
Rpl19	0.0322377	-0.459753	0.667	0.882	1
Sh3bgrl3	0.0330392	0.946686	0.444	0.118	1
Cul3	0.0330813	0.934077	0.389	0.059	1
Dpy30	0.0330813	0.773302	0.389	0.059	1
Psme2b	0.0330813	0.7137	0.389	0.059	1
Tma7	0.0330813	0.706173	0.389	0.059	1
Nsmce4a	0.0330813	0.665698	0.389	0.059	1
Cd63	0.0331629	0.605294	0.722	0.235	1
Eef1d	0.0335866	0.934374	0.5	0.176	1
Cacna1a	0.0336185	0.735096	0.5	0.118	1
Fryl	0.0336185	-1.06034	0.167	0.471	1
Rhbdf1	0.0339682	-0.73666	0	0.235	1
Ivd	0.0339682	-0.783287	0	0.235	1
Cnot4	0.0339682	-0.79944	0	0.235	1
Cbr1	0.0339682	-0.888606	0	0.235	1
Rfc4	0.0339682	-0.925859	0	0.235	1
Galnt1	0.0339682	-0.950287	0	0.235	1
R3hdm2	0.0339682	-0.9821	0	0.235	1
Sema7a	0.0339682	-0.986186	0	0.235	1
Eci1	0.0339682	-1.00222	0	0.235	1
Zfand2b	0.0339682	-1.0461	0	0.235	1
Scin	0.0339682	-1.0773	0	0.235	1
Nop2	0.0339682	-1.09957	0	0.235	1
Cgn	0.0339682	-1.16208	0	0.235	1
Esf1	0.0339682	-1.18938	0	0.235	1
Ide	0.0339682	-1.30676	0	0.235	1
X9930021J03Rik	0.0339682	-1.34289	0	0.235	1
Tmem131	0.0339682	-1.40763	0	0.235	1
Txn1	0.0361407	0.766207	0.833	0.529	1
Fam107b	0.0369578	0.819888	0.389	0.059	1
Dad1	0.0369778	-1.11322	0.222	0.471	1
Tpt1	0.039076	-0.555565	0.889	0.941	1
Srrm2	0.0406563	1.07897	0.5	0.176	1
Cat	0.0406563	0.954661	0.5	0.176	1
Ndufa6	0.0422454	0.585719	0.611	0.176	1
Ssfa2	0.0446977	1.3894	0.333	0.059	1
Cdc16	0.0446977	1.05874	0.333	0.059	1
Wdr6	0.0446977	0.903885	0.333	0.059	1
Vars	0.0447033	0.887072	0.444	0.118	1
Rac1	0.0450318	0.431225	0.5	0.118	1
Rsbn1	0.0453938	1.28394	0.222	0	1
Bcl11b	0.0453938	1.20299	0.222	0	1
Apbb2	0.0453938	1.20212	0.222	0	1
Paxbp1	0.0453938	1.19945	0.222	0	1
Zpr1	0.0453938	1.19834	0.222	0	1
Bptf	0.0453938	1.16035	0.222	0	1
Hif1a	0.0453938	1.12914	0.222	0	1
Ttf2	0.0453938	1.12462	0.222	0	1
Cln6	0.0453938	1.12351	0.222	0	1
Psmb8	0.0453938	1.1087	0.222	0	1
Ick	0.0453938	1.10269	0.222	0	1
Brf1	0.0453938	1.10004	0.222	0	1
Mvp	0.0453938	1.08899	0.222	0	1
Ipo4	0.0453938	1.07472	0.222	0	1
Glmp	0.0453938	1.05999	0.222	0	1
Msl1	0.0453938	1.05695	0.222	0	1
Otulin	0.0453938	1.04565	0.222	0	1
Jund	0.0453938	1.03177	0.222	0	1
X2310035C23Rik	0.0453938	1.01765	0.222	0	1
Zfp869	0.0453938	1.00583	0.222	0	1
Stk38l	0.0453938	0.999639	0.222	0	1
Csf2ra	0.0453938	0.991915	0.222	0	1
Clstn1	0.0453938	0.991246	0.222	0	1
Hbs1l	0.0453938	0.984679	0.222	0	1
Igsf23	0.0453938	0.973274	0.222	0	1
Sirt7	0.0453938	0.97194	0.222	0	1
Stxbp1	0.0453938	0.971461	0.222	0	1
Mxd1	0.0453938	0.969601	0.222	0	1
Grpel2	0.0453938	0.963386	0.222	0	1
U2af2	0.0453938	0.961561	0.222	0	1
Bcl2l2	0.0453938	0.958844	0.222	0	1
Top2b	0.0453938	0.954971	0.222	0	1
Gtf2a2	0.0453938	0.943026	0.222	0	1
Tuba1c	0.0453938	0.928111	0.222	0	1
Akap13	0.0453938	0.921641	0.222	0	1
Ski	0.0453938	0.918336	0.222	0	1
Tmem176a	0.0453938	0.905904	0.222	0	1
Zfp692	0.0453938	0.90131	0.222	0	1
Rsad1	0.0453938	0.894946	0.222	0	1
Vps13d	0.0453938	0.881877	0.222	0	1
Pard3	0.0453938	0.873763	0.222	0	1
Dpf2	0.0453938	0.865688	0.222	0	1
Mgam	0.0453938	0.856024	0.222	0	1
Slc4a2	0.0453938	0.842788	0.222	0	1
Hectd3	0.0453938	0.832085	0.222	0	1
Ash1l	0.0453938	0.824882	0.222	0	1
Zfp180	0.0453938	0.823834	0.222	0	1
Slc35b3	0.0453938	0.823595	0.222	0	1
Trim11	0.0453938	0.822573	0.222	0	1
Nae1	0.0453938	0.809281	0.222	0	1
Ap1g2	0.0453938	0.807582	0.222	0	1
Smurf1	0.0453938	0.806364	0.222	0	1
Camk2g	0.0453938	0.800614	0.222	0	1
Mrpl41	0.0453938	0.795941	0.222	0	1
Ttll12	0.0453938	0.784682	0.222	0	1
Eif2s1	0.0453938	0.78405	0.222	0	1
Cdipt	0.0453938	0.781788	0.222	0	1
Rptor	0.0453938	0.7805	0.222	0	1
Tecpr1	0.0453938	0.77781	0.222	0	1
Exosc9	0.0453938	0.774754	0.222	0	1
Zfp503	0.0453938	0.770004	0.222	0	1
Spen	0.0453938	0.76578	0.222	0	1
Ppp1r8	0.0453938	0.762727	0.222	0	1
Ghr	0.0453938	0.761112	0.222	0	1
Gnptab	0.0453938	0.736569	0.222	0	1
Gmnn	0.0453938	0.734655	0.222	0	1
Mrpl35	0.0453938	0.729596	0.222	0	1
Gnai3	0.0453938	0.716756	0.222	0	1
Atp6v1c1	0.0453938	0.715179	0.222	0	1
Mzt1	0.0453938	0.712066	0.222	0	1
Emc10	0.0453938	0.699786	0.222	0	1
Bpgm	0.0453938	0.692505	0.222	0	1
Bckdha	0.0453938	0.686511	0.222	0	1
Kctd10	0.0453938	0.685252	0.222	0	1
Hsd17b10	0.0453938	0.680907	0.222	0	1
Npepl1	0.0453938	0.677151	0.222	0	1
Atg4b	0.0453938	0.67196	0.222	0	1
Cpped1	0.0453938	0.652433	0.222	0	1
Irak1	0.0453938	0.650709	0.222	0	1
Eif2ak2	0.0453938	0.639543	0.222	0	1
Bak1	0.0453938	0.590334	0.222	0	1
Ppp3r1	0.0453938	0.555278	0.222	0	1
Rpn2	0.0489488	0.765003	0.5	0.176	1
Csnk1a1	0.0492934	0.71114	0.444	0.118	1
Atxn2l	0.0499662	1.29007	0.333	0.059	1
Gm6251	0.0499662	0.970105	0.333	0.059	1
Jak2	0.0499662	0.821655	0.333	0.059	1
Gars	0.0503993	0.902877	0.556	0.235	1
Aldh9a1	0.0530274	-0.795545	0.056	0.294	1
Nrd1	0.0530274	-0.821843	0.056	0.294	1
Id3	0.0530274	-1.07789	0.056	0.294	1
Ptgfrn	0.0530274	-1.13818	0.056	0.294	1
Usp22	0.0530274	-1.1757	0.056	0.294	1
Tm9sf1	0.0530274	-1.28549	0.056	0.294	1
Degs2	0.0530274	-1.40585	0.056	0.294	1
Ndufa11	0.0549474	0.553805	0.611	0.176	1
Cmip	0.0557457	0.948599	0.333	0.059	1
Mrps16	0.0557457	0.842862	0.333	0.059	1
Mrpl34	0.0557457	0.796486	0.333	0.059	1
Hipk1	0.0557457	0.763011	0.333	0.059	1
Pgp	0.0557457	0.712541	0.333	0.059	1
B230219D22Rik	0.0557457	0.710939	0.333	0.059	1
Rnf187	0.0557457	0.705479	0.333	0.059	1
Gpbp1	0.0557457	0.696021	0.333	0.059	1
St14	0.0557457	0.695854	0.333	0.059	1
Tmc4	0.0557457	0.657141	0.333	0.059	1
Zswim8	0.0557457	0.648339	0.333	0.059	1
Creb1	0.0565505	-0.946308	0.111	0.353	1
Acaa1a	0.0565505	-0.953736	0.111	0.353	1
Vapa	0.0565505	-1.09094	0.111	0.353	1
Dbnl	0.0565505	-1.11551	0.111	0.353	1
Cstb	0.0587464	0.838214	0.389	0.118	1
Ltbr	0.0595047	-0.810095	0.056	0.294	1
Bub1b	0.0595047	-0.965583	0.056	0.294	1
Dnajc3	0.0595047	-0.972681	0.056	0.294	1
X2210013O21Rik	0.0595047	-1.14919	0.056	0.294	1
Eed	0.0595047	-1.25996	0.056	0.294	1
Srsf11	0.0595618	0.600768	0.556	0.176	1
Rsrc2	0.0596646	-1.17013	0.167	0.412	1
Ybx1	0.0615394	-0.600747	0.556	0.765	1
Csrp2	0.0620424	0.342483	0.611	0.235	1
Wsb2	0.0620717	0.82374	0.333	0.059	1
Supt5	0.0620717	0.772165	0.333	0.059	1
Rbck1	0.0620717	0.735545	0.333	0.059	1
Rsbn1l	0.0620717	0.724956	0.333	0.059	1
Srf	0.0620717	0.708815	0.333	0.059	1
Dnm1l	0.0620717	0.66521	0.333	0.059	1
Rnasek	0.0647283	0.972308	0.389	0.118	1
Cbx6	0.0647283	0.94514	0.389	0.118	1
Dhrs4	0.0647283	0.928066	0.389	0.118	1
Ywhab	0.0647283	0.87149	0.389	0.118	1
Pitpnb	0.0666252	-0.770718	0.056	0.294	1
Cdca7	0.0666252	-0.804297	0.056	0.294	1
Mfn1	0.0666252	-0.854169	0.056	0.294	1
Gbf1	0.0666252	-0.936456	0.056	0.294	1
Uaca	0.0666252	-1.00199	0.056	0.294	1
Sptssa	0.0666252	-1.03562	0.056	0.294	1
Cmas	0.0689804	0.516131	0.333	0.059	1
Psmd12	0.0689804	0.509442	0.333	0.059	1
Slc38a1	0.0689804	0.448127	0.333	0.059	1
Naa15	0.0689804	0.389387	0.333	0.059	1
Rnf167	0.0689804	0.352226	0.333	0.059	1
Ociad1	0.0698205	-0.845268	0.222	0.471	1
Rap1b	0.0712041	1.12827	0.389	0.118	1
Snhg8	0.0712041	0.650145	0.389	0.118	1
Mmgt1	0.0717101	-0.589569	0	0.176	1
Vma21	0.0717101	-0.589569	0	0.176	1
Shtn1	0.0717101	-0.593147	0	0.176	1
Asf1a	0.0717101	-0.607319	0	0.176	1
Ube2g2	0.0717101	-0.62644	0	0.176	1
Slc35b1	0.0717101	-0.633668	0	0.176	1
Poglut1	0.0717101	-0.670745	0	0.176	1
Zfp36l1	0.0717101	-0.686966	0	0.176	1
Hmgb3	0.0717101	-0.704507	0	0.176	1
X2310009A05Rik	0.0717101	-0.717868	0	0.176	1
Chek2	0.0717101	-0.720471	0	0.176	1
Pak4	0.0717101	-0.724467	0	0.176	1
Rapgef4	0.0717101	-0.739097	0	0.176	1
Timm21	0.0717101	-0.742629	0	0.176	1
Mtx2	0.0717101	-0.748496	0	0.176	1
Rps6ka3	0.0717101	-0.750544	0	0.176	1
Bcl11a	0.0717101	-0.757733	0	0.176	1
Tmem159	0.0717101	-0.757733	0	0.176	1
Grhpr	0.0717101	-0.769223	0	0.176	1
Poldip2	0.0717101	-0.770296	0	0.176	1
Pkp1	0.0717101	-0.779244	0	0.176	1
Ell2	0.0717101	-0.796363	0	0.176	1
A430005L14Rik	0.0717101	-0.807823	0	0.176	1
Sptlc1	0.0717101	-0.818328	0	0.176	1
Mrpl55	0.0717101	-0.819273	0	0.176	1
Zdhhc1	0.0717101	-0.825486	0	0.176	1
Nr1h3	0.0717101	-0.835107	0	0.176	1
Nip7	0.0717101	-0.838033	0	0.176	1
Eri1	0.0717101	-0.839435	0	0.176	1
Ttc21b	0.0717101	-0.852014	0	0.176	1
Luzp1	0.0717101	-0.853242	0	0.176	1
Gps2	0.0717101	-0.861113	0	0.176	1
Itfg1	0.0717101	-0.865746	0	0.176	1
Lrp11	0.0717101	-0.867763	0	0.176	1
Kmt2d	0.0717101	-0.86825	0	0.176	1
Creb3	0.0717101	-0.870783	0	0.176	1
Elp4	0.0717101	-0.874541	0	0.176	1
Slc12a8	0.0717101	-0.888663	0	0.176	1
Mtf2	0.0717101	-0.9149	0	0.176	1
Rbl1	0.0717101	-0.916387	0	0.176	1
Pomt1	0.0717101	-0.916974	0	0.176	1
Vps51	0.0717101	-0.91769	0	0.176	1
Flii	0.0717101	-0.923941	0	0.176	1
Acad11	0.0717101	-0.933045	0	0.176	1
Syvn1	0.0717101	-0.949704	0	0.176	1
Eif2b2	0.0717101	-0.960407	0	0.176	1
Smim12	0.0717101	-0.969036	0	0.176	1
Pdlim7	0.0717101	-1.01211	0	0.176	1
Pigf	0.0717101	-1.01913	0	0.176	1
Phrf1	0.0717101	-1.02458	0	0.176	1
Psmg3	0.0717101	-1.02901	0	0.176	1
Stmn1	0.0717101	-1.03027	0	0.176	1
Atp11a	0.0717101	-1.04658	0	0.176	1
Aak1	0.0717101	-1.04944	0	0.176	1
Myb	0.0717101	-1.05602	0	0.176	1
Ccdc115	0.0717101	-1.09156	0	0.176	1
Snip1	0.0717101	-1.09919	0	0.176	1
Gmpr2	0.0717101	-1.11743	0	0.176	1
Ep400	0.0717101	-1.2465	0	0.176	1
Pcbp4	0.0717101	-1.28644	0	0.176	1
Ubtf	0.0717101	-1.35896	0	0.176	1
Cenpv	0.0717844	-0.862103	0.167	0.412	1
Cox6a1	0.0728751	0.669292	0.778	0.588	1
P4hb	0.0733325	0.273622	0.778	0.412	1
Lmx1a	0.0744331	1.42709	0.278	0.059	1
Pafah1b1	0.0744331	1.20696	0.278	0.059	1
Sgpp2	0.0744331	0.807606	0.278	0.059	1
Mrpl53	0.0744331	0.747375	0.278	0.059	1
Tubgcp4	0.0744331	-0.804166	0.056	0.294	1
Ciz1	0.0744331	-0.837409	0.056	0.294	1
Scrib	0.0760494	0.666997	0.5	0.176	1
Mrfap1	0.0766904	0.699148	0.556	0.235	1
Prr15l	0.0782017	0.768703	0.389	0.118	1
Mrpl54	0.0782017	0.714116	0.389	0.118	1
Vasp	0.0799787	1.00026	0.5	0.235	1
Insm1	0.0807763	-0.628288	0.333	0.588	1
B2m	0.0810178	0.662877	0.722	0.529	1
Tpi1	0.0825728	0.415868	0.722	0.294	1
Lypla1	0.0827245	0.560583	0.5	0.176	1
Dpp4	0.0829731	1.26912	0.278	0.059	1
Dusp16	0.0829731	1.02499	0.278	0.059	1
Pkig	0.0829731	0.983514	0.278	0.059	1
Stxbp5l	0.0829731	0.979687	0.278	0.059	1
Ryk	0.0829731	0.969634	0.278	0.059	1
Fmr1	0.0829731	0.958203	0.278	0.059	1
Itln1	0.0829731	0.914452	0.278	0.059	1
Ddhd1	0.0829731	0.9033	0.278	0.059	1
Dpm3	0.0829731	0.782012	0.278	0.059	1
Tprgl	0.0829731	0.763722	0.278	0.059	1
Denr	0.0829731	0.678725	0.278	0.059	1
Snx6	0.0829731	-0.701822	0.056	0.294	1
Phgr1	0.0831041	-0.667353	0.278	0.529	1
Bzw2	0.0841123	-0.802705	0.111	0.353	1
Plac8	0.084268	-0.829213	0.722	0.824	1
Trim44	0.0857491	0.764419	0.389	0.118	1
Klf10	0.0857491	0.739889	0.389	0.118	1
Gltscr2	0.0884365	0.740275	0.444	0.176	1
Srrm1	0.088878	-0.937961	0.333	0.529	1
Chchd2	0.0889656	0.839945	0.667	0.353	1
Kri1	0.0893167	1.33355	0.167	0	1
Casp3	0.0893167	1.30032	0.167	0	1
Clec2e	0.0893167	1.29161	0.167	0	1
Gnao1	0.0893167	1.27914	0.167	0	1
Pla2g2d	0.0893167	1.15247	0.167	0	1
Tbc1d16	0.0893167	1.14813	0.167	0	1
Ckb	0.0893167	1.135	0.167	0	1
Tmem106a	0.0893167	1.12524	0.167	0	1
Senp2	0.0893167	1.12145	0.167	0	1
Wdr83	0.0893167	1.07635	0.167	0	1
Chmp7	0.0893167	1.05082	0.167	0	1
Phf21b	0.0893167	1.03808	0.167	0	1
Upp1	0.0893167	1.01723	0.167	0	1
Pttg1	0.0893167	1.01677	0.167	0	1
Tmem223	0.0893167	1.01515	0.167	0	1
C1qtnf4	0.0893167	1.00837	0.167	0	1
Scp2	0.0893167	1.00304	0.167	0	1
Zfp408	0.0893167	0.970761	0.167	0	1
Ahr	0.0893167	0.967825	0.167	0	1
Ascc3	0.0893167	0.965704	0.167	0	1
Tchp	0.0893167	0.94353	0.167	0	1
Ncstn	0.0893167	0.942857	0.167	0	1
Bahd1	0.0893167	0.931176	0.167	0	1
Pbdc1	0.0893167	0.926598	0.167	0	1
Aff4	0.0893167	0.919453	0.167	0	1
Hectd1	0.0893167	0.915307	0.167	0	1
Dctn6	0.0893167	0.907027	0.167	0	1
Arhgef2	0.0893167	0.904854	0.167	0	1
Banp	0.0893167	0.904325	0.167	0	1
Cacna2d1	0.0893167	0.873382	0.167	0	1
Mapkapk2	0.0893167	0.870582	0.167	0	1
Daxx	0.0893167	0.869186	0.167	0	1
Camsap1	0.0893167	0.866945	0.167	0	1
Upf3b	0.0893167	0.86184	0.167	0	1
Saysd1	0.0893167	0.861457	0.167	0	1
Polr3g	0.0893167	0.857125	0.167	0	1
Chuk	0.0893167	0.852388	0.167	0	1
Khdrbs3	0.0893167	0.851907	0.167	0	1
Crtc2	0.0893167	0.847245	0.167	0	1
Nbas	0.0893167	0.844869	0.167	0	1
Mrpl18	0.0893167	0.843386	0.167	0	1
Erap1	0.0893167	0.839648	0.167	0	1
Eldr	0.0893167	0.837187	0.167	0	1
Socs3	0.0893167	0.835585	0.167	0	1
Gtf2h4	0.0893167	0.832865	0.167	0	1
Fam221a	0.0893167	0.832237	0.167	0	1
Celf2	0.0893167	0.831978	0.167	0	1
Nudt8	0.0893167	0.830645	0.167	0	1
Pin1	0.0893167	0.830003	0.167	0	1
Med25	0.0893167	0.822443	0.167	0	1
Irf8	0.0893167	0.816518	0.167	0	1
Nop58	0.0893167	0.815691	0.167	0	1
Slc30a2	0.0893167	0.809591	0.167	0	1
Gsr	0.0893167	0.809591	0.167	0	1
Zdhhc13	0.0893167	0.808594	0.167	0	1
Rock2	0.0893167	0.808539	0.167	0	1
Rhpn2	0.0893167	0.808539	0.167	0	1
Cggbp1	0.0893167	0.808415	0.167	0	1
Pds5b	0.0893167	0.807102	0.167	0	1
Pafah1b2	0.0893167	0.803915	0.167	0	1
Pgam5	0.0893167	0.801902	0.167	0	1
Ddx55	0.0893167	0.798716	0.167	0	1
Chid1	0.0893167	0.797952	0.167	0	1
Isoc2b	0.0893167	0.795224	0.167	0	1
Olfm1	0.0893167	0.787771	0.167	0	1
Ccser2	0.0893167	0.783209	0.167	0	1
Srrt	0.0893167	0.781435	0.167	0	1
Tcf20	0.0893167	0.780854	0.167	0	1
Dtnbp1	0.0893167	0.77712	0.167	0	1
Syn2	0.0893167	0.776626	0.167	0	1
Mpdu1	0.0893167	0.775333	0.167	0	1
Sh3yl1	0.0893167	0.774167	0.167	0	1
Bub1	0.0893167	0.764021	0.167	0	1
Zdhhc14	0.0893167	0.756455	0.167	0	1
Dars	0.0893167	0.754078	0.167	0	1
Zwint	0.0893167	0.75326	0.167	0	1
Rap1gap	0.0893167	0.752779	0.167	0	1
Plscr1	0.0893167	0.752253	0.167	0	1
Tceanc2	0.0893167	0.748309	0.167	0	1
Zfp638	0.0893167	0.745332	0.167	0	1
Sema3c	0.0893167	0.7398	0.167	0	1
Ing1	0.0893167	0.738735	0.167	0	1
Hprt	0.0893167	0.735625	0.167	0	1
Nt5dc2	0.0893167	0.73375	0.167	0	1
Vps54	0.0893167	0.733421	0.167	0	1
Dohh	0.0893167	0.727239	0.167	0	1
Fdft1	0.0893167	0.72439	0.167	0	1
Sema5a	0.0893167	0.721495	0.167	0	1
Bccip	0.0893167	0.709188	0.167	0	1
Otud4	0.0893167	0.704555	0.167	0	1
Csnk1g1	0.0893167	0.70211	0.167	0	1
Iars2	0.0893167	0.701344	0.167	0	1
Pbx2	0.0893167	0.700515	0.167	0	1
Ank3	0.0893167	0.697608	0.167	0	1
Rfx3	0.0893167	0.697564	0.167	0	1
X0610030E20Rik	0.0893167	0.696258	0.167	0	1
Pcca	0.0893167	0.694902	0.167	0	1
Vps52	0.0893167	0.694214	0.167	0	1
Klhl12	0.0893167	0.691286	0.167	0	1
Car12	0.0893167	0.690956	0.167	0	1
Fam188a	0.0893167	0.683666	0.167	0	1
Slain2	0.0893167	0.683276	0.167	0	1
Spns1	0.0893167	0.681618	0.167	0	1
Rab22a	0.0893167	0.680123	0.167	0	1
Casc3	0.0893167	0.67479	0.167	0	1
Cldn23	0.0893167	0.672447	0.167	0	1
Tsfm	0.0893167	0.67237	0.167	0	1
Cdc42ep5	0.0893167	0.671461	0.167	0	1
X1110008P14Rik	0.0893167	0.670988	0.167	0	1
Cenpt	0.0893167	0.669166	0.167	0	1
Atl3	0.0893167	0.668178	0.167	0	1
Pnpla8	0.0893167	0.668069	0.167	0	1
Tm2d3	0.0893167	0.662642	0.167	0	1
Ppp2r5d	0.0893167	0.661531	0.167	0	1
Gabarapl2	0.0893167	0.660648	0.167	0	1
Stard5	0.0893167	0.658799	0.167	0	1
Cdc42ep4	0.0893167	0.657366	0.167	0	1
Thoc1	0.0893167	0.657232	0.167	0	1
Mier2	0.0893167	0.65467	0.167	0	1
Fbxl17	0.0893167	0.654339	0.167	0	1
Zfp384	0.0893167	0.652177	0.167	0	1
Prelp	0.0893167	0.65159	0.167	0	1
Ccdc130	0.0893167	0.646346	0.167	0	1
Hpgd	0.0893167	0.646072	0.167	0	1
Ndst2	0.0893167	0.637178	0.167	0	1
Ampd2	0.0893167	0.634979	0.167	0	1
Fam149a	0.0893167	0.634979	0.167	0	1
Usp1	0.0893167	0.634225	0.167	0	1
Snapc5	0.0893167	0.633085	0.167	0	1
Fam172a	0.0893167	0.632235	0.167	0	1
Dcaf5	0.0893167	0.629184	0.167	0	1
Ppp1r15b	0.0893167	0.628462	0.167	0	1
A130010J15Rik	0.0893167	0.627464	0.167	0	1
Slc25a14	0.0893167	0.62702	0.167	0	1
Mical3	0.0893167	0.62304	0.167	0	1
Prune2	0.0893167	0.622717	0.167	0	1
Gltp	0.0893167	0.616099	0.167	0	1
Med19	0.0893167	0.613728	0.167	0	1
Dpyd	0.0893167	0.610112	0.167	0	1
Cux1	0.0893167	0.606103	0.167	0	1
Cad	0.0893167	0.605552	0.167	0	1
Trp53	0.0893167	0.604901	0.167	0	1
Ano8	0.0893167	0.603	0.167	0	1
Rev1	0.0893167	0.601564	0.167	0	1
Ccdc61	0.0893167	0.599289	0.167	0	1
Trappc11	0.0893167	0.595902	0.167	0	1
Mysm1	0.0893167	0.595759	0.167	0	1
Pck2	0.0893167	0.592551	0.167	0	1
Sf3a2	0.0893167	0.590985	0.167	0	1
Prkrir	0.0893167	0.589732	0.167	0	1
Endov	0.0893167	0.589215	0.167	0	1
Ufm1	0.0893167	0.586165	0.167	0	1
Wipf2	0.0893167	0.585703	0.167	0	1
BC005624	0.0893167	0.58334	0.167	0	1
Rab1b	0.0893167	0.581701	0.167	0	1
Vcpip1	0.0893167	0.57926	0.167	0	1
Pithd1	0.0893167	0.573132	0.167	0	1
Pld1	0.0893167	0.572147	0.167	0	1
Srd5a1	0.0893167	0.570869	0.167	0	1
Mecp2	0.0893167	0.569506	0.167	0	1
Rnf115	0.0893167	0.56523	0.167	0	1
Thop1	0.0893167	0.564925	0.167	0	1
Nsun5	0.0893167	0.563582	0.167	0	1
Jade1	0.0893167	0.562875	0.167	0	1
Enkd1	0.0893167	0.561954	0.167	0	1
Capn10	0.0893167	0.561922	0.167	0	1
Cstf2	0.0893167	0.561694	0.167	0	1
Tfap4	0.0893167	0.560123	0.167	0	1
Vwa8	0.0893167	0.557208	0.167	0	1
Stx4a	0.0893167	0.555181	0.167	0	1
Dnttip1	0.0893167	0.549635	0.167	0	1
Acadsb	0.0893167	0.548215	0.167	0	1
Grtp1	0.0893167	0.548186	0.167	0	1
Mettl20	0.0893167	0.538511	0.167	0	1
Rnf40	0.0893167	0.536472	0.167	0	1
Glb1	0.0893167	0.536317	0.167	0	1
Tbce	0.0893167	0.534126	0.167	0	1
Pqlc1	0.0893167	0.52956	0.167	0	1
Slc25a26	0.0893167	0.521837	0.167	0	1
Pik3r2	0.0893167	0.517139	0.167	0	1
Furin	0.0893167	0.511326	0.167	0	1
Ten1	0.0893167	0.511167	0.167	0	1
Zkscan1	0.0893167	0.509903	0.167	0	1
Tex261	0.0893167	0.509903	0.167	0	1
Psmb7	0.0893167	0.503887	0.167	0	1
Plch2	0.0893167	0.501085	0.167	0	1
Cpox	0.0893167	0.500214	0.167	0	1
Tgds	0.0893167	0.500164	0.167	0	1
Imp3	0.0893167	0.499765	0.167	0	1
Anapc2	0.0893167	0.497484	0.167	0	1
Slc35e1	0.0893167	0.496203	0.167	0	1
Surf2	0.0893167	0.49336	0.167	0	1
Lcorl	0.0893167	0.49336	0.167	0	1
X1500011B03Rik	0.0893167	0.493199	0.167	0	1
Nub1	0.0893167	0.492401	0.167	0	1
Sigirr	0.0893167	0.492401	0.167	0	1
Arhgap18	0.0893167	0.489435	0.167	0	1
Naa38	0.0893167	0.488472	0.167	0	1
Dnlz	0.0893167	0.485546	0.167	0	1
Pja1	0.0893167	0.481512	0.167	0	1
Zbtb11	0.0893167	0.479518	0.167	0	1
Gcat	0.0893167	0.479004	0.167	0	1
Jkamp	0.0893167	0.476105	0.167	0	1
Neil3	0.0893167	0.472905	0.167	0	1
Mrps15	0.0893167	0.471485	0.167	0	1
Whsc1l1	0.0893167	0.470088	0.167	0	1
Nup188	0.0893167	0.47001	0.167	0	1
Lzts3	0.0893167	0.467776	0.167	0	1
Mtx1	0.0893167	0.467473	0.167	0	1
Ankzf1	0.0893167	0.462998	0.167	0	1
Bmf	0.0893167	0.462998	0.167	0	1
D19Bwg1357e	0.0893167	0.456386	0.167	0	1
Mical2	0.0893167	0.451279	0.167	0	1
Anp32a	0.0893167	0.450185	0.167	0	1
Mkln1	0.0893167	0.444899	0.167	0	1
Nmral1	0.0893167	0.438315	0.167	0	1
Gga2	0.0893167	0.435636	0.167	0	1
Arnt	0.0893167	0.426898	0.167	0	1
Coa7	0.0893167	0.418975	0.167	0	1
Prss23	0.0893167	0.412003	0.167	0	1
Casd1	0.0893167	0.403961	0.167	0	1
Trappc8	0.0893167	0.399709	0.167	0	1
Cyp51	0.0893167	0.399709	0.167	0	1
R3hdm1	0.0893167	0.3796	0.167	0	1
Sec61a2	0.0893167	0.3796	0.167	0	1
Cc2d1b	0.0893167	0.3796	0.167	0	1
Kdm5c	0.0893167	0.3796	0.167	0	1
Ube2a	0.0893167	0.375201	0.167	0	1
Mrpl24	0.0898667	0.299996	0.5	0.176	1
Vdac2	0.0905822	-0.635791	0.333	0.588	1
Disp2	0.0922903	1.50019	0.278	0.059	1
Trp53inp2	0.0922903	1.30524	0.278	0.059	1
Ebp	0.0922903	1.25414	0.278	0.059	1
Skiv2l	0.0922903	1.10125	0.278	0.059	1
Fndc3a	0.0922903	0.945022	0.278	0.059	1
Pkp4	0.0922903	0.867062	0.278	0.059	1
Immp1l	0.0922903	0.857239	0.278	0.059	1
Elovl7	0.0922903	0.804796	0.278	0.059	1
Hcfc1	0.0922903	0.792252	0.278	0.059	1
Kctd2	0.0922903	0.766903	0.278	0.059	1
Glyr1	0.0922903	0.720556	0.278	0.059	1
Uri1	0.0922903	0.62652	0.278	0.059	1
Prkca	0.0922903	0.608392	0.278	0.059	1
Ppm1g	0.0922903	0.577878	0.278	0.059	1
Triobp	0.0922903	-0.537572	0.056	0.294	1
Smyd5	0.0922903	-0.569323	0.056	0.294	1
Luc7l	0.0924829	0.712879	0.333	0.118	1
Ctsd	0.0924829	-0.78597	0.111	0.353	1
Zfp326	0.0924829	-0.974833	0.111	0.353	1
Psmb1	0.094093	0.604308	0.611	0.294	1
Egr1	0.0952	-0.890334	0.389	0.588	1
Rpl22	0.0994249	-0.480922	0.667	0.824	1
Clint1	0.10151	-0.69307	0.111	0.353	1
Kctd12	0.10243	1.02804	0.278	0.059	1
Nasp	0.10243	0.940311	0.278	0.059	1
Acox1	0.10243	0.939195	0.278	0.059	1
Atp6v0d1	0.10243	0.923179	0.278	0.059	1
Ncoa5	0.10243	0.904418	0.278	0.059	1
Ubap2l	0.10243	0.892272	0.278	0.059	1
Fbxo9	0.10243	0.851476	0.278	0.059	1
Flywch2	0.10243	0.760698	0.278	0.059	1
Ier3ip1	0.10243	0.754814	0.278	0.059	1
Slc25a10	0.10243	0.667499	0.278	0.059	1
Ppp6r3	0.10243	0.66302	0.278	0.059	1
Pak1ip1	0.10243	0.60821	0.278	0.059	1
Tpr	0.10243	0.593463	0.278	0.059	1
Isy1	0.10243	0.576234	0.278	0.059	1
Pola2	0.10243	0.566051	0.278	0.059	1
Rpp25l	0.10243	0.553101	0.278	0.059	1
Mtss1	0.102606	0.730612	0.389	0.118	1
Rala	0.102606	0.600264	0.389	0.118	1
Acsl5	0.102606	0.36658	0.389	0.118	1
Ly6e	0.104476	0.842095	0.444	0.176	1
Arhgdia	0.104476	0.657894	0.444	0.176	1
Psmd4	0.104476	0.63902	0.444	0.176	1
Ier2	0.107553	0.555604	0.722	0.529	1
Rpl17	0.108965	-0.502924	0.611	0.824	1
Park7	0.109887	0.514575	0.722	0.412	1
Cct5	0.109917	0.691637	0.5	0.235	1
Sf1	0.109917	0.626443	0.5	0.235	1
Stard10	0.110137	-0.653299	0.389	0.588	1
Eif3b	0.111041	-0.541701	0.167	0.412	1
Pum1	0.111225	0.917728	0.333	0.118	1
Trafd1	0.111225	-0.692454	0.111	0.353	1
Arpc1a	0.111972	0.404296	0.389	0.118	1
Tuba1b	0.111972	-0.748586	0.167	0.353	1
Ctnnd1	0.111972	-0.969122	0.167	0.353	1
Stk38	0.113436	0.773903	0.278	0.059	1
Trpm7	0.113436	0.726447	0.278	0.059	1
Wbp11	0.113436	0.705721	0.278	0.059	1
Naga	0.113436	0.682909	0.278	0.059	1
Gucd1	0.113436	0.623092	0.278	0.059	1
Pik3r1	0.113436	0.60298	0.278	0.059	1
Pigyl	0.113436	0.581274	0.278	0.059	1
Sar1a	0.113436	0.558927	0.278	0.059	1
Hnrnpa1	0.113436	0.551052	0.278	0.059	1
Hexim1	0.113436	0.546814	0.278	0.059	1
Bop1	0.113436	0.527112	0.278	0.059	1
Ost4	0.113436	0.513241	0.278	0.059	1
Sft2d2	0.113436	0.498683	0.278	0.059	1
Setx	0.113436	0.454852	0.278	0.059	1
Myadm	0.113436	0.422315	0.278	0.059	1
Drap1	0.114146	0.685504	0.667	0.294	1
Krcc1	0.115816	-0.663975	0.056	0.235	1
Cript	0.115816	-0.665161	0.056	0.235	1
Khk	0.115816	-0.683854	0.056	0.235	1
Polr3k	0.115816	-0.690336	0.056	0.235	1
Tspan15	0.115816	-0.71064	0.056	0.235	1
Mia3	0.115816	-0.768561	0.056	0.235	1
Blvra	0.115816	-0.776677	0.056	0.235	1
Itfg3	0.115816	-0.776799	0.056	0.235	1
Vkorc1	0.115816	-0.813666	0.056	0.235	1
Psmf1	0.115816	-0.853348	0.056	0.235	1
Bola3	0.115816	-0.860667	0.056	0.235	1
Rrp7a	0.115816	-0.873254	0.056	0.235	1
Hpcal1	0.115816	-0.890789	0.056	0.235	1
Wdr24	0.115816	-0.895007	0.056	0.235	1
Carhsp1	0.115816	-0.905191	0.056	0.235	1
Phf2	0.115816	-0.912395	0.056	0.235	1
X2610507B11Rik	0.115816	-0.922838	0.056	0.235	1
Cap1	0.115816	-0.958104	0.056	0.235	1
Amica1	0.115816	-0.965433	0.056	0.235	1
Lta4h	0.115816	-1.00161	0.056	0.235	1
Lrrc41	0.115816	-1.00256	0.056	0.235	1
Stk24	0.115816	-1.22884	0.056	0.235	1
Cdkn1c	0.115816	-1.37154	0.056	0.235	1
Cd24a	0.117307	0.485439	0.611	0.294	1
Trim28	0.119948	-0.76494	0.333	0.529	1
Tcf12	0.121659	0.859587	0.333	0.118	1
Fermt1	0.121659	0.801115	0.333	0.118	1
Hsd17b11	0.121659	0.627596	0.333	0.118	1
Fkbp3	0.121659	0.578959	0.333	0.118	1
Vps26a	0.121659	-0.593387	0.111	0.353	1
Tpd52	0.121956	0.566156	0.5	0.294	1
Isyna1	0.121956	0.504775	0.556	0.235	1
Zfp445	0.122	0.480685	0.389	0.118	1
Dynll2	0.122509	-0.45971	0.333	0.647	1
Uqcrb	0.122745	0.604924	0.444	0.176	1
Etnk1	0.12475	-0.770578	0.111	0.294	1
Mpzl1	0.12475	-0.859157	0.111	0.294	1
Mmadhc	0.12475	-0.944121	0.111	0.294	1
Man1a2	0.12475	-0.964564	0.111	0.294	1
Ddx47	0.12475	-1.02636	0.111	0.294	1
Slc12a7	0.12475	-1.19652	0.111	0.294	1
Trib1	0.125354	0.632827	0.278	0.059	1
Dpp9	0.125354	0.602959	0.278	0.059	1
Rev3l	0.125354	0.582996	0.278	0.059	1
Dnm2	0.125354	0.533011	0.278	0.059	1
Snhg20	0.125354	0.532344	0.278	0.059	1
Fam183b	0.125354	0.501221	0.278	0.059	1
Smim7	0.125354	0.487366	0.278	0.059	1
Ogfr	0.125354	0.466294	0.278	0.059	1
Suds3	0.125354	0.447942	0.278	0.059	1
Anapc16	0.125354	0.420395	0.278	0.059	1
Psmb3	0.125354	0.38287	0.278	0.059	1
Mrpl15	0.125354	0.365861	0.278	0.059	1
Gdpd1	0.125354	0.363509	0.278	0.059	1
Anapc1	0.125354	0.350481	0.278	0.059	1
Msra	0.125354	0.309206	0.278	0.059	1
Cherp	0.125354	0.267316	0.278	0.059	1
Cops8	0.125354	0.261978	0.278	0.059	1
Ncl	0.125973	0.551008	0.611	0.294	1
Glud1	0.127898	-0.828626	0.278	0.471	1
H2afv	0.128912	0.535651	0.556	0.294	1
Tmed4	0.128925	-0.81504	0.056	0.235	1
Decr1	0.128925	-0.903113	0.056	0.235	1
Zc3h11a	0.130852	-0.603581	0.167	0.412	1
Aldob	0.131343	-0.844396	0.444	0.529	1
Hspa8	0.131644	0.423604	0.778	0.471	1
Nucb1	0.132716	-0.811389	0.167	0.353	1
Clk1	0.13277	0.577794	0.444	0.176	1
Tomm22	0.13277	0.483336	0.444	0.176	1
X4833439L19Rik	0.132843	0.600675	0.333	0.118	1
Perp	0.132843	0.599922	0.333	0.118	1
Snd1	0.132843	0.596491	0.333	0.118	1
Dcun1d5	0.132843	0.569361	0.333	0.118	1
Erbb2	0.136776	-0.849453	0.111	0.294	1
Zranb2	0.136776	-0.943247	0.111	0.294	1
Fam46a	0.136776	-1.0499	0.111	0.294	1
Paip2	0.141	-0.542018	0.278	0.529	1
Pdlim1	0.141	-0.857743	0.333	0.471	1
H13	0.141735	0.83732	0.389	0.176	1
Bsdc1	0.143159	-0.510589	0.056	0.235	1
Epb4.1l3	0.143159	-0.531663	0.056	0.235	1
Vps11	0.143159	-0.651348	0.056	0.235	1
Tnpo2	0.143159	-0.659772	0.056	0.235	1
Aup1	0.143159	-0.713947	0.056	0.235	1
Tkfc	0.143159	-0.728003	0.056	0.235	1
Hacd1	0.143159	-0.732479	0.056	0.235	1
Araf	0.143159	-0.791528	0.056	0.235	1
Nono	0.143159	-0.885775	0.056	0.235	1
Uggt1	0.143159	-0.963042	0.056	0.235	1
Cdk2ap1	0.143159	-0.974563	0.056	0.235	1
Dnm1	0.143159	-1.00206	0.056	0.235	1
Rcc2	0.143418	0.262456	0.444	0.176	1
Ids	0.143418	-0.946938	0.222	0.412	1
Calr	0.143966	-0.529216	0.5	0.647	1
Ube2c	0.144147	0.278172	0.389	0.118	1
Brk1	0.144147	-0.913403	0.167	0.353	1
Atp2a2	0.144795	-0.550689	0.389	0.529	1
Plekhb2	0.144808	0.735748	0.333	0.118	1
Rabggtb	0.144808	0.719431	0.333	0.118	1
Ddit4	0.144808	0.682429	0.333	0.118	1
Slc39a5	0.144808	0.627966	0.333	0.118	1
Atp6v0e	0.144808	0.600876	0.333	0.118	1
Hnrnpd	0.144808	0.585022	0.333	0.118	1
X2700094K13Rik	0.144808	0.5654	0.333	0.118	1
Ipo5	0.144808	0.535479	0.333	0.118	1
Mapk13	0.145561	-0.613678	0.444	0.588	1
Pabpn1	0.148393	0.487733	0.556	0.294	1
Mrpl4	0.149678	-0.74088	0.111	0.294	1
Trnau1ap	0.149678	-0.83329	0.111	0.294	1
Brd1	0.149678	-0.857454	0.111	0.294	1
Spink4	0.149678	-0.987539	0.111	0.294	1
Serbp1	0.14987	0.452356	0.667	0.412	1
Card10	0.150714	0.750946	0.222	0.059	1
Per1	0.150714	0.726149	0.222	0.059	1
Slc16a1	0.150714	0.572219	0.222	0.059	1
Gaa	0.15116	-0.39163	0	0.118	1
Rps19bp1	0.15116	-0.39163	0	0.118	1
Urb1	0.15116	-0.408939	0	0.118	1
Grsf1	0.15116	-0.408939	0	0.118	1
Unc45a	0.15116	-0.408939	0	0.118	1
Fam65a	0.15116	-0.408939	0	0.118	1
Dhodh	0.15116	-0.408939	0	0.118	1
Gpn1	0.15116	-0.413018	0	0.118	1
Galnt2	0.15116	-0.413018	0	0.118	1
Churc1	0.15116	-0.428277	0	0.118	1
Sema6d	0.15116	-0.428277	0	0.118	1
Tmem201	0.15116	-0.428277	0	0.118	1
Tmem165	0.15116	-0.428277	0	0.118	1
Wdfy3	0.15116	-0.428277	0	0.118	1
Champ1	0.15116	-0.428277	0	0.118	1
Sik3	0.15116	-0.428277	0	0.118	1
Mpp5	0.15116	-0.432278	0	0.118	1
Zfp945	0.15116	-0.432278	0	0.118	1
Selenbp1	0.15116	-0.432278	0	0.118	1
BC021891	0.15116	-0.437083	0	0.118	1
Fam151b	0.15116	-0.441049	0	0.118	1
Sfxn3	0.15116	-0.441049	0	0.118	1
Trim16	0.15116	-0.449101	0	0.118	1
Rbpj	0.15116	-0.449101	0	0.118	1
Gab1	0.15116	-0.449101	0	0.118	1
Naip6	0.15116	-0.45295	0	0.118	1
X1700020I14Rik	0.15116	-0.45295	0	0.118	1
Ugt2b35	0.15116	-0.45295	0	0.118	1
Gpx4	0.15116	-0.45302	0	0.118	1
Tln1	0.15116	-0.45302	0	0.118	1
Necap1	0.15116	-0.45302	0	0.118	1
Ankrd27	0.15116	-0.45302	0	0.118	1
Zfp609	0.15116	-0.45302	0	0.118	1
Pigh	0.15116	-0.456854	0	0.118	1
Diablo	0.15116	-0.456854	0	0.118	1
Ubap2	0.15116	-0.45753	0	0.118	1
Mitd1	0.15116	-0.469306	0	0.118	1
Gm609	0.15116	-0.469306	0	0.118	1
Gfm1	0.15116	-0.469306	0	0.118	1
Wwox	0.15116	-0.469306	0	0.118	1
Wdr75	0.15116	-0.473078	0	0.118	1
Myrfl	0.15116	-0.473078	0	0.118	1
Clmn	0.15116	-0.473078	0	0.118	1
Rc3h1	0.15116	-0.475959	0	0.118	1
Chaf1b	0.15116	-0.475959	0	0.118	1
B230354K17Rik	0.15116	-0.475959	0	0.118	1
St6galnac1	0.15116	-0.479526	0	0.118	1
Sfmbt1	0.15116	-0.479526	0	0.118	1
Patl1	0.15116	-0.487521	0	0.118	1
Plcb1	0.15116	-0.487521	0	0.118	1
Wls	0.15116	-0.487521	0	0.118	1
Asb7	0.15116	-0.487521	0	0.118	1
Zfp317	0.15116	-0.487521	0	0.118	1
Zfp560	0.15116	-0.487521	0	0.118	1
Ovol1	0.15116	-0.489379	0	0.118	1
Ubxn2b	0.15116	-0.489379	0	0.118	1
Fam160b2	0.15116	-0.491226	0	0.118	1
Nup155	0.15116	-0.491226	0	0.118	1
Slc51a	0.15116	-0.491226	0	0.118	1
Psmd9	0.15116	-0.491226	0	0.118	1
Tmtc2	0.15116	-0.495389	0	0.118	1
Prdm15	0.15116	-0.495389	0	0.118	1
Man2a2	0.15116	-0.495389	0	0.118	1
Gm17066	0.15116	-0.495823	0	0.118	1
H6pd	0.15116	-0.495823	0	0.118	1
Epn1	0.15116	-0.495823	0	0.118	1
Ceacam18	0.15116	-0.495823	0	0.118	1
Dhps	0.15116	-0.495823	0	0.118	1
Ano10	0.15116	-0.495823	0	0.118	1
Cenpw	0.15116	-0.499497	0	0.118	1
Myo1c	0.15116	-0.499497	0	0.118	1
Gosr1	0.15116	-0.499497	0	0.118	1
Pmpcb	0.15116	-0.499497	0	0.118	1
Vps36	0.15116	-0.499497	0	0.118	1
X2810013P06Rik	0.15116	-0.499497	0	0.118	1
Zdhhc8	0.15116	-0.505088	0	0.118	1
Shoc2	0.15116	-0.505088	0	0.118	1
Secisbp2l	0.15116	-0.505088	0	0.118	1
Mapkapk5	0.15116	-0.505088	0	0.118	1
Slc30a1	0.15116	-0.51314	0	0.118	1
Entpd5	0.15116	-0.521232	0	0.118	1
Zdhhc4	0.15116	-0.521232	0	0.118	1
Lsm5	0.15116	-0.521232	0	0.118	1
Ttc39aos1	0.15116	-0.522668	0	0.118	1
Zfp809	0.15116	-0.530685	0	0.118	1
Mettl7a1	0.15116	-0.532286	0	0.118	1
Acap2	0.15116	-0.532286	0	0.118	1
X2700038G22Rik	0.15116	-0.532286	0	0.118	1
Acsl3	0.15116	-0.535828	0	0.118	1
Nedd9	0.15116	-0.538201	0	0.118	1
Dnajb1	0.15116	-0.538201	0	0.118	1
Abcb10	0.15116	-0.538201	0	0.118	1
Mtfp1	0.15116	-0.541635	0	0.118	1
Atp2a3	0.15116	-0.541635	0	0.118	1
Zc3h13	0.15116	-0.541635	0	0.118	1
X4831440E17Rik	0.15116	-0.541635	0	0.118	1
Lpl	0.15116	-0.541635	0	0.118	1
Fto	0.15116	-0.541635	0	0.118	1
Tmem265	0.15116	-0.541787	0	0.118	1
Tmem164	0.15116	-0.541787	0	0.118	1
Tef	0.15116	-0.545144	0	0.118	1
Kdm4a	0.15116	-0.545144	0	0.118	1
Calcoco1	0.15116	-0.554941	0	0.118	1
Mgst2	0.15116	-0.554941	0	0.118	1
Dnajc22	0.15116	-0.5567	0	0.118	1
Zfp318	0.15116	-0.5567	0	0.118	1
Pgm3	0.15116	-0.5567	0	0.118	1
Clcn2	0.15116	-0.557278	0	0.118	1
E2f4	0.15116	-0.557278	0	0.118	1
Mall	0.15116	-0.560336	0	0.118	1
Tfip11	0.15116	-0.560336	0	0.118	1
Psd3	0.15116	-0.560336	0	0.118	1
Nfkbid	0.15116	-0.560796	0	0.118	1
Slc35g2	0.15116	-0.561981	0	0.118	1
Ube2t	0.15116	-0.573403	0	0.118	1
Ccng1	0.15116	-0.573403	0	0.118	1
Cnih1	0.15116	-0.573403	0	0.118	1
Dnah8	0.15116	-0.573403	0	0.118	1
Stk4	0.15116	-0.573403	0	0.118	1
Stim2	0.15116	-0.573403	0	0.118	1
Ero1lb	0.15116	-0.578433	0	0.118	1
Sirt4	0.15116	-0.578433	0	0.118	1
Naprt	0.15116	-0.579308	0	0.118	1
Isca2	0.15116	-0.581025	0	0.118	1
Kif20b	0.15116	-0.581025	0	0.118	1
Pofut1	0.15116	-0.581025	0	0.118	1
Setd1a	0.15116	-0.591826	0	0.118	1
Espl1	0.15116	-0.594779	0	0.118	1
Ears2	0.15116	-0.594779	0	0.118	1
Ccdc53	0.15116	-0.594781	0	0.118	1
Faap20	0.15116	-0.594781	0	0.118	1
Ppp2r5e	0.15116	-0.599309	0	0.118	1
Snhg4	0.15116	-0.601823	0	0.118	1
Phf8	0.15116	-0.601823	0	0.118	1
Rce1	0.15116	-0.602241	0	0.118	1
Lrrc47	0.15116	-0.602241	0	0.118	1
Zfp523	0.15116	-0.605187	0	0.118	1
Epb4.1l1	0.15116	-0.605187	0	0.118	1
Fbxo6	0.15116	-0.605187	0	0.118	1
Mphosph6	0.15116	-0.605187	0	0.118	1
Slbp	0.15116	-0.612439	0	0.118	1
Nr5a2	0.15116	-0.612816	0	0.118	1
Pdss1	0.15116	-0.612816	0	0.118	1
Pctp	0.15116	-0.614559	0	0.118	1
Rbm25	0.15116	-0.614559	0	0.118	1
Gfpt1	0.15116	-0.614559	0	0.118	1
Med9	0.15116	-0.615709	0	0.118	1
Rab9	0.15116	-0.615709	0	0.118	1
Faf2	0.15116	-0.619191	0	0.118	1
Cacna1c	0.15116	-0.619191	0	0.118	1
Slc6a8	0.15116	-0.619191	0	0.118	1
Ensa	0.15116	-0.619543	0	0.118	1
C2cd5	0.15116	-0.619543	0	0.118	1
Lins	0.15116	-0.623172	0	0.118	1
Zfp639	0.15116	-0.627823	0	0.118	1
Trmt10c	0.15116	-0.635083	0	0.118	1
Lrrn1	0.15116	-0.636306	0	0.118	1
Lrp5	0.15116	-0.639557	0	0.118	1
Gpn2	0.15116	-0.640709	0	0.118	1
Ddx49	0.15116	-0.642139	0	0.118	1
Piezo1	0.15116	-0.642139	0	0.118	1
Htt	0.15116	-0.646722	0	0.118	1
Osbpl3	0.15116	-0.646966	0	0.118	1
Cdc42ep3	0.15116	-0.65186	0	0.118	1
Nup210	0.15116	-0.652909	0	0.118	1
Sgcb	0.15116	-0.657089	0	0.118	1
Rpf1	0.15116	-0.667595	0	0.118	1
Cep250	0.15116	-0.668271	0	0.118	1
Tbc1d22b	0.15116	-0.673638	0	0.118	1
Asxl1	0.15116	-0.673638	0	0.118	1
Rela	0.15116	-0.673921	0	0.118	1
Cbx4	0.15116	-0.675205	0	0.118	1
Apip	0.15116	-0.675205	0	0.118	1
Bre	0.15116	-0.675205	0	0.118	1
Nav1	0.15116	-0.678361	0	0.118	1
Ttc22	0.15116	-0.680815	0	0.118	1
Pogk	0.15116	-0.684688	0	0.118	1
Srrd	0.15116	-0.684688	0	0.118	1
Ap1ar	0.15116	-0.685225	0	0.118	1
Tmem57	0.15116	-0.685374	0	0.118	1
Ascl2	0.15116	-0.68592	0	0.118	1
Ifi35	0.15116	-0.687731	0	0.118	1
Ifih1	0.15116	-0.687731	0	0.118	1
Aida	0.15116	-0.68861	0	0.118	1
Scfd1	0.15116	-0.68861	0	0.118	1
Nol6	0.15116	-0.68861	0	0.118	1
Rab28	0.15116	-0.68861	0	0.118	1
2019-09-11	0.15116	-0.68861	0	0.118	1
Zfp637	0.15116	-0.68861	0	0.118	1
Oip5	0.15116	-0.693272	0	0.118	1
Ppm1m	0.15116	-0.693272	0	0.118	1
X1110037F02Rik	0.15116	-0.699964	0	0.118	1
Rab5a	0.15116	-0.713057	0	0.118	1
Mief1	0.15116	-0.713636	0	0.118	1
Ikbke	0.15116	-0.716068	0	0.118	1
F5	0.15116	-0.716068	0	0.118	1
Il17rc	0.15116	-0.727554	0	0.118	1
Moxd1	0.15116	-0.728611	0	0.118	1
Igsf5	0.15116	-0.728611	0	0.118	1
Zfp775	0.15116	-0.728611	0	0.118	1
Dmxl2	0.15116	-0.728611	0	0.118	1
Trappc10	0.15116	-0.728653	0	0.118	1
X2310057M21Rik	0.15116	-0.730133	0	0.118	1
Frs2	0.15116	-0.736507	0	0.118	1
Rnf152	0.15116	-0.741653	0	0.118	1
Pam16	0.15116	-0.748097	0	0.118	1
Rngtt	0.15116	-0.748097	0	0.118	1
Hipk2	0.15116	-0.748097	0	0.118	1
Tfdp2	0.15116	-0.748097	0	0.118	1
Tspan13	0.15116	-0.749133	0	0.118	1
Ss18	0.15116	-0.755734	0	0.118	1
Katnb1	0.15116	-0.75726	0	0.118	1
Kcnd1	0.15116	-0.757944	0	0.118	1
X2010320M18Rik	0.15116	-0.759343	0	0.118	1
Arfgap1	0.15116	-0.760772	0	0.118	1
Ezh2	0.15116	-0.760912	0	0.118	1
Foxo1	0.15116	-0.763657	0	0.118	1
Cdk12	0.15116	-0.77111	0	0.118	1
Mad2l2	0.15116	-0.77111	0	0.118	1
Dcaf17	0.15116	-0.777551	0	0.118	1
Rpa1	0.15116	-0.783548	0	0.118	1
Prkrip1	0.15116	-0.783875	0	0.118	1
Lrrc19	0.15116	-0.783934	0	0.118	1
Gbas	0.15116	-0.786355	0	0.118	1
Lrrc45	0.15116	-0.793877	0	0.118	1
Ppil2	0.15116	-0.81215	0	0.118	1
Rnaseh2c	0.15116	-0.81215	0	0.118	1
Echdc2	0.15116	-0.81215	0	0.118	1
Lmf1	0.15116	-0.815323	0	0.118	1
Cmtm3	0.15116	-0.82242	0	0.118	1
Aldh1l1	0.15116	-0.823172	0	0.118	1
Mfsd6	0.15116	-0.824133	0	0.118	1
Odc1	0.15116	-0.828086	0	0.118	1
Hsd11b2	0.15116	-0.837553	0	0.118	1
Mafg	0.15116	-0.838734	0	0.118	1
Fam133b	0.15116	-0.840183	0	0.118	1
Lrch1	0.15116	-0.840809	0	0.118	1
Echdc1	0.15116	-0.843945	0	0.118	1
Yod1	0.15116	-0.87921	0	0.118	1
Capn5	0.15116	-0.892401	0	0.118	1
Iws1	0.15116	-0.900934	0	0.118	1
Gpr180	0.15116	-0.916349	0	0.118	1
Fahd1	0.15116	-0.917299	0	0.118	1
Galnt4	0.15116	-0.917702	0	0.118	1
Med22	0.15116	-0.925106	0	0.118	1
Arhgef39	0.15116	-0.950717	0	0.118	1
Kat6a	0.15116	-1.0299	0	0.118	1
Epb4.1	0.15116	-1.03497	0	0.118	1
Cib2	0.15116	-1.04731	0	0.118	1
Agap1	0.15116	-1.0665	0	0.118	1
Lyar	0.15116	-1.07812	0	0.118	1
Vimp	0.15116	-1.09183	0	0.118	1
Timm17a	0.153301	-0.385349	0.167	0.412	1
Brd2	0.154688	0.732046	0.444	0.235	1
Nars	0.154709	0.52622	0.444	0.176	1
Stt3b	0.154709	0.425174	0.444	0.176	1
Rbbp7	0.154709	0.309059	0.444	0.176	1
Ssr4	0.155587	-0.516855	0.389	0.588	1
Yy1	0.156318	-0.671461	0.167	0.353	1
Acat1	0.156318	-0.739579	0.167	0.353	1
Rheb	0.157581	0.663045	0.333	0.118	1
M6pr	0.157581	0.647979	0.333	0.118	1
Stk16	0.157581	0.58594	0.333	0.118	1
Mrpl11	0.157581	0.576965	0.333	0.118	1
Ap1s1	0.157581	0.526959	0.333	0.118	1
X5330417C22Rik	0.158569	-0.505912	0.056	0.235	1
Irf1	0.158569	-0.515326	0.056	0.235	1
Zfpm1	0.158569	-0.538136	0.056	0.235	1
Rmnd5a	0.158569	-0.630209	0.056	0.235	1
Pold2	0.158569	-0.667329	0.056	0.235	1
Abhd11os	0.158569	-0.875811	0.056	0.235	1
Atp1b1	0.15972	-0.392305	0.5	0.765	1
Mlxipl	0.16225	-0.49799	0.278	0.529	1
Ddx6	0.16225	-0.874987	0.333	0.471	1
Rpl13a	0.162646	-0.403776	0.944	1	1
Amfr	0.163489	-0.663594	0.111	0.294	1
Ahcyl1	0.163489	-0.670704	0.111	0.294	1
Gng12	0.163489	-0.694423	0.111	0.294	1
Cdc25a	0.163489	-0.703277	0.111	0.294	1
Eif4a2	0.163489	-0.787851	0.111	0.294	1
Eif3e	0.16557	0.536058	0.389	0.176	1
Chga	0.165975	1.07485	0.611	0.412	1
Aldoa	0.166184	0.456163	0.611	0.353	1
Atp13a3	0.166305	0.529478	0.444	0.235	1
Suclg1	0.166663	-0.587118	0.222	0.412	1
Snap25	0.16673	1.27234	0.222	0.059	1
Slc18a1	0.16673	1.22494	0.222	0.059	1
Brpf3	0.16673	1.15083	0.222	0.059	1
Xrn2	0.16673	1.0806	0.222	0.059	1
Fam109a	0.16673	0.76793	0.222	0.059	1
Zfp91	0.16673	0.734952	0.222	0.059	1
Senp3	0.16673	0.720048	0.222	0.059	1
Hspa1a	0.16673	0.7024	0.222	0.059	1
Gnaq	0.16673	0.701417	0.222	0.059	1
Nolc1	0.16673	0.662822	0.222	0.059	1
Fnbp1l	0.16673	0.661302	0.222	0.059	1
Ak3	0.16673	0.65632	0.222	0.059	1
B3gnt3	0.16673	0.639624	0.222	0.059	1
Dtd1	0.16673	0.633742	0.222	0.059	1
Hacd3	0.16673	0.633061	0.222	0.059	1
Fam207a	0.16673	0.629358	0.222	0.059	1
Camk2b	0.16673	0.609818	0.222	0.059	1
Vamp7	0.16673	0.603146	0.222	0.059	1
Irf2bpl	0.16673	0.563021	0.222	0.059	1
Ppp4r2	0.16673	0.54445	0.222	0.059	1
Tmem261	0.16673	0.517118	0.222	0.059	1
Ptrh2	0.16673	0.498416	0.222	0.059	1
Clptm1l	0.169253	-0.6468	0.167	0.353	1
Rpl29	0.170047	0.501489	0.556	0.294	1
Psmb4	0.170047	0.458783	0.556	0.294	1
Rpl37	0.17018	-0.33952	0.722	1	1
Axin2	0.170745	0.646862	0.278	0.118	1
Smek2	0.171191	0.564671	0.333	0.118	1
Smarcd2	0.171191	0.469312	0.333	0.118	1
Snrpe	0.171191	0.355407	0.333	0.118	1
Shroom3	0.171191	0.35127	0.333	0.118	1
Impdh2	0.171191	0.295233	0.333	0.118	1
Klf6	0.175203	0.357145	0.056	0.235	1
Bod1	0.175203	-0.438271	0.056	0.235	1
Gak	0.175203	-0.455726	0.056	0.235	1
Raf1	0.175203	-0.46564	0.056	0.235	1
Psma4	0.175203	-0.468974	0.056	0.235	1
Ptbp2	0.175921	1.50483	0.111	0	1
Tmem8b	0.175921	1.11312	0.111	0	1
Ptger4	0.175921	1.09155	0.111	0	1
Arc	0.175921	1.07368	0.111	0	1
Dnajc1	0.175921	1.05384	0.111	0	1
A330102I10Rik	0.175921	1.016	0.111	0	1
Arhgap27	0.175921	0.984063	0.111	0	1
Sap30	0.175921	0.949218	0.111	0	1
Slc27a2	0.175921	0.94364	0.111	0	1
Wdfy1	0.175921	0.942422	0.111	0	1
Plekhm2	0.175921	0.937187	0.111	0	1
Rhoq	0.175921	0.922821	0.111	0	1
Dus1l	0.175921	0.892923	0.111	0	1
Ankrd28	0.175921	0.892789	0.111	0	1
Slc43a2	0.175921	0.884194	0.111	0	1
Sharpin	0.175921	0.884089	0.111	0	1
Ccdc167	0.175921	0.883475	0.111	0	1
Dok4	0.175921	0.882835	0.111	0	1
Hbegf	0.175921	0.872526	0.111	0	1
Fry	0.175921	0.872526	0.111	0	1
Pcm1	0.175921	0.863863	0.111	0	1
B230216N24Rik	0.175921	0.856253	0.111	0	1
Gpatch2	0.175921	0.856253	0.111	0	1
Hspb1	0.175921	0.856253	0.111	0	1
Sh3kbp1	0.175921	0.856253	0.111	0	1
Cerk	0.175921	0.852534	0.111	0	1
Pik3c3	0.175921	0.837763	0.111	0	1
Ssh3	0.175921	0.837763	0.111	0	1
Tmem53	0.175921	0.837763	0.111	0	1
Ttr	0.175921	0.830736	0.111	0	1
Papd5	0.175921	0.826072	0.111	0	1
Prr12	0.175921	0.803842	0.111	0	1
Gm1123	0.175921	0.80375	0.111	0	1
Polr1e	0.175921	0.780563	0.111	0	1
Insl6	0.175921	0.77912	0.111	0	1
Rnf34	0.175921	0.77912	0.111	0	1
Bmp2	0.175921	0.778835	0.111	0	1
Glcci1	0.175921	0.778835	0.111	0	1
Morc2a	0.175921	0.774666	0.111	0	1
Qsox2	0.175921	0.774666	0.111	0	1
Coprs	0.175921	0.774666	0.111	0	1
Cycs	0.175921	0.772674	0.111	0	1
Actg1	0.175921	0.769979	0.111	0	1
Rnasel	0.175921	0.761937	0.111	0	1
Mcm3ap	0.175921	0.758841	0.111	0	1
Ift43	0.175921	0.755144	0.111	0	1
Tnik	0.175921	0.755144	0.111	0	1
Atp11c	0.175921	0.755144	0.111	0	1
Cdyl	0.175921	0.752164	0.111	0	1
Itpkc	0.175921	0.752164	0.111	0	1
Eef2kmt	0.175921	0.747608	0.111	0	1
Samd8	0.175921	0.744507	0.111	0	1
Gtf3c5	0.175921	0.736822	0.111	0	1
Fpgs	0.175921	0.734499	0.111	0	1
C030034I22Rik	0.175921	0.731857	0.111	0	1
Cttn	0.175921	0.729905	0.111	0	1
Mcph1	0.175921	0.729905	0.111	0	1
Mtor	0.175921	0.727109	0.111	0	1
Bbs2	0.175921	0.727042	0.111	0	1
Zfp280b	0.175921	0.724349	0.111	0	1
Ndufb4	0.175921	0.723505	0.111	0	1
Rbsn	0.175921	0.719419	0.111	0	1
Abcb6	0.175921	0.705578	0.111	0	1
Gata4	0.175921	0.705578	0.111	0	1
Mccc1	0.175921	0.701561	0.111	0	1
Zfp113	0.175921	0.699588	0.111	0	1
X2210016F16Rik	0.175921	0.696324	0.111	0	1
Mterf3	0.175921	0.696324	0.111	0	1
Dirc2	0.175921	0.691485	0.111	0	1
Ap4b1	0.175921	0.688695	0.111	0	1
Pnpo	0.175921	0.679258	0.111	0	1
Cdc25c	0.175921	0.679258	0.111	0	1
Terf2ip	0.175921	0.679258	0.111	0	1
Ppl	0.175921	0.678195	0.111	0	1
Tnfrsf1a	0.175921	0.678195	0.111	0	1
Reg3b	0.175921	0.676525	0.111	0	1
Folr1	0.175921	0.676525	0.111	0	1
Slc13a1	0.175921	0.669646	0.111	0	1
Esam	0.175921	0.669646	0.111	0	1
Taf9	0.175921	0.66756	0.111	0	1
Nif3l1	0.175921	0.665875	0.111	0	1
Fancl	0.175921	0.665875	0.111	0	1
Tmem167b	0.175921	0.664794	0.111	0	1
Ubxn4	0.175921	0.659699	0.111	0	1
Syp	0.175921	0.659699	0.111	0	1
Pom121	0.175921	0.659259	0.111	0	1
Cask	0.175921	0.657526	0.111	0	1
X2010204K13Rik	0.175921	0.657147	0.111	0	1
Spryd7	0.175921	0.655825	0.111	0	1
Mphosph8	0.175921	0.654104	0.111	0	1
Ascc2	0.175921	0.643718	0.111	0	1
Pura	0.175921	0.643718	0.111	0	1
Ints12	0.175921	0.641586	0.111	0	1
Prr14l	0.175921	0.641586	0.111	0	1
Nod1	0.175921	0.637189	0.111	0	1
Ago1	0.175921	0.636815	0.111	0	1
Wbscr16	0.175921	0.634362	0.111	0	1
Pex14	0.175921	0.633835	0.111	0	1
Myo9b	0.175921	0.630998	0.111	0	1
Phlda1	0.175921	0.629722	0.111	0	1
Elp3	0.175921	0.627002	0.111	0	1
Pop5	0.175921	0.626424	0.111	0	1
Cpsf2	0.175921	0.624635	0.111	0	1
Ttc7	0.175921	0.623181	0.111	0	1
Slco3a1	0.175921	0.619562	0.111	0	1
Tmem171	0.175921	0.619064	0.111	0	1
Ing2	0.175921	0.619064	0.111	0	1
Mcm10	0.175921	0.617145	0.111	0	1
Tatdn2	0.175921	0.617145	0.111	0	1
Smim10l1	0.175921	0.616275	0.111	0	1
Trex1	0.175921	0.616206	0.111	0	1
Defa22	0.175921	0.611224	0.111	0	1
Tmub1	0.175921	0.608045	0.111	0	1
Micall2	0.175921	0.607781	0.111	0	1
Ube3b	0.175921	0.606199	0.111	0	1
Zfp386	0.175921	0.605145	0.111	0	1
Nudt2	0.175921	0.603895	0.111	0	1
Slc16a5	0.175921	0.602593	0.111	0	1
Gsn	0.175921	0.602593	0.111	0	1
Ccdc88b	0.175921	0.601636	0.111	0	1
Notch1	0.175921	0.600768	0.111	0	1
Polr1a	0.175921	0.600768	0.111	0	1
X1500009L16Rik	0.175921	0.587977	0.111	0	1
Kidins220	0.175921	0.584963	0.111	0	1
Pdcd11	0.175921	0.584963	0.111	0	1
Ciao1	0.175921	0.584283	0.111	0	1
Abcd4	0.175921	0.583993	0.111	0	1
Nfatc3	0.175921	0.582955	0.111	0	1
Msantd4	0.175921	0.582491	0.111	0	1
Thra	0.175921	0.58202	0.111	0	1
B3gnt2	0.175921	0.581382	0.111	0	1
Gle1	0.175921	0.581382	0.111	0	1
Pgm2l1	0.175921	0.581382	0.111	0	1
Lpgat1	0.175921	0.580493	0.111	0	1
Snx24	0.175921	0.580493	0.111	0	1
Kif13a	0.175921	0.580409	0.111	0	1
Rgn	0.175921	0.579413	0.111	0	1
Rnf220	0.175921	0.579405	0.111	0	1
Nacc1	0.175921	0.578942	0.111	0	1
Pnpt1	0.175921	0.578699	0.111	0	1
Ctc1	0.175921	0.578699	0.111	0	1
Pole	0.175921	0.578699	0.111	0	1
Sec23ip	0.175921	0.578699	0.111	0	1
Ppapdc1b	0.175921	0.575373	0.111	0	1
Ints7	0.175921	0.574598	0.111	0	1
Coq6	0.175921	0.574598	0.111	0	1
Galc	0.175921	0.574598	0.111	0	1
Ttc8	0.175921	0.574598	0.111	0	1
Nt5dc3	0.175921	0.571134	0.111	0	1
Prepl	0.175921	0.571134	0.111	0	1
Stx18	0.175921	0.571134	0.111	0	1
Dcp1b	0.175921	0.571134	0.111	0	1
Cldnd1	0.175921	0.570306	0.111	0	1
Gin1	0.175921	0.567733	0.111	0	1
Slc30a7	0.175921	0.567733	0.111	0	1
Guf1	0.175921	0.567733	0.111	0	1
Naaa	0.175921	0.567733	0.111	0	1
Ccdc82	0.175921	0.567733	0.111	0	1
Ngdn	0.175921	0.566162	0.111	0	1
Ccny	0.175921	0.564956	0.111	0	1
Ranbp9	0.175921	0.564643	0.111	0	1
Ptcd2	0.175921	0.564643	0.111	0	1
Napg	0.175921	0.564643	0.111	0	1
Kif16b	0.175921	0.564643	0.111	0	1
AI987944	0.175921	0.564643	0.111	0	1
Tmx2	0.175921	0.56135	0.111	0	1
Edrf1	0.175921	0.560248	0.111	0	1
Irf2	0.175921	0.558334	0.111	0	1
X0610005C13Rik	0.175921	0.557333	0.111	0	1
Psme3	0.175921	0.556059	0.111	0	1
Samd1	0.175921	0.556059	0.111	0	1
Tssc1	0.175921	0.553699	0.111	0	1
Kpna1	0.175921	0.552076	0.111	0	1
Ptprh	0.175921	0.550175	0.111	0	1
Dusp8	0.175921	0.54709	0.111	0	1
Cd2bp2	0.175921	0.546893	0.111	0	1
B9d2	0.175921	0.546467	0.111	0	1
Dab2ip	0.175921	0.545486	0.111	0	1
Muc2	0.175921	0.543371	0.111	0	1
Gm10653	0.175921	0.543371	0.111	0	1
Ktn1	0.175921	0.543076	0.111	0	1
Cpq	0.175921	0.543076	0.111	0	1
Pi4ka	0.175921	0.543076	0.111	0	1
Tcea3	0.175921	0.543076	0.111	0	1
Pi4k2a	0.175921	0.542981	0.111	0	1
Ctsc	0.175921	0.542981	0.111	0	1
Acy1	0.175921	0.542981	0.111	0	1
Ext2	0.175921	0.541761	0.111	0	1
Alg6	0.175921	0.540718	0.111	0	1
Sfxn2	0.175921	0.539523	0.111	0	1
Itgav	0.175921	0.537992	0.111	0	1
Nsa2	0.175921	0.537257	0.111	0	1
Zfp677	0.175921	0.537257	0.111	0	1
Polr2b	0.175921	0.537257	0.111	0	1
Fam174b	0.175921	0.537257	0.111	0	1
Ercc5	0.175921	0.536721	0.111	0	1
Gm2a	0.175921	0.536721	0.111	0	1
Serpinf2	0.175921	0.536721	0.111	0	1
Caml	0.175921	0.536721	0.111	0	1
Mettl6	0.175921	0.536721	0.111	0	1
Lenep	0.175921	0.536721	0.111	0	1
Gbp8	0.175921	0.536721	0.111	0	1
Arhgef7	0.175921	0.536721	0.111	0	1
Degs1	0.175921	0.536322	0.111	0	1
Foxp4	0.175921	0.536322	0.111	0	1
Mphosph9	0.175921	0.536322	0.111	0	1
Bcl2l13	0.175921	0.536322	0.111	0	1
Cdk16	0.175921	0.536322	0.111	0	1
Cadps2	0.175921	0.534835	0.111	0	1
Cdk5rap1	0.175921	0.534348	0.111	0	1
Tada2b	0.175921	0.534348	0.111	0	1
Tamm41	0.175921	0.534348	0.111	0	1
Eif2s3y	0.175921	0.531605	0.111	0	1
Rbm19	0.175921	0.528878	0.111	0	1
Gtf2h2	0.175921	0.525977	0.111	0	1
Trappc3	0.175921	0.523722	0.111	0	1
Lrrfip1	0.175921	0.521815	0.111	0	1
Tmem19	0.175921	0.521815	0.111	0	1
Osgin2	0.175921	0.521815	0.111	0	1
Rint1	0.175921	0.521815	0.111	0	1
Nup54	0.175921	0.521815	0.111	0	1
Bcar1	0.175921	0.521815	0.111	0	1
Pfkfb4	0.175921	0.521815	0.111	0	1
Rassf1	0.175921	0.518	0.111	0	1
Mbd2	0.175921	0.51729	0.111	0	1
Zfp626	0.175921	0.515166	0.111	0	1
Pld2	0.175921	0.512685	0.111	0	1
Ccdc86	0.175921	0.512685	0.111	0	1
Zbtb2	0.175921	0.51077	0.111	0	1
Crip2	0.175921	0.51077	0.111	0	1
Klf4	0.175921	0.51077	0.111	0	1
Prkg2	0.175921	0.507471	0.111	0	1
Hmox2	0.175921	0.507102	0.111	0	1
Nrbp1	0.175921	0.507102	0.111	0	1
Mllt10	0.175921	0.50365	0.111	0	1
Blzf1	0.175921	0.500155	0.111	0	1
Apba3	0.175921	0.500155	0.111	0	1
Rhbdd3	0.175921	0.500155	0.111	0	1
Rfesd	0.175921	0.500155	0.111	0	1
Hrsp12	0.175921	0.500155	0.111	0	1
Orai1	0.175921	0.500155	0.111	0	1
X9330133O14Rik	0.175921	0.500155	0.111	0	1
Pecr	0.175921	0.499998	0.111	0	1
Drg2	0.175921	0.499998	0.111	0	1
Rhbdf2	0.175921	0.499998	0.111	0	1
Ppp1r10	0.175921	0.499998	0.111	0	1
Eif4ebp3	0.175921	0.499998	0.111	0	1
Lrfn4	0.175921	0.499998	0.111	0	1
Sp5	0.175921	0.499998	0.111	0	1
Camta1	0.175921	0.494846	0.111	0	1
BC030336	0.175921	0.494846	0.111	0	1
Pvrl1	0.175921	0.494846	0.111	0	1
Psph	0.175921	0.493824	0.111	0	1
Nrep	0.175921	0.492803	0.111	0	1
Gen1	0.175921	0.490978	0.111	0	1
Iqgap2	0.175921	0.490978	0.111	0	1
Mdn1	0.175921	0.490459	0.111	0	1
Fen1	0.175921	0.486926	0.111	0	1
Adrbk2	0.175921	0.480083	0.111	0	1
Ankrd44	0.175921	0.477893	0.111	0	1
Bloc1s6	0.175921	0.477893	0.111	0	1
Wdr11	0.175921	0.477893	0.111	0	1
Per2	0.175921	0.476502	0.111	0	1
Rab40c	0.175921	0.476502	0.111	0	1
Btg1	0.175921	0.473906	0.111	0	1
Tbc1d31	0.175921	0.473906	0.111	0	1
Camkk2	0.175921	0.473906	0.111	0	1
Prps1l3	0.175921	0.472562	0.111	0	1
Cpne2	0.175921	0.472562	0.111	0	1
Zfp644	0.175921	0.472111	0.111	0	1
Sssca1	0.175921	0.471326	0.111	0	1
Pomgnt2	0.175921	0.471109	0.111	0	1
Il10rb	0.175921	0.471068	0.111	0	1
Ogfod3	0.175921	0.467095	0.111	0	1
Polk	0.175921	0.467095	0.111	0	1
Drosha	0.175921	0.466349	0.111	0	1
Soga1	0.175921	0.466349	0.111	0	1
Ppfia1	0.175921	0.466349	0.111	0	1
Cactin	0.175921	0.466317	0.111	0	1
Lace1	0.175921	0.464529	0.111	0	1
Nrm	0.175921	0.461978	0.111	0	1
Cebpz	0.175921	0.461978	0.111	0	1
Tmem134	0.175921	0.461978	0.111	0	1
Srm	0.175921	0.461978	0.111	0	1
Zmym3	0.175921	0.461978	0.111	0	1
Gm11517	0.175921	0.459486	0.111	0	1
Nup153	0.175921	0.459486	0.111	0	1
Slc25a46	0.175921	0.459486	0.111	0	1
Trim59	0.175921	0.459486	0.111	0	1
Orai2	0.175921	0.459486	0.111	0	1
Tubb3	0.175921	0.459486	0.111	0	1
Sra1	0.175921	0.45903	0.111	0	1
Pkmyt1	0.175921	0.458684	0.111	0	1
Dlat	0.175921	0.458684	0.111	0	1
Pes1	0.175921	0.458234	0.111	0	1
Acer1	0.175921	0.458234	0.111	0	1
Hspg2	0.175921	0.458234	0.111	0	1
Krit1	0.175921	0.458234	0.111	0	1
Tlk1	0.175921	0.457489	0.111	0	1
Csnk1e	0.175921	0.456912	0.111	0	1
Rtn4rl1	0.175921	0.455249	0.111	0	1
Smad5	0.175921	0.455249	0.111	0	1
Plcxd2	0.175921	0.455249	0.111	0	1
Slc9a3r2	0.175921	0.455249	0.111	0	1
Cul7	0.175921	0.455249	0.111	0	1
Dfna5	0.175921	0.455249	0.111	0	1
Fam160a2	0.175921	0.455249	0.111	0	1
Usp4	0.175921	0.455249	0.111	0	1
Kdm5b	0.175921	0.448309	0.111	0	1
Mat2b	0.175921	0.448309	0.111	0	1
Rrn3	0.175921	0.448309	0.111	0	1
Rundc3b	0.175921	0.448309	0.111	0	1
Pmm2	0.175921	0.446086	0.111	0	1
Apitd1	0.175921	0.440949	0.111	0	1
Clpb	0.175921	0.440949	0.111	0	1
Mrps5	0.175921	0.439739	0.111	0	1
Cenpi	0.175921	0.436582	0.111	0	1
Ppm1a	0.175921	0.433558	0.111	0	1
Brix1	0.175921	0.432657	0.111	0	1
Lmcd1	0.175921	0.432657	0.111	0	1
Taf1c	0.175921	0.432657	0.111	0	1
Orc2	0.175921	0.431477	0.111	0	1
Lig1	0.175921	0.431477	0.111	0	1
Cbx8	0.175921	0.43039	0.111	0	1
Ndor1	0.175921	0.43039	0.111	0	1
Zfp956	0.175921	0.426264	0.111	0	1
Kat8	0.175921	0.426264	0.111	0	1
Slc25a37	0.175921	0.417849	0.111	0	1
Tubgcp6	0.175921	0.417849	0.111	0	1
Rrp1b	0.175921	0.417849	0.111	0	1
Hook3	0.175921	0.417849	0.111	0	1
X4833418N02Rik	0.175921	0.415642	0.111	0	1
Uxt	0.175921	0.415642	0.111	0	1
Isca1	0.175921	0.413125	0.111	0	1
Tmem63b	0.175921	0.413125	0.111	0	1
Deb1	0.175921	0.410439	0.111	0	1
Nol9	0.175921	0.407785	0.111	0	1
Dscc1	0.175921	0.407334	0.111	0	1
Arpc4	0.175921	0.407334	0.111	0	1
Rabggta	0.175921	0.406672	0.111	0	1
Fam53c	0.175921	0.406672	0.111	0	1
Scmh1	0.175921	0.406672	0.111	0	1
Slx1b	0.175921	0.406672	0.111	0	1
Gnb5	0.175921	0.406672	0.111	0	1
Nags	0.175921	0.406496	0.111	0	1
Wdr76	0.175921	0.406496	0.111	0	1
Tmem125	0.175921	0.406496	0.111	0	1
Ndufab1	0.175921	0.406496	0.111	0	1
Ppp3cc	0.175921	0.404001	0.111	0	1
Gtpbp2	0.175921	0.402446	0.111	0	1
Dmap1	0.175921	0.402446	0.111	0	1
Ccdc28a	0.175921	0.402391	0.111	0	1
Xrcc6bp1	0.175921	0.402391	0.111	0	1
Srpk1	0.175921	0.402391	0.111	0	1
Adgrl1	0.175921	0.402391	0.111	0	1
Gstt3	0.175921	0.398147	0.111	0	1
Ntmt1	0.175921	0.398147	0.111	0	1
Spc25	0.175921	0.398147	0.111	0	1
Mtfmt	0.175921	0.398147	0.111	0	1
Nicn1	0.175921	0.395397	0.111	0	1
X9330151L19Rik	0.175921	0.395295	0.111	0	1
Pitpnc1	0.175921	0.394271	0.111	0	1
Ftsj3	0.175921	0.393828	0.111	0	1
Slc52a2	0.175921	0.393828	0.111	0	1
Unc119b	0.175921	0.393828	0.111	0	1
Dpp8	0.175921	0.393828	0.111	0	1
Slc9a6	0.175921	0.393828	0.111	0	1
Slc39a4	0.175921	0.392183	0.111	0	1
Ncor2	0.175921	0.392183	0.111	0	1
Sap30l	0.175921	0.392143	0.111	0	1
Tvp23b	0.175921	0.392143	0.111	0	1
Tcerg1	0.175921	0.391567	0.111	0	1
Dnajc2	0.175921	0.391567	0.111	0	1
Tbl3	0.175921	0.391292	0.111	0	1
Ubxn11	0.175921	0.389992	0.111	0	1
Ikbkg	0.175921	0.389992	0.111	0	1
Map4k2	0.175921	0.389491	0.111	0	1
Capza1	0.175921	0.389491	0.111	0	1
Bcl10	0.175921	0.389491	0.111	0	1
Cars2	0.175921	0.389491	0.111	0	1
Hmgxb4	0.175921	0.38722	0.111	0	1
Nab1	0.175921	0.383477	0.111	0	1
Frk	0.175921	0.383477	0.111	0	1
Fam103a1	0.175921	0.383477	0.111	0	1
Dcaf6	0.175921	0.382337	0.111	0	1
Tbpl1	0.175921	0.382337	0.111	0	1
Cry2	0.175921	0.382337	0.111	0	1
Mknk1	0.175921	0.382337	0.111	0	1
Tulp3	0.175921	0.382337	0.111	0	1
Ppil4	0.175921	0.381265	0.111	0	1
Pip5k1c	0.175921	0.381265	0.111	0	1
Golga2	0.175921	0.381265	0.111	0	1
Foxj2	0.175921	0.381265	0.111	0	1
Hps5	0.175921	0.381265	0.111	0	1
Mtg1	0.175921	0.381265	0.111	0	1
Ddx24	0.175921	0.378006	0.111	0	1
Ifnar2	0.175921	0.378006	0.111	0	1
Tmem80	0.175921	0.378006	0.111	0	1
Gpkow	0.175921	0.378006	0.111	0	1
Dot1l	0.175921	0.373514	0.111	0	1
Fbxo33	0.175921	0.373514	0.111	0	1
Ifit1bl1	0.175921	0.373514	0.111	0	1
Alg5	0.175921	0.373514	0.111	0	1
Pip5k1a	0.175921	0.373514	0.111	0	1
Itpr1	0.175921	0.373514	0.111	0	1
Tubg1	0.175921	0.370719	0.111	0	1
Mrps36	0.175921	0.370719	0.111	0	1
Pdcl	0.175921	0.370719	0.111	0	1
Ippk	0.175921	0.369174	0.111	0	1
Orc3	0.175921	0.369174	0.111	0	1
Aptx	0.175921	0.369174	0.111	0	1
Acp6	0.175921	0.369088	0.111	0	1
Ahcyl2	0.175921	0.369088	0.111	0	1
Fam3a	0.175921	0.369088	0.111	0	1
Clasp1	0.175921	0.366856	0.111	0	1
Cdk5r1	0.175921	0.366856	0.111	0	1
Ralgapa2	0.175921	0.366856	0.111	0	1
X2410004B18Rik	0.175921	0.366856	0.111	0	1
Wdr45	0.175921	0.366856	0.111	0	1
X0610009L18Rik	0.175921	0.366616	0.111	0	1
H2.T3	0.175921	0.366616	0.111	0	1
Tgs1	0.175921	0.366616	0.111	0	1
Pafah2	0.175921	0.366616	0.111	0	1
Tmem97	0.175921	0.366281	0.111	0	1
Fbp1	0.175921	0.366281	0.111	0	1
Clic5	0.175921	0.366281	0.111	0	1
Aasdh	0.175921	0.366281	0.111	0	1
Nudt9	0.175921	0.366281	0.111	0	1
Taok2	0.175921	0.366281	0.111	0	1
Polr2l	0.175921	0.366281	0.111	0	1
Wrb	0.175921	0.36392	0.111	0	1
Yipf5	0.175921	0.36392	0.111	0	1
Ccdc85b	0.175921	0.36392	0.111	0	1
Ccdc23	0.175921	0.36392	0.111	0	1
Nfu1	0.175921	0.36392	0.111	0	1
Hsd17b4	0.175921	0.363036	0.111	0	1
Twistnb	0.175921	0.362159	0.111	0	1
Cstf1	0.175921	0.362159	0.111	0	1
Shcbp1	0.175921	0.362159	0.111	0	1
Tmem38a	0.175921	0.362159	0.111	0	1
Npat	0.175921	0.362159	0.111	0	1
Pex19	0.175921	0.360692	0.111	0	1
Pitrm1	0.175921	0.360692	0.111	0	1
Myo10	0.175921	0.360692	0.111	0	1
N4bp2l2	0.175921	0.360692	0.111	0	1
Tpgs1	0.175921	0.357861	0.111	0	1
Ptp4a3	0.175921	0.357861	0.111	0	1
Ctrb1	0.175921	0.357861	0.111	0	1
Nkap	0.175921	0.357861	0.111	0	1
Lin9	0.175921	0.354588	0.111	0	1
Rhobtb3	0.175921	0.354588	0.111	0	1
Keap1	0.175921	0.354588	0.111	0	1
Prrc2c	0.175921	0.353705	0.111	0	1
Pcgf2	0.175921	0.353705	0.111	0	1
Cdca7l	0.175921	0.353705	0.111	0	1
Pla2g6	0.175921	0.353705	0.111	0	1
Ccrn4l	0.175921	0.353705	0.111	0	1
Gnl2	0.175921	0.353705	0.111	0	1
Ncoa2	0.175921	0.348347	0.111	0	1
Slu7	0.175921	0.348347	0.111	0	1
Eral1	0.175921	0.348347	0.111	0	1
Snhg1	0.175921	0.348347	0.111	0	1
Got1	0.175921	0.348347	0.111	0	1
A430105I19Rik	0.175921	0.348347	0.111	0	1
Jrkl	0.175921	0.348347	0.111	0	1
Usp48	0.175921	0.345482	0.111	0	1
Zfp266	0.175921	0.345482	0.111	0	1
Amer1	0.175921	0.345482	0.111	0	1
Mrpl36	0.175921	0.341273	0.111	0	1
Lias	0.175921	0.341273	0.111	0	1
X2310040G24Rik	0.175921	0.341273	0.111	0	1
Crym	0.175921	0.341273	0.111	0	1
Nifk	0.175921	0.338551	0.111	0	1
Cyr61	0.175921	0.338551	0.111	0	1
Utp3	0.175921	0.338551	0.111	0	1
Nme7	0.175921	0.333967	0.111	0	1
E2f6	0.175921	0.333967	0.111	0	1
Nup35	0.175921	0.333967	0.111	0	1
Mms22l	0.175921	0.333967	0.111	0	1
Gm15421	0.175921	0.333967	0.111	0	1
Ino80e	0.175921	0.333967	0.111	0	1
Cers4	0.175921	0.333967	0.111	0	1
Gm8580	0.175921	0.32527	0.111	0	1
Taf15	0.175921	0.32527	0.111	0	1
Cdca4	0.175921	0.32527	0.111	0	1
Eaf1	0.175921	0.32527	0.111	0	1
Glul	0.175921	0.322269	0.111	0	1
Timm22	0.175921	0.322269	0.111	0	1
Anapc11	0.175921	0.322269	0.111	0	1
Rgmb	0.175921	0.322269	0.111	0	1
Rpap1	0.175921	0.322269	0.111	0	1
Strip1	0.175921	0.322269	0.111	0	1
Sema3f	0.175921	0.322269	0.111	0	1
Rad51d	0.175921	0.31761	0.111	0	1
Stat5a	0.175921	0.31761	0.111	0	1
Ppil1	0.175921	0.31761	0.111	0	1
Uck1	0.175921	0.31761	0.111	0	1
Nom1	0.175921	0.31761	0.111	0	1
Cep135	0.175921	0.31761	0.111	0	1
Cnep1r1	0.175921	0.31761	0.111	0	1
Dynlt3	0.175921	0.31761	0.111	0	1
Rwdd1	0.175921	0.312478	0.111	0	1
Dimt1	0.175921	0.312478	0.111	0	1
Apc	0.175921	0.312478	0.111	0	1
Grk6	0.175921	0.308768	0.111	0	1
D230025D16Rik	0.175921	0.308768	0.111	0	1
Fgd6	0.175921	0.295762	0.111	0	1
Mis18a	0.175921	0.295762	0.111	0	1
Slc2a1	0.175921	0.295762	0.111	0	1
Pou3f1	0.175921	0.295762	0.111	0	1
Fhod1	0.175921	0.295762	0.111	0	1
Trmt1l	0.175921	0.291022	0.111	0	1
Ccdc58	0.175921	0.291022	0.111	0	1
Slc15a2	0.175921	0.291022	0.111	0	1
Ammecr1l	0.175921	0.291022	0.111	0	1
Peo1	0.175921	0.291022	0.111	0	1
Nek6	0.175921	0.291022	0.111	0	1
Ruvbl1	0.175921	0.291022	0.111	0	1
Auh	0.175921	0.281941	0.111	0	1
Snx16	0.175921	0.281941	0.111	0	1
Mettl14	0.175921	0.281941	0.111	0	1
Trpm4	0.175921	0.281941	0.111	0	1
Ppme1	0.175921	0.281941	0.111	0	1
Phkg2	0.175921	0.281941	0.111	0	1
Lats1	0.175921	0.27709	0.111	0	1
Znrf3	0.175921	0.27709	0.111	0	1
Pde12	0.175921	0.27709	0.111	0	1
Parn	0.175921	0.27709	0.111	0	1
Ttbk2	0.175921	0.27709	0.111	0	1
Ilk	0.175921	0.27709	0.111	0	1
Slc22a18	0.175921	0.27709	0.111	0	1
Vps4a	0.175921	0.27709	0.111	0	1
Fam118b	0.175921	0.27709	0.111	0	1
Zw10	0.175921	0.27709	0.111	0	1
Nprl2	0.175921	0.27709	0.111	0	1
Eif2d	0.175921	0.268579	0.111	0	1
Rps6kc1	0.175921	0.268579	0.111	0	1
Lims1	0.175921	0.268579	0.111	0	1
Agpat3	0.175921	0.268579	0.111	0	1
Eif4enif1	0.175921	0.268579	0.111	0	1
Mtmr6	0.175921	0.268579	0.111	0	1
Ncoa6	0.175921	0.268579	0.111	0	1
Lyn	0.175921	0.268579	0.111	0	1
Ube3a	0.175921	0.268579	0.111	0	1
Dapk1	0.175921	0.263662	0.111	0	1
Ipo11	0.175921	0.263662	0.111	0	1
As3mt	0.175921	0.263662	0.111	0	1
Atp8a1	0.175921	0.263662	0.111	0	1
Nfxl1	0.175921	0.263662	0.111	0	1
Ap3s2	0.175921	0.263662	0.111	0	1
Ptdss1	0.175921	0.254328	0.111	0	1
Anks3	0.175921	0.254328	0.111	0	1
Zfp946	0.175921	0.254328	0.111	0	1
Map3k2	0.175921	0.254328	0.111	0	1
Sema6a	0.175921	0.254328	0.111	0	1
Zfp236	0.175921	0.254328	0.111	0	1
Phf13	0.175921	0.254328	0.111	0	1
Pnkp	0.175921	0.254328	0.111	0	1
Trim12c	0.175921	0.254328	0.111	0	1
Pin4	0.175921	0.254328	0.111	0	1
Rpl14.ps1	0.175978	-0.678585	0.5	0.588	1
Znhit1	0.178239	-0.606432	0.111	0.294	1
X2700060E02Rik	0.178239	-0.625067	0.111	0.294	1
Prkcsh	0.178564	0.677609	0.389	0.176	1
Arpc1b	0.178564	0.664403	0.389	0.176	1
Cyhr1	0.178564	0.530244	0.389	0.176	1
Snrpf	0.178564	-0.473801	0.167	0.412	1
Dazap2	0.178566	0.566419	0.444	0.235	1
Cct8	0.179298	0.37175	0.444	0.176	1
Ddx1	0.179298	-0.683972	0.222	0.412	1
Tmbim6	0.179674	-0.572725	0.278	0.529	1
Tmem50a	0.182975	-0.520452	0.167	0.353	1
Rbp4	0.182975	-0.575412	0.167	0.353	1
Mapre1	0.182975	-0.626844	0.167	0.353	1
Spg7	0.183993	0.998368	0.222	0.059	1
X1110038F14Rik	0.183993	0.769205	0.222	0.059	1
Mark3	0.183993	0.741436	0.222	0.059	1
Tubb2a	0.183993	0.740653	0.222	0.059	1
Rif1	0.183993	0.692967	0.222	0.059	1
Fsd1l	0.183993	0.679247	0.222	0.059	1
Runx1t1	0.183993	0.650976	0.222	0.059	1
Hypk	0.183993	0.649705	0.222	0.059	1
Ccdc163	0.183993	0.634817	0.222	0.059	1
Osbpl2	0.183993	0.614834	0.222	0.059	1
Zbtb44	0.183993	0.612469	0.222	0.059	1
Rab3gap2	0.183993	0.589974	0.222	0.059	1
Galnt7	0.183993	0.571982	0.222	0.059	1
Nras	0.183993	0.569706	0.222	0.059	1
X0610010K14Rik	0.183993	0.568773	0.222	0.059	1
Igbp1	0.183993	0.567163	0.222	0.059	1
Nudcd3	0.183993	0.560581	0.222	0.059	1
Commd3	0.183993	0.559787	0.222	0.059	1
Gsdmd	0.183993	0.556107	0.222	0.059	1
Stx7	0.183993	0.546343	0.222	0.059	1
Abcc8	0.183993	0.546201	0.222	0.059	1
Yipf3	0.183993	0.517952	0.222	0.059	1
Kit	0.183993	0.506185	0.222	0.059	1
Gripap1	0.183993	0.497579	0.222	0.059	1
Tars2	0.183993	0.484402	0.222	0.059	1
Sipa1l1	0.183993	0.482273	0.222	0.059	1
Eif1ax	0.183993	0.474936	0.222	0.059	1
Dnaja3	0.183993	0.459353	0.222	0.059	1
Cacna1h	0.183993	0.45456	0.222	0.059	1
Wdsub1	0.183993	0.427551	0.222	0.059	1
Eno1b	0.183993	0.412161	0.222	0.059	1
Arf6	0.185662	0.590239	0.333	0.118	1
Tmem147	0.185662	0.505772	0.333	0.118	1
Copa	0.185662	0.492456	0.333	0.118	1
Eif3l	0.185662	0.455731	0.333	0.118	1
Gspt1	0.185662	0.403167	0.333	0.118	1
Mdp1	0.185662	0.397311	0.333	0.118	1
Fxr2	0.185662	0.365551	0.333	0.118	1
Fam98b	0.185662	0.342018	0.333	0.118	1
Pycard	0.185833	0.764714	0.5	0.294	1
Anxa5	0.185975	0.955166	0.278	0.118	1
Rpl36al	0.185975	0.586217	0.278	0.118	1
Mt2	0.187781	1.09996	0.5	0.353	1
Ndufs6	0.191487	0.399875	0.444	0.235	1
Chpt1	0.191487	-0.733681	0.278	0.412	1
Dbi	0.192106	0.488933	0.722	0.529	1
Ndfip2	0.192302	0.558158	0.389	0.176	1
Idh2	0.192302	0.470719	0.389	0.176	1
Ndufa2	0.193191	0.339502	0.667	0.412	1
Gata6	0.193957	-0.413008	0.111	0.294	1
Chmp1b	0.193957	-0.543638	0.111	0.294	1
Plagl2	0.193957	-0.592357	0.111	0.294	1
Txnrd1	0.193957	-0.604376	0.111	0.294	1
Adgrg1	0.193957	-0.759729	0.111	0.294	1
Rab1	0.193986	-0.543651	0.333	0.529	1
Mrps17	0.195639	0.417327	0.5	0.235	1
Rps27l	0.195639	0.36369	0.5	0.235	1
Jun	0.196797	0.544989	0.778	0.588	1
Kars	0.197504	-0.545381	0.167	0.353	1
Ap2a2	0.201018	0.424419	0.333	0.118	1
Prpf38b	0.201018	0.34001	0.333	0.118	1
Calml4	0.201198	-0.456059	0.389	0.529	1
Sis	0.202187	0.985544	0.278	0.118	1
Jup	0.202187	0.945585	0.278	0.118	1
Tmem51	0.202187	0.751714	0.278	0.118	1
Sfi1	0.202546	0.928464	0.222	0.059	1
Maff	0.202546	0.908909	0.222	0.059	1
Hmces	0.202546	0.704496	0.222	0.059	1
Lgals4	0.202546	0.635172	0.222	0.059	1
Mrpl49	0.202546	0.630467	0.222	0.059	1
X2700029M09Rik	0.202546	0.613647	0.222	0.059	1
Coro2a	0.202546	0.612548	0.222	0.059	1
Gclc	0.202546	0.601387	0.222	0.059	1
Fam195b	0.202546	0.590703	0.222	0.059	1
Ugcg	0.202546	0.581274	0.222	0.059	1
Golga4	0.202546	0.572609	0.222	0.059	1
Afg3l2	0.202546	0.568805	0.222	0.059	1
Fbl	0.202546	0.568561	0.222	0.059	1
Aqp4	0.202546	0.556564	0.222	0.059	1
Gabarapl1	0.202546	0.544229	0.222	0.059	1
Sbds	0.202546	0.532481	0.222	0.059	1
Epc2	0.202546	0.51574	0.222	0.059	1
Rpl7l1	0.202546	0.50988	0.222	0.059	1
Lsm14a	0.202546	0.497546	0.222	0.059	1
Msi2	0.202546	0.494943	0.222	0.059	1
Smim11	0.202546	0.494574	0.222	0.059	1
Nsmce1	0.202546	0.494563	0.222	0.059	1
Hgs	0.202546	0.487147	0.222	0.059	1
Xpnpep1	0.202546	0.466483	0.222	0.059	1
Ppp6r1	0.202546	0.457393	0.222	0.059	1
Lemd3	0.202546	0.457301	0.222	0.059	1
Atp11b	0.202546	0.448868	0.222	0.059	1
Defa24	0.202546	0.432101	0.222	0.059	1
Orc5	0.202546	0.426216	0.222	0.059	1
Ppp2r5a	0.202546	0.425152	0.222	0.059	1
Suv420h1	0.202546	0.412247	0.222	0.059	1
Mlxip	0.202546	0.411482	0.222	0.059	1
Msrb1	0.202546	0.408834	0.222	0.059	1
Smad4	0.202546	0.40593	0.222	0.059	1
Smc5	0.202546	0.397716	0.222	0.059	1
Hnrnpll	0.202546	0.393701	0.222	0.059	1
Nf2	0.202546	0.387794	0.222	0.059	1
Smad1	0.202546	0.366917	0.222	0.059	1
Rhno1	0.202546	0.352026	0.222	0.059	1
Zc3h14	0.202546	0.348508	0.222	0.059	1
Tardbp	0.205083	0.507827	0.444	0.235	1
Ehmt2	0.205083	0.487251	0.444	0.235	1
Prkar2a	0.206802	0.686901	0.389	0.176	1
2019-03-05	0.206802	0.543242	0.389	0.176	1
Aprt	0.206802	0.473805	0.389	0.176	1
Ldb1	0.206802	0.442674	0.389	0.176	1
Fkbp1a	0.206802	0.411279	0.389	0.176	1
Txndc5	0.206802	-0.814512	0.222	0.353	1
Mt1	0.207082	0.3721	0.833	0.706	1
Kmt2a	0.20911	0.39984	0.5	0.235	1
Ckmt1	0.210669	-0.373304	0.111	0.294	1
Erbb2ip	0.210669	-0.634835	0.111	0.294	1
Pabpc1	0.211951	-0.54145	0.722	0.765	1
Wbscr22	0.212231	0.382092	0.222	0.059	1
Mgat4a	0.21728	0.350351	0.333	0.118	1
Hnrnpc	0.219368	0.440074	0.444	0.235	1
Smc1a	0.219406	0.528685	0.278	0.118	1
Psma7	0.220646	0.51571	0.556	0.412	1
Actn1	0.220854	0.916098	0.333	0.176	1
Irf2bp2	0.220861	-0.494261	0.389	0.529	1
Oat	0.221693	-0.326213	0.833	0.941	1
Itpr3	0.222079	0.523343	0.389	0.176	1
Gtf3c2	0.222079	0.469508	0.389	0.176	1
Dach1	0.222079	0.382796	0.389	0.176	1
B4galt6	0.222425	0.423638	0.222	0.059	1
Fam134a	0.222425	0.412995	0.222	0.059	1
Ms4a10	0.222425	0.405708	0.222	0.059	1
X2510002D24Rik	0.222425	0.399892	0.222	0.059	1
Supt6	0.222425	0.396349	0.222	0.059	1
Slc44a3	0.222425	0.384402	0.222	0.059	1
Mta2	0.222425	0.378951	0.222	0.059	1
Prrg2	0.222425	0.371562	0.222	0.059	1
Hdac3	0.222425	0.370595	0.222	0.059	1
Becn1	0.222425	0.353557	0.222	0.059	1
Pole4	0.222425	0.334435	0.222	0.059	1
Clic1	0.222425	0.309177	0.222	0.059	1
Ephb4	0.222425	0.292815	0.222	0.059	1
Jmjd6	0.222425	0.278693	0.222	0.059	1
Mrpl30	0.222425	0.276955	0.222	0.059	1
Cnot3	0.222425	0.273341	0.222	0.059	1
Cmc1	0.222425	0.273232	0.222	0.059	1
Upf1	0.222425	0.271257	0.222	0.059	1
Ppp1r11	0.222425	0.264726	0.222	0.059	1
Shmt1	0.222425	0.259338	0.222	0.059	1
Slc9a3r1	0.222425	0.256447	0.222	0.059	1
Hspd1	0.223241	-0.465282	0.278	0.471	1
Dmbt1	0.226316	0.433193	0.611	0.412	1
Ubc	0.226316	-0.917437	0.389	0.647	1
Slc25a39	0.227409	-0.289346	0.389	0.588	1
Cox5b	0.227764	-0.379892	0.333	0.588	1
Cyb5r3	0.229061	-0.554514	0.167	0.353	1
S100g	0.229126	0.687515	0.389	0.235	1
Rpl14	0.231998	-0.36559	0.722	0.824	1
Nfkbia	0.234353	0.335236	0.444	0.235	1
Picalm	0.236979	-0.658725	0.222	0.412	1
Cd2ap	0.237652	0.836343	0.278	0.118	1
Ptprn	0.237652	0.730816	0.278	0.118	1
Zdhhc3	0.237652	0.635577	0.278	0.118	1
Csde1	0.237652	0.593206	0.278	0.118	1
Zc3h7a	0.237652	0.588028	0.278	0.118	1
Arhgef16	0.237652	0.588022	0.278	0.118	1
Brwd1	0.237652	0.551108	0.278	0.118	1
Chtop	0.237652	0.501144	0.278	0.118	1
Ndufc2	0.237652	0.500881	0.278	0.118	1
Setd1b	0.237652	0.483591	0.278	0.118	1
Rbx1	0.237652	0.475641	0.278	0.118	1
Tkt	0.238043	-0.442199	0.278	0.471	1
Preb	0.238149	0.307783	0.389	0.176	1
Smdt1	0.238149	0.263712	0.389	0.176	1
Hnrnpab	0.238387	-0.357793	0.611	0.706	1
Apoa4	0.240421	0.258481	0.278	0.529	1
Cnpy3	0.244119	-0.454315	0.056	0.176	1
Ctso	0.244119	-0.460716	0.056	0.176	1
Surf1	0.244119	-0.465635	0.056	0.176	1
Slc19a2	0.244119	-0.486198	0.056	0.176	1
Sumo3	0.244119	-0.512696	0.056	0.176	1
Mrps22	0.244119	-0.514896	0.056	0.176	1
Znrf1	0.244119	-0.515273	0.056	0.176	1
Rabgap1l	0.244119	-0.518096	0.056	0.176	1
Ppt2	0.244119	-0.528672	0.056	0.176	1
Cryzl1	0.244119	-0.541513	0.056	0.176	1
Inafm2	0.244119	-0.542095	0.056	0.176	1
Coa6	0.244119	-0.542714	0.056	0.176	1
Zfp191	0.244119	-0.555039	0.056	0.176	1
Letm1	0.244119	-0.559219	0.056	0.176	1
Ccndbp1	0.244119	-0.560481	0.056	0.176	1
Jarid2	0.244119	-0.571077	0.056	0.176	1
Sec11c	0.244119	-0.575507	0.056	0.176	1
Rabl6	0.244119	-0.581193	0.056	0.176	1
Aars2	0.244119	-0.581869	0.056	0.176	1
Fam136a	0.244119	-0.582324	0.056	0.176	1
Efnb1	0.244119	-0.590152	0.056	0.176	1
Gabpa	0.244119	-0.607586	0.056	0.176	1
Srp19	0.244119	-0.631783	0.056	0.176	1
Rab3ip	0.244119	-0.634361	0.056	0.176	1
Med13	0.244119	-0.634654	0.056	0.176	1
Uba2	0.244119	-0.639093	0.056	0.176	1
Lrpap1	0.244119	-0.646698	0.056	0.176	1
Eid1	0.244119	-0.651377	0.056	0.176	1
Erlin2	0.244119	-0.659042	0.056	0.176	1
Aoc1	0.244119	-0.665036	0.056	0.176	1
Pan3	0.244119	-0.665163	0.056	0.176	1
Sarnp	0.244119	-0.666247	0.056	0.176	1
Ankrd10	0.244119	-0.66943	0.056	0.176	1
BC002163	0.244119	-0.670993	0.056	0.176	1
Letmd1	0.244119	-0.676614	0.056	0.176	1
Brcc3	0.244119	-0.679368	0.056	0.176	1
Rad54l	0.244119	-0.682048	0.056	0.176	1
Nmt2	0.244119	-0.694375	0.056	0.176	1
Triap1	0.244119	-0.700081	0.056	0.176	1
Kpnb1	0.244119	-0.707443	0.056	0.176	1
Phf21a	0.244119	-0.709705	0.056	0.176	1
Hdac2	0.244119	-0.711485	0.056	0.176	1
Syde2	0.244119	-0.713326	0.056	0.176	1
Mpnd	0.244119	-0.723449	0.056	0.176	1
Pigp	0.244119	-0.724879	0.056	0.176	1
Nrn1	0.244119	-0.725526	0.056	0.176	1
Parp6	0.244119	-0.737144	0.056	0.176	1
Med24	0.244119	-0.737919	0.056	0.176	1
Adrbk1	0.244119	-0.742944	0.056	0.176	1
Tbc1d9	0.244119	-0.744878	0.056	0.176	1
Fam83g	0.244119	-0.751503	0.056	0.176	1
Tiprl	0.244119	-0.754696	0.056	0.176	1
Thoc6	0.244119	-0.758967	0.056	0.176	1
Atp5g2	0.244119	-0.759698	0.056	0.176	1
Vps13b	0.244119	-0.770224	0.056	0.176	1
Abi1	0.244119	-0.77185	0.056	0.176	1
Mrpl38	0.244119	-0.781971	0.056	0.176	1
Mttp	0.244119	-0.805693	0.056	0.176	1
Ifitm3	0.244119	-0.817137	0.056	0.176	1
Pik3c2a	0.244119	-0.819461	0.056	0.176	1
Slc6a7	0.244119	-0.827438	0.056	0.176	1
Ift46	0.244119	-0.835685	0.056	0.176	1
Deptor	0.244119	-0.839287	0.056	0.176	1
Mrpl50	0.244119	-0.842301	0.056	0.176	1
Hspb11	0.244119	-0.862363	0.056	0.176	1
Cse1l	0.244119	-0.876663	0.056	0.176	1
Siah2	0.244119	-0.919028	0.056	0.176	1
Kpna4	0.244119	-0.964402	0.056	0.176	1
Mthfd2	0.244119	-0.970764	0.056	0.176	1
Chchd4	0.244119	-0.992257	0.056	0.176	1
Klf3	0.244119	-1.03096	0.056	0.176	1
Nadsyn1	0.244119	-1.03937	0.056	0.176	1
Pyy	0.244119	-2.17107	0.056	0.176	1
Ogdh	0.245021	0.671908	0.389	0.235	1
Plcb3	0.245698	-0.78164	0.333	0.412	1
Tia1	0.24612	-0.474273	0.167	0.353	1
Smim24	0.24612	-0.499905	0.167	0.353	1
Myl12b	0.249106	0.386879	0.556	0.294	1
Rpl39	0.250049	0.602912	0.444	0.235	1
Ncor1	0.250049	-0.759702	0.278	0.412	1
Cox6b1	0.253174	0.373275	0.667	0.529	1
Acaa2	0.254975	0.690586	0.333	0.176	1
Immt	0.254975	0.65231	0.333	0.176	1
Luc7l3	0.255022	0.272122	0.389	0.176	1
Rab7	0.255022	-0.878267	0.222	0.353	1
Nap1l4	0.255677	0.528374	0.5	0.294	1
Rtn3	0.256945	0.575968	0.278	0.118	1
Rars	0.256945	0.571936	0.278	0.118	1
Polr2a	0.256945	0.558541	0.278	0.118	1
Sox4	0.256945	0.526712	0.278	0.118	1
Inppl1	0.256945	0.518063	0.278	0.118	1
Pcf11	0.256945	0.499943	0.278	0.118	1
Mrps9	0.256945	0.495499	0.278	0.118	1
Timm9	0.256945	0.477946	0.278	0.118	1
Elp5	0.256945	0.453067	0.278	0.118	1
Dnajc15	0.256945	0.445212	0.278	0.118	1
Pebp1	0.256945	0.301575	0.278	0.118	1
Tle4	0.258195	-0.565951	0.111	0.235	1
Dgcr8	0.258195	-0.640743	0.111	0.235	1
Abhd12	0.258195	-0.693345	0.111	0.235	1
Tomm70a	0.258195	-0.694185	0.111	0.235	1
Tpp1	0.258195	-0.712032	0.111	0.235	1
Urm1	0.258195	-0.800179	0.111	0.235	1
Cpt2	0.258195	-0.801855	0.111	0.235	1
Gnl1	0.258195	-0.826808	0.111	0.235	1
Hras	0.258195	-0.87173	0.111	0.235	1
Cetn3	0.258195	-0.872753	0.111	0.235	1
Setd3	0.258195	-1.05231	0.111	0.235	1
Ccdc50	0.258195	-1.0979	0.111	0.235	1
Hspa5	0.259445	-0.555945	0.444	0.647	1
Tsn	0.261522	-1.04445	0.333	0.412	1
Myeov2	0.261675	0.502512	0.389	0.235	1
Mlec	0.26405	-0.385259	0.167	0.353	1
Ssrp1	0.266466	0.250983	0.444	0.235	1
Ssr3	0.266466	-0.781309	0.278	0.412	1
Cox8a	0.267619	0.303057	0.667	0.529	1
Zfp329	0.26915	-0.38303	0.056	0.176	1
Trip6	0.26915	-0.389412	0.056	0.176	1
Rnft1	0.26915	-0.408316	0.056	0.176	1
Snw1	0.26915	-0.424921	0.056	0.176	1
Bri3bp	0.26915	-0.454368	0.056	0.176	1
Klhl9	0.26915	-0.460504	0.056	0.176	1
Fnbp4	0.26915	-0.492856	0.056	0.176	1
Slc7a1	0.26915	-0.492895	0.056	0.176	1
Aurkb	0.26915	-0.493361	0.056	0.176	1
Cpd	0.26915	-0.493679	0.056	0.176	1
Scarb2	0.26915	-0.52623	0.056	0.176	1
Csk	0.26915	-0.534413	0.056	0.176	1
Gmeb1	0.26915	-0.541303	0.056	0.176	1
Zfpl1	0.26915	-0.55483	0.056	0.176	1
Smarcd1	0.26915	-0.561147	0.056	0.176	1
Nt5c2	0.26915	-0.562634	0.056	0.176	1
Bet1	0.26915	-0.576017	0.056	0.176	1
[truncated: 1,652 more rows]

## Sheet: IMMU
	p_val	avg_logFC	pct.1	pct.2	p_val_adj
Wapal	0.000810056	-1.42867	0.087	0.556	1
Mpp6	0.00134872	-1.25738	0	0.389	1
Prkar1a	0.00192752	-1.18188	0.348	0.722	1
Rnf126	0.00342548	-1.26138	0	0.333	1
Ppm1h	0.00342548	-1.38649	0	0.333	1
Mocs2	0.00350732	1.22954	0.391	0	1
S100a13	0.00404639	-1.35113	0.174	0.556	1
Faah	0.00663389	1.19119	0.348	0	1
Qrich1	0.00663389	1.05306	0.348	0	1
Hsd17b10	0.00702184	-1.2095	0.13	0.5	1
Rps6ka1	0.0070499	1.15475	0.435	0.056	1
Hexa	0.00705398	1.17803	0.435	0.056	1
Tap1	0.00743473	-0.868031	0.043	0.389	1
Ptges3	0.00780001	0.984792	0.435	0.056	1
Rbm18	0.00843721	-0.846485	0	0.278	1
U2surp	0.00843721	-1.10052	0	0.278	1
Vti1b	0.00843721	-1.12719	0	0.278	1
Rps4x	0.00970237	-0.597338	0.652	0.833	1
Med13	0.0104034	-0.933378	0.087	0.444	1
Pafah1b1	0.0104802	0.973079	0.435	0.056	1
Cnot6l	0.0116032	-0.836931	0.217	0.611	1
Sod1	0.0116934	0.882746	0.739	0.389	1
Cdkn2d	0.012272	1.10771	0.304	0	1
Neat1	0.012272	1.10428	0.304	0	1
Rnh1	0.012272	1.07652	0.304	0	1
Irf1	0.012272	0.958278	0.304	0	1
Rce1	0.012272	0.956836	0.304	0	1
Per1	0.0123381	-1.47345	0.087	0.389	1
Rps20	0.0130288	0.556179	1	0.833	1
Ahr	0.0137336	-0.961981	0.043	0.333	1
Dido1	0.0137336	-1.06251	0.043	0.333	1
Rpl38	0.014296	0.784721	0.696	0.333	1
Atp6v1f	0.0149049	0.896126	0.522	0.167	1
Spop	0.0151075	-0.980355	0.087	0.389	1
Prps2	0.0154061	0.771442	0.391	0.056	1
Ppp1r12a	0.0166873	-1.10692	0.087	0.389	1
Rps21	0.0174271	0.439389	1	1	1
H2afz	0.0190389	-1.06176	0.261	0.556	1
Nelfe	0.0190805	-0.808453	0.043	0.333	1
Rps3a1	0.0193313	-0.485686	0.87	0.944	1
Ptp4a2	0.0197996	-0.712994	0.304	0.611	1
Desi1	0.0202722	-0.644042	0	0.222	1
2019-09-08	0.0202722	-0.71269	0	0.222	1
Rnaseh2b	0.0202722	-0.772194	0	0.222	1
Yod1	0.0202722	-0.829057	0	0.222	1
X1700020I14Rik	0.0202722	-0.892156	0	0.222	1
Sec16a	0.0202722	-0.914438	0	0.222	1
Polg2	0.0202722	-0.939792	0	0.222	1
Lipa	0.0202722	-1.01901	0	0.222	1
Cdk17	0.0202722	-1.07009	0	0.222	1
Polr3b	0.0202722	-1.11185	0	0.222	1
Fchsd2	0.0202722	-1.13585	0	0.222	1
Ldah	0.0202722	-1.15193	0	0.222	1
Uqcr11	0.0202871	1.22713	0.348	0.056	1
Arpc4	0.0206044	-1.02072	0.217	0.5	1
Gnai2	0.0209275	0.718174	0.783	0.556	1
Atpif1	0.0212401	1.151	0.435	0.111	1
Krt19	0.021473	0.74906	0.652	0.222	1
Sp110	0.0222483	0.868557	0.261	0	1
Klrd1	0.0222637	1.40817	0.261	0	1
Cyb561a3	0.0222637	1.24517	0.261	0	1
Smarcb1	0.0222637	1.14697	0.261	0	1
Fndc3a	0.0222637	1.07629	0.261	0	1
Slc44a2	0.0222637	1.03933	0.261	0	1
Ppm1a	0.0222637	1.0085	0.261	0	1
Cdhr5	0.0222637	0.925973	0.261	0	1
Api5	0.0222637	0.912952	0.261	0	1
Lsm1	0.0222637	0.912902	0.261	0	1
Trappc1	0.0222637	0.869745	0.261	0	1
Ifi35	0.0222637	0.863428	0.261	0	1
Hcfc1r1	0.0222637	0.797875	0.261	0	1
Pigk	0.0222637	0.788904	0.261	0	1
X1200014J11Rik	0.0222637	0.761948	0.261	0	1
Pfdn1	0.0222637	0.654755	0.261	0	1
Eif2b1	0.0222637	0.64301	0.261	0	1
Snx3	0.0223111	0.67622	0.565	0.167	1
Gpr171	0.0223287	1.32736	0.348	0.056	1
Btf3	0.0228006	-0.680898	0.304	0.556	1
Ier2	0.0243255	1.17075	0.522	0.167	1
Mapkapk2	0.0245466	0.964061	0.348	0.056	1
Ccdc107	0.0245466	-0.75262	0.087	0.389	1
Polr2m	0.0248879	0.579688	0.478	0.111	1
Ddb1	0.0255692	-1.08662	0.261	0.611	1
Neurl3	0.0260618	-0.803017	0.261	0.556	1
Hspe1	0.0284625	0.902699	0.478	0.167	1
Usp48	0.0295603	0.943246	0.348	0.056	1
H3f3a	0.0295603	0.792026	0.348	0.056	1
Bnip2	0.0295603	0.695214	0.348	0.056	1
Hif1a	0.0297816	0.85519	0.435	0.111	1
Ddx3x	0.0300894	-0.931218	0.435	0.722	1
Tjp2	0.0309542	-0.998552	0.043	0.278	1
Hdhd2	0.0309542	-1.06801	0.043	0.278	1
Pgs1	0.0309542	-1.22241	0.043	0.278	1
Mapk1	0.0319392	-0.919512	0.087	0.333	1
Calu	0.0319392	-0.95616	0.087	0.333	1
Tmem256	0.0323817	0.949821	0.348	0.056	1
Ssb	0.0323817	0.840793	0.348	0.056	1
2019-03-02	0.0331822	0.637396	0.565	0.222	1
Bhlhe40	0.0332791	-1.08074	0.217	0.5	1
Tnfrsf1b	0.0343561	0.521862	0.478	0.111	1
Pop5	0.0344355	-0.630745	0.043	0.278	1
Seh1l	0.0344355	-0.891847	0.043	0.278	1
Fosl2	0.0345251	-0.836126	0.348	0.611	1
Mcm2	0.0350629	0.62858	0.435	0.111	1
Mtpn	0.0354307	0.837819	0.348	0.056	1
Mrpl43	0.0354307	0.780448	0.348	0.056	1
Rplp2	0.0357332	0.374287	1	1	1
Ndufa6	0.0358559	0.880165	0.565	0.278	1
Gnb2	0.0358559	0.684598	0.609	0.222	1
Copa	0.0379908	-0.926677	0.174	0.444	1
Arih1	0.0380699	-1.10202	0.13	0.389	1
Cers2	0.0380699	-1.1986	0.13	0.389	1
Rexo2	0.0382459	-0.960589	0.043	0.278	1
Grn	0.038524	1.68281	0.304	0.056	1
Eif3k	0.0386916	-0.724095	0.435	0.611	1
Cbx4	0.0387213	0.834798	0.348	0.056	1
Rps5	0.039178	-0.364096	0.913	1	1
Ctsl	0.0397163	1.28075	0.217	0	1
Eed	0.0397163	0.678259	0.217	0	1
Uggt1	0.0397163	0.591185	0.217	0	1
Kidins220	0.039743	1.32935	0.217	0	1
Ap1b1	0.039743	1.24111	0.217	0	1
Wdr33	0.039743	1.17804	0.217	0	1
Pafah1b3	0.039743	1.06615	0.217	0	1
Hes6	0.039743	1.00883	0.217	0	1
Utp11l	0.039743	0.986376	0.217	0	1
Ift46	0.039743	0.951022	0.217	0	1
Zc3h14	0.039743	0.920562	0.217	0	1
Capn1	0.039743	0.919016	0.217	0	1
Nsmce2	0.039743	0.915502	0.217	0	1
Nfu1	0.039743	0.901154	0.217	0	1
Gfpt1	0.039743	0.899769	0.217	0	1
Mylip	0.039743	0.888035	0.217	0	1
Mff	0.039743	0.876185	0.217	0	1
Mpdu1	0.039743	0.86587	0.217	0	1
Ovol1	0.039743	0.852023	0.217	0	1
Spag9	0.039743	0.850744	0.217	0	1
Chchd1	0.039743	0.838285	0.217	0	1
Rusc1	0.039743	0.82446	0.217	0	1
Mtmr12	0.039743	0.800056	0.217	0	1
Nomo1	0.039743	0.799597	0.217	0	1
Tgif2	0.039743	0.779126	0.217	0	1
Ptger4	0.039743	0.776394	0.217	0	1
Smad2	0.039743	0.770275	0.217	0	1
Rp9	0.039743	0.761735	0.217	0	1
Egln1	0.039743	0.752905	0.217	0	1
Dr1	0.039743	0.717285	0.217	0	1
Wdr46	0.039743	0.715259	0.217	0	1
Dnajb1	0.039743	0.713758	0.217	0	1
Fcho1	0.039743	0.706728	0.217	0	1
Arap3	0.039743	0.693718	0.217	0	1
Vars2	0.039743	0.676108	0.217	0	1
Phyh	0.039743	0.675178	0.217	0	1
Hibadh	0.039743	0.666212	0.217	0	1
Recql	0.039743	0.658355	0.217	0	1
Npm3	0.039743	0.658244	0.217	0	1
Thap4	0.039743	0.657495	0.217	0	1
Ppp6r1	0.039743	0.646538	0.217	0	1
Rc3h1	0.039743	0.632548	0.217	0	1
Smim8	0.039743	0.62713	0.217	0	1
Fam122a	0.039743	0.62048	0.217	0	1
Ice1	0.039743	0.616219	0.217	0	1
Ugdh	0.039743	0.610283	0.217	0	1
Dusp6	0.039743	0.596366	0.217	0	1
Gps2	0.039743	0.571877	0.217	0	1
Fxr2	0.039743	0.513537	0.217	0	1
Irf8	0.041124	1.21228	0.435	0.111	1
Fosb	0.0417179	-0.945427	0.174	0.5	1
Gm6402	0.0418034	0.8205	0.478	0.167	1
Arpc1b	0.0418315	0.613179	0.826	0.556	1
Cux1	0.0422681	0.688388	0.348	0.056	1
Snhg8	0.0424091	-0.795826	0.043	0.278	1
Rpl15	0.0433404	-1.20512	0.217	0.444	1
Ehd1	0.0444734	0.528636	0.435	0.111	1
Lsm4	0.0445908	0.664123	0.522	0.167	1
Matr3	0.045029	-0.918721	0.13	0.389	1
Selk	0.0450835	0.839773	0.391	0.111	1
Iqgap1	0.0455413	-0.673819	0.348	0.611	1
Grk6	0.0462286	1.15197	0.304	0.056	1
Gse1	0.0462286	0.957248	0.304	0.056	1
Got1	0.0462286	0.81494	0.304	0.056	1
Limd1	0.0462286	-0.834078	0.087	0.333	1
Celf1	0.0467457	-0.948514	0.217	0.444	1
Nfatc2	0.0469493	-0.649954	0.043	0.278	1
Fam76a	0.0479345	-0.466425	0	0.167	1
Miip	0.0479345	-0.50237	0	0.167	1
Ppp1r8	0.0479345	-0.538192	0	0.167	1
Trp53i11	0.0479345	-0.539809	0	0.167	1
Fam98a	0.0479345	-0.548351	0	0.167	1
Polr1a	0.0479345	-0.551073	0	0.167	1
BC005561	0.0479345	-0.551269	0	0.167	1
Parg	0.0479345	-0.55267	0	0.167	1
Tnfaip8l1	0.0479345	-0.558786	0	0.167	1
Mapk6	0.0479345	-0.575852	0	0.167	1
Wdr37	0.0479345	-0.586953	0	0.167	1
Spata5	0.0479345	-0.587658	0	0.167	1
Kif20a	0.0479345	-0.606198	0	0.167	1
Taf13	0.0479345	-0.61903	0	0.167	1
Mta1	0.0479345	-0.628259	0	0.167	1
Slc25a51	0.0479345	-0.633542	0	0.167	1
Zfp277	0.0479345	-0.637316	0	0.167	1
Ero1l	0.0479345	-0.637316	0	0.167	1
X5031425E22Rik	0.0479345	-0.643242	0	0.167	1
Cab39l	0.0479345	-0.652393	0	0.167	1
Cdip1	0.0479345	-0.6768	0	0.167	1
Exoc7	0.0479345	-0.685579	0	0.167	1
Iws1	0.0479345	-0.687034	0	0.167	1
Gtf2a1	0.0479345	-0.695555	0	0.167	1
Pithd1	0.0479345	-0.702756	0	0.167	1
Xdh	0.0479345	-0.704213	0	0.167	1
Mdc1	0.0479345	-0.70738	0	0.167	1
Galk2	0.0479345	-0.710869	0	0.167	1
Pikfyve	0.0479345	-0.711358	0	0.167	1
Taf15	0.0479345	-0.716385	0	0.167	1
Jmy	0.0479345	-0.731373	0	0.167	1
Ccdc127	0.0479345	-0.737188	0	0.167	1
Inafm2	0.0479345	-0.738361	0	0.167	1
Nrm	0.0479345	-0.748351	0	0.167	1
Ppm1j	0.0479345	-0.752215	0	0.167	1
Zranb1	0.0479345	-0.782963	0	0.167	1
Slc2a1	0.0479345	-0.795422	0	0.167	1
Fam179b	0.0479345	-0.799288	0	0.167	1
Dtx3l	0.0479345	-0.80695	0	0.167	1
Fam126b	0.0479345	-0.851804	0	0.167	1
Men1	0.0479345	-0.85265	0	0.167	1
Katnb1	0.0479345	-0.85685	0	0.167	1
Pigf	0.0479345	-0.866834	0	0.167	1
Cdkal1	0.0479345	-0.871971	0	0.167	1
Rufy3	0.0479345	-0.872633	0	0.167	1
Gba2	0.0479345	-0.922026	0	0.167	1
Mbp	0.0479345	-0.925139	0	0.167	1
Trappc6b	0.0479345	-0.929356	0	0.167	1
Ccs	0.0479345	-0.935484	0	0.167	1
Vps11	0.0479345	-0.950694	0	0.167	1
Zbtb10	0.0479345	-0.960986	0	0.167	1
Isg20	0.0479345	-0.969005	0	0.167	1
Wbp5	0.0479345	-0.994031	0	0.167	1
Fam78a	0.0479345	-1.04558	0	0.167	1
Med27	0.0479345	-1.22638	0	0.167	1
Rpl39	0.0481405	0.734757	0.696	0.444	1
Gimap8	0.0488929	-0.702791	0.13	0.389	1
Ywhae	0.0497358	0.54749	0.826	0.5	1
Trp53inp1	0.0503734	-0.951818	0.217	0.444	1
Acot7	0.0504107	-0.679799	0.261	0.556	1
Ttc7	0.0505438	1.08511	0.304	0.056	1
Sla2	0.0505438	0.98972	0.304	0.056	1
Cept1	0.0505438	0.941301	0.304	0.056	1
Romo1	0.0505438	0.933288	0.304	0.056	1
Polr2h	0.0505438	0.764454	0.304	0.056	1
Ddx21	0.0505438	-1.10603	0.087	0.333	1
Slu7	0.0518917	-0.540547	0.043	0.278	1
Phf2	0.0518917	-0.568132	0.043	0.278	1
Map2k4	0.0518917	-0.620355	0.043	0.278	1
Mycbp2	0.052078	-0.696959	0.348	0.611	1
Selt	0.0528044	0.838623	0.391	0.111	1
Rpl37rt	0.0544667	0.63056	0.696	0.5	1
Fcgr3	0.0551916	0.969607	0.304	0.056	1
Tmem179b	0.0551916	0.913962	0.304	0.056	1
Mapk14	0.0551916	0.893654	0.304	0.056	1
Snhg1	0.0551916	0.877782	0.304	0.056	1
Rcn2	0.0551916	0.638293	0.304	0.056	1
Tspan8	0.0551916	0.615371	0.304	0.056	1
Ost4	0.0551916	0.612368	0.304	0.056	1
Ikbkb	0.0551916	-0.505851	0.087	0.333	1
Hnrnpm	0.0552126	-0.91941	0.261	0.5	1
Arglu1	0.0559829	0.621992	0.478	0.167	1
Grb2	0.0570616	0.787493	0.391	0.111	1
Snx2	0.0570616	0.756269	0.391	0.111	1
Atp6v0b	0.0570616	0.729438	0.391	0.111	1
Lbh	0.0574585	-0.617644	0.13	0.389	1
Tsc22d3	0.0581121	0.782794	0.565	0.222	1
Ngfrap1	0.0583386	-0.765849	0.217	0.444	1
Serinc3	0.0597101	0.985993	0.87	0.778	1
Cdk4	0.0600954	0.667419	0.478	0.167	1
Cybb	0.0601903	0.843453	0.304	0.056	1
Zap70	0.0601903	0.798854	0.304	0.056	1
Reep5	0.0601903	0.704645	0.304	0.056	1
Pgam5	0.0601903	0.58625	0.304	0.056	1
Mmd	0.0601903	0.582641	0.304	0.056	1
Vdac2	0.0619025	-0.617071	0.348	0.556	1
Abracl	0.0634057	0.341398	0.522	0.167	1
Fermt3	0.0639798	-0.999776	0.174	0.389	1
Mien1	0.0639798	-1.00836	0.174	0.389	1
Hcls1	0.0649767	0.69641	0.435	0.167	1
Dynlrb1	0.0649767	0.620042	0.435	0.167	1
Amica1	0.0655586	0.711248	0.304	0.056	1
Fuca1	0.0655586	0.66768	0.304	0.056	1
Fam89b	0.0655586	0.638764	0.304	0.056	1
Med11	0.0655586	0.522657	0.304	0.056	1
Myo1g	0.0655586	0.437944	0.304	0.056	1
Rpl29	0.0660554	0.666575	0.609	0.222	1
Pik3cd	0.0664344	0.573242	0.391	0.111	1
Napsa	0.0670393	-0.991892	0.13	0.333	1
Tcof1	0.068966	-0.774104	0.174	0.389	1
Bscl2	0.0690731	0.525551	0.478	0.167	1
Add3	0.0697214	0.745983	0.435	0.167	1
Tagln2	0.0698959	0.366308	0.696	0.444	1
Pltp	0.0700791	1.5089	0.174	0	1
Ralgps2	0.0700791	1.17803	0.174	0	1
Zmat5	0.0700791	0.912379	0.174	0	1
Cd79b	0.0701251	1.24427	0.174	0	1
Nin	0.0701251	1.08936	0.174	0	1
Blnk	0.0701251	1.01872	0.174	0	1
Plp2	0.0701251	0.988616	0.174	0	1
Pkig	0.0701251	0.987794	0.174	0	1
Arid1b	0.0701251	0.961467	0.174	0	1
Irf5	0.0701251	0.95623	0.174	0	1
Dnlz	0.0701251	0.956102	0.174	0	1
Ckmt1	0.0701251	0.904089	0.174	0	1
Sesn1	0.0701251	0.900481	0.174	0	1
Nfrkb	0.0701251	0.876669	0.174	0	1
Adck2	0.0701251	0.846508	0.174	0	1
Il16	0.0701251	0.835633	0.174	0	1
Tmem170b	0.0701251	0.815007	0.174	0	1
Crebrf	0.0701251	0.813909	0.174	0	1
Gnl2	0.0701251	0.806563	0.174	0	1
Swap70	0.0701251	0.806251	0.174	0	1
Rgs19	0.0701251	0.805555	0.174	0	1
Nfs1	0.0701251	0.789816	0.174	0	1
Cd300lf	0.0701251	0.789748	0.174	0	1
Fbxl5	0.0701251	0.788522	0.174	0	1
Setdb1	0.0701251	0.782329	0.174	0	1
Vgll4	0.0701251	0.772384	0.174	0	1
Slc30a9	0.0701251	0.770866	0.174	0	1
Pi4ka	0.0701251	0.760471	0.174	0	1
Sqle	0.0701251	0.759801	0.174	0	1
Dnajb6	0.0701251	0.755541	0.174	0	1
Tspan9	0.0701251	0.75249	0.174	0	1
Rpain	0.0701251	0.744577	0.174	0	1
Clk3	0.0701251	0.739046	0.174	0	1
Nop56	0.0701251	0.736757	0.174	0	1
Flcn	0.0701251	0.735353	0.174	0	1
Atxn7	0.0701251	0.724831	0.174	0	1
Hook2	0.0701251	0.724662	0.174	0	1
Akap8l	0.0701251	0.7231	0.174	0	1
Parp1	0.0701251	0.708575	0.174	0	1
Prap1	0.0701251	0.702493	0.174	0	1
Atm	0.0701251	0.700182	0.174	0	1
Peli2	0.0701251	0.696009	0.174	0	1
Mal2	0.0701251	0.690735	0.174	0	1
Spin1	0.0701251	0.688162	0.174	0	1
Fdx1	0.0701251	0.684906	0.174	0	1
Cnot4	0.0701251	0.681742	0.174	0	1
Myo1e	0.0701251	0.675305	0.174	0	1
Ptrhd1	0.0701251	0.66143	0.174	0	1
Nmd3	0.0701251	0.655723	0.174	0	1
Ndufa9	0.0701251	0.655274	0.174	0	1
Eps8l2	0.0701251	0.650818	0.174	0	1
Zbtb25	0.0701251	0.648048	0.174	0	1
Ndfip1	0.0701251	0.640882	0.174	0	1
Mybbp1a	0.0701251	0.622703	0.174	0	1
Blvrb	0.0701251	0.611117	0.174	0	1
Stam2	0.0701251	0.610853	0.174	0	1
Carkd	0.0701251	0.609097	0.174	0	1
Cttnbp2nl	0.0701251	0.605881	0.174	0	1
Fyttd1	0.0701251	0.602264	0.174	0	1
Trabd	0.0701251	0.593912	0.174	0	1
Gmnn	0.0701251	0.592959	0.174	0	1
Smim24	0.0701251	0.591695	0.174	0	1
Rab27a	0.0701251	0.576616	0.174	0	1
Glod5	0.0701251	0.576106	0.174	0	1
Otub1	0.0701251	0.573329	0.174	0	1
Vps51	0.0701251	0.572976	0.174	0	1
Ifnar2	0.0701251	0.570124	0.174	0	1
Mrps34	0.0701251	0.567464	0.174	0	1
Gtf3a	0.0701251	0.56519	0.174	0	1
X4833439L19Rik	0.0701251	0.56314	0.174	0	1
Ilkap	0.0701251	0.562783	0.174	0	1
Pigyl	0.0701251	0.551757	0.174	0	1
Msl3	0.0701251	0.539317	0.174	0	1
Tmem205	0.0701251	0.536493	0.174	0	1
Crk	0.0701251	0.520285	0.174	0	1
Sf3b4	0.0701251	0.516654	0.174	0	1
Ralgapa1	0.0701251	0.515665	0.174	0	1
Smad1	0.0701251	0.510725	0.174	0	1
Bcl7c	0.0701251	0.505228	0.174	0	1
Nf2	0.0701251	0.504447	0.174	0	1
Psmd2	0.0701251	0.503609	0.174	0	1
Otulin	0.0701251	0.489587	0.174	0	1
Smchd1	0.0701251	0.489131	0.174	0	1
Mthfd2	0.0701251	0.486121	0.174	0	1
Rbbp5	0.0701251	0.482109	0.174	0	1
Prpf6	0.0701251	0.477144	0.174	0	1
Tfe3	0.0701251	0.471101	0.174	0	1
Atp6v1b2	0.0701251	0.46188	0.174	0	1
Srebf2	0.0701251	0.453221	0.174	0	1
Ccdc132	0.0701251	0.453221	0.174	0	1
Cdc73	0.0701251	0.438537	0.174	0	1
Hirip3	0.0701251	0.432556	0.174	0	1
Ndufaf7	0.0701251	0.424384	0.174	0	1
Atic	0.0701251	0.417186	0.174	0	1
Ptk2b	0.0708062	-0.671004	0.304	0.556	1
Pdcl3	0.0713157	0.553874	0.304	0.056	1
Tfam	0.0713157	0.515903	0.304	0.056	1
Fbp2	0.0713157	0.471788	0.304	0.056	1
Flt3l	0.0726306	-0.800009	0.13	0.333	1
Lgals2	0.0739593	0.766883	0.478	0.167	1
Elp2	0.0752165	-0.541919	0.043	0.222	1
Sypl	0.0752165	-0.575608	0.043	0.222	1
Rc3h2	0.0752165	-0.600087	0.043	0.222	1
Lonp2	0.0752165	-0.609319	0.043	0.222	1
Dnttip1	0.0752165	-0.609358	0.043	0.222	1
Gnl1	0.0752165	-0.697604	0.043	0.222	1
Stk38	0.0752165	-0.713061	0.043	0.222	1
Bdh1	0.0752165	-0.762251	0.043	0.222	1
Mllt4	0.0752165	-0.80103	0.043	0.222	1
Brwd1	0.0752165	-0.832064	0.043	0.222	1
Ifi27	0.0752165	-0.833227	0.043	0.222	1
Uba7	0.0752165	-0.845618	0.043	0.222	1
Dld	0.0752165	-0.904708	0.043	0.222	1
Tiparp	0.0752165	-0.986892	0.043	0.222	1
Actr3	0.0755121	-0.683512	0.304	0.556	1
Lamp1	0.075528	0.783325	0.522	0.222	1
Sin3b	0.0770401	0.553435	0.391	0.111	1
Mapk3	0.0770401	0.460124	0.391	0.111	1
Rbm17	0.0779049	0.731287	0.261	0.056	1
Bcl2l13	0.0779049	0.719151	0.261	0.056	1
Mapk9	0.0779049	0.718564	0.261	0.056	1
Mgat4a	0.0779049	0.605792	0.261	0.056	1
Hip1r	0.0779049	-0.691713	0.087	0.278	1
Xpo7	0.0779049	-1.2094	0.087	0.278	1
Ppp2r4	0.078598	-0.7988	0.13	0.333	1
Srp72	0.0798968	-0.671781	0.174	0.389	1
Gas5	0.0801485	0.877292	0.478	0.222	1
Pnrc1	0.0823102	-0.511536	0.652	0.833	1
Sqstm1	0.0825151	0.347211	0.609	0.333	1
Rps28	0.0830203	0.779363	0.696	0.5	1
Pigq	0.0831081	-0.466553	0.043	0.222	1
Elp3	0.0831081	-0.513304	0.043	0.222	1
Bola2	0.0831081	-0.621052	0.043	0.222	1
Psmd11	0.0831081	-0.624782	0.043	0.222	1
Vimp	0.0831081	-0.75721	0.043	0.222	1
Commd6	0.0831081	-0.764716	0.043	0.222	1
Atp2b4	0.0831081	-0.852624	0.043	0.222	1
Cluh	0.0840731	-0.468968	0.087	0.333	1
Upf3b	0.0849055	1.00506	0.261	0.056	1
Nudt18	0.0849055	0.870097	0.261	0.056	1
Flot1	0.0849055	0.861739	0.261	0.056	1
Supt6	0.0849055	0.802509	0.261	0.056	1
Sgpl1	0.0849055	0.642672	0.261	0.056	1
Raf1	0.0849055	0.609257	0.261	0.056	1
Cycs	0.0849055	0.6041	0.261	0.056	1
Rmnd5b	0.0849055	0.553292	0.261	0.056	1
Gyg	0.0849055	-0.707638	0.087	0.278	1
Tacc3	0.0849055	-0.857753	0.087	0.278	1
Gorasp2	0.0849055	-0.979255	0.087	0.278	1
Zc3h15	0.0849584	-0.762452	0.13	0.333	1
Mgea5	0.0849584	-0.830479	0.13	0.333	1
Cct6a	0.0855428	-0.895895	0.304	0.444	1
Dusp1	0.0856898	-0.521046	0.304	0.556	1
Nars	0.0858684	-0.619306	0.174	0.389	1
Vps37b	0.0883342	-0.590835	0.435	0.611	1
Cd3d	0.0887105	-1.02496	0.217	0.444	1
Cmip	0.0889867	0.389653	0.391	0.111	1
Rpl28	0.0890048	0.400367	0.913	0.667	1
Ssr3	0.0903342	-0.904394	0.261	0.444	1
Ganab	0.0909029	0.798519	0.348	0.111	1
Aebp2	0.0909029	0.651727	0.348	0.111	1
R3hdm4	0.0909029	0.563586	0.348	0.111	1
Cops2	0.0916575	-0.545255	0.043	0.222	1
Chst11	0.0916575	-0.605258	0.043	0.222	1
Gmeb2	0.0916575	-0.647204	0.043	0.222	1
Mrpl11	0.0916575	-0.684988	0.043	0.222	1
Nt5e	0.0916575	-0.692646	0.043	0.222	1
Relt	0.0916575	-0.695168	0.043	0.222	1
Arrdc3	0.0916575	-0.697584	0.043	0.222	1
Pmaip1	0.0916575	-0.863459	0.043	0.222	1
Maff	0.0917288	-1.02893	0.13	0.333	1
Tpi1	0.0917322	0.416459	0.435	0.167	1
Akna	0.0921956	-0.538632	0.174	0.389	1
Fam192a	0.0923733	0.658004	0.261	0.056	1
Alyref	0.0924063	0.805805	0.261	0.056	1
Abcb1a	0.0924063	0.795822	0.261	0.056	1
Mcts1	0.0924063	0.703404	0.261	0.056	1
Nsa2	0.0924063	0.671747	0.261	0.056	1
Ppp4c	0.0924063	0.652923	0.261	0.056	1
Sf3a3	0.0924063	0.614464	0.261	0.056	1
Zfp664	0.0924063	0.56689	0.261	0.056	1
Adam17	0.0924063	0.562298	0.261	0.056	1
Dnajc8	0.0924063	0.51765	0.261	0.056	1
Hypk	0.0924063	0.508474	0.261	0.056	1
Wdr43	0.0924063	-0.670398	0.087	0.278	1
Gatad1	0.0924063	-0.711554	0.087	0.278	1
Dnajc1	0.0924063	-0.809827	0.087	0.278	1
Rasa2	0.0924063	-0.873719	0.087	0.278	1
Ifi203	0.0924063	-0.874314	0.087	0.278	1
Ide	0.0924067	0.619312	0.391	0.167	1
Cox6a1	0.0930873	0.444126	0.696	0.5	1
Sla	0.094836	-1.00862	0.217	0.444	1
Rpl3	0.0952105	-0.276372	0.913	0.944	1
Rps29	0.0952249	0.427661	0.957	0.889	1
Rps24	0.0955634	0.349081	1	1	1
Rpn2	0.0960378	0.803488	0.565	0.278	1
Hint1	0.0960378	0.505633	0.565	0.278	1
Smap1	0.0977376	0.494804	0.348	0.111	1
Slc25a39	0.0977633	0.651021	0.348	0.111	1
Snrpf	0.0977633	0.613534	0.348	0.111	1
Gng10	0.0977633	0.610241	0.348	0.111	1
Ndufs7	0.0977633	0.453067	0.348	0.111	1
Lrrfip1	0.0988919	-0.667707	0.174	0.389	1
Copg1	0.0989101	0.545807	0.391	0.167	1
Rbm10	0.0989261	0.813772	0.304	0.111	1
Fubp1	0.0989261	-0.641569	0.13	0.333	1
Nfkbiz	0.10043	0.900398	0.261	0.056	1
Cnp	0.10043	0.751657	0.261	0.056	1
Gsn	0.10043	0.724329	0.261	0.056	1
Osbpl3	0.10043	0.674668	0.261	0.056	1
Prrc2c	0.10043	0.617327	0.261	0.056	1
Slc39a14	0.10043	0.592036	0.261	0.056	1
Slmap	0.10043	0.51408	0.261	0.056	1
Rnf167	0.10043	-0.734276	0.087	0.278	1
X2210407C18Rik	0.10043	-1.08642	0.087	0.278	1
Opa1	0.1009	-0.62138	0.043	0.222	1
Rasa3	0.1009	-0.682737	0.043	0.222	1
Dnajc10	0.1009	-0.70657	0.043	0.222	1
Atp13a3	0.101296	-0.626956	0.217	0.444	1
Rab11b	0.105031	0.493496	0.348	0.111	1
Cat	0.10575	0.687935	0.391	0.167	1
Cul3	0.105774	0.559507	0.391	0.167	1
Apobec3	0.106567	0.704293	0.304	0.111	1
Snrnp40	0.106567	0.660031	0.304	0.111	1
Kpna1	0.106567	-0.726959	0.13	0.333	1
Dctn6	0.109	0.632032	0.261	0.056	1
Commd7	0.109	0.502147	0.261	0.056	1
Usmg5	0.109	0.497734	0.261	0.056	1
Tcf3	0.109	0.495637	0.261	0.056	1
Lss	0.109	-0.561392	0.087	0.278	1
Yaf2	0.109	-0.66628	0.087	0.278	1
Bud31	0.109	-0.933071	0.087	0.278	1
Purb	0.109508	-0.965173	0.261	0.444	1
Atp6v1g1	0.11087	-0.293891	0.043	0.222	1
Mtch1	0.11087	-0.301743	0.043	0.222	1
Slc25a53	0.11087	-0.314184	0.043	0.222	1
Taf1d	0.11087	-0.397415	0.043	0.222	1
Birc5	0.11087	-0.408438	0.043	0.222	1
Nsun4	0.11087	-0.514002	0.043	0.222	1
Ppp2r1a	0.111637	0.608633	0.435	0.167	1
Nme1	0.111637	0.506243	0.435	0.167	1
Fkbp8	0.111637	0.437016	0.435	0.167	1
Hvcn1	0.112722	0.512847	0.348	0.111	1
Nop10	0.112722	0.448103	0.348	0.111	1
X1110038B12Rik	0.112722	0.423357	0.348	0.111	1
Lpin1	0.113356	-0.316831	0	0.111	1
Grpel2	0.113356	-0.316831	0	0.111	1
Zfp518a	0.113356	-0.316831	0	0.111	1
Cir1	0.113356	-0.316831	0	0.111	1
Kif22	0.113356	-0.327467	0	0.111	1
Pin1	0.113356	-0.327467	0	0.111	1
Mipep	0.113356	-0.329464	0	0.111	1
Itch	0.113356	-0.329464	0	0.111	1
Fbxw7	0.113356	-0.329464	0	0.111	1
Rassf3	0.113356	-0.331373	0	0.111	1
Trim59	0.113356	-0.331373	0	0.111	1
Mysm1	0.113356	-0.331373	0	0.111	1
Cox16	0.113356	-0.358457	0	0.111	1
Rhobtb3	0.113356	-0.358457	0	0.111	1
Ccar2	0.113356	-0.358457	0	0.111	1
Opa3	0.113356	-0.358457	0	0.111	1
Nln	0.113356	-0.360312	0	0.111	1
Slc7a5	0.113356	-0.360312	0	0.111	1
Eif2b4	0.113356	-0.37241	0	0.111	1
Dao	0.113356	-0.37241	0	0.111	1
Samd8	0.113356	-0.376283	0	0.111	1
Kcnh3	0.113356	-0.376283	0	0.111	1
Trub1	0.113356	-0.376283	0	0.111	1
Paqr7	0.113356	-0.376283	0	0.111	1
Polr3c	0.113356	-0.386308	0	0.111	1
Tmem8	0.113356	-0.3871	0	0.111	1
Aurka	0.113356	-0.3871	0	0.111	1
Dclk2	0.113356	-0.3871	0	0.111	1
Ppil1	0.113356	-0.38733	0	0.111	1
Caap1	0.113356	-0.38733	0	0.111	1
Dimt1	0.113356	-0.388191	0	0.111	1
Adck5	0.113356	-0.388191	0	0.111	1
X1600002H07Rik	0.113356	-0.388191	0	0.111	1
H2.Bl	0.113356	-0.388191	0	0.111	1
Ulk1	0.113356	-0.388191	0	0.111	1
Otud7b	0.113356	-0.389991	0	0.111	1
Izumo4	0.113356	-0.394212	0	0.111	1
Irf2bp1	0.113356	-0.394212	0	0.111	1
C030034I22Rik	0.113356	-0.399711	0	0.111	1
Gm5113	0.113356	-0.399711	0	0.111	1
Haus3	0.113356	-0.407766	0	0.111	1
Gstt3	0.113356	-0.414492	0	0.111	1
Pkp2	0.113356	-0.414716	0	0.111	1
Ppat	0.113356	-0.414716	0	0.111	1
Vamp4	0.113356	-0.419766	0	0.111	1
Sox4	0.113356	-0.419766	0	0.111	1
Panx1	0.113356	-0.419766	0	0.111	1
Ergic1	0.113356	-0.421412	0	0.111	1
Trp53bp1	0.113356	-0.424143	0	0.111	1
Pif1	0.113356	-0.424143	0	0.111	1
Usp45	0.113356	-0.424365	0	0.111	1
Abhd8	0.113356	-0.424365	0	0.111	1
Slc41a1	0.113356	-0.425956	0	0.111	1
Fam208b	0.113356	-0.425956	0	0.111	1
Snx14	0.113356	-0.425956	0	0.111	1
Nle1	0.113356	-0.426177	0	0.111	1
Zfp408	0.113356	-0.426177	0	0.111	1
Plekhg1	0.113356	-0.42769	0	0.111	1
Znfx1	0.113356	-0.42769	0	0.111	1
Glipr2	0.113356	-0.42769	0	0.111	1
Ing3	0.113356	-0.42769	0	0.111	1
Adtrp	0.113356	-0.427911	0	0.111	1
Bsn	0.113356	-0.427911	0	0.111	1
Thg1l	0.113356	-0.430998	0	0.111	1
Rprd2	0.113356	-0.432798	0	0.111	1
Zfp516	0.113356	-0.43452	0	0.111	1
Oma1	0.113356	-0.434605	0	0.111	1
Tsr1	0.113356	-0.436299	0	0.111	1
Pcgf6	0.113356	-0.439802	0	0.111	1
Zxdb	0.113356	-0.439802	0	0.111	1
Uty	0.113356	-0.439802	0	0.111	1
Erich1	0.113356	-0.440437	0	0.111	1
P2ry1	0.113356	-0.442627	0	0.111	1
Cfi	0.113356	-0.442845	0	0.111	1
Ppih	0.113356	-0.442845	0	0.111	1
Repin1	0.113356	-0.442845	0	0.111	1
Lig3	0.113356	-0.445842	0	0.111	1
Srek1ip1	0.113356	-0.446289	0	0.111	1
Abcb6	0.113356	-0.449357	0	0.111	1
Nsmf	0.113356	-0.45564	0	0.111	1
Tulp4	0.113356	-0.457396	0	0.111	1
Rhoc	0.113356	-0.457396	0	0.111	1
Fnbp1l	0.113356	-0.457396	0	0.111	1
Inip	0.113356	-0.462188	0	0.111	1
Rbm34	0.113356	-0.462188	0	0.111	1
Rltpr	0.113356	-0.473556	0	0.111	1
Hdgfrp2	0.113356	-0.47406	0	0.111	1
Cdc25c	0.113356	-0.47406	0	0.111	1
Gmcl1	0.113356	-0.47406	0	0.111	1
Whamm	0.113356	-0.47406	0	0.111	1
Nfe2l1	0.113356	-0.478637	0	0.111	1
Gm1123	0.113356	-0.478637	0	0.111	1
Gopc	0.113356	-0.484921	0	0.111	1
Ap3m1	0.113356	-0.484921	0	0.111	1
Lgr5	0.113356	-0.48513	0	0.111	1
Sft2d1	0.113356	-0.48513	0	0.111	1
Fam46a	0.113356	-0.493447	0	0.111	1
Svil	0.113356	-0.496363	0	0.111	1
Gabpa	0.113356	-0.497306	0	0.111	1
X4933412E12Rik	0.113356	-0.497512	0	0.111	1
Cog2	0.113356	-0.497512	0	0.111	1
Pgap2	0.113356	-0.499199	0	0.111	1
Mark3	0.113356	-0.500261	0	0.111	1
Itgb3	0.113356	-0.507251	0	0.111	1
Polk	0.113356	-0.508284	0	0.111	1
Glt8d1	0.113356	-0.508609	0	0.111	1
Tmf1	0.113356	-0.508609	0	0.111	1
Pcyt2	0.113356	-0.509737	0	0.111	1
Gpn3	0.113356	-0.509737	0	0.111	1
Dhx32	0.113356	-0.509737	0	0.111	1
Dffb	0.113356	-0.511093	0	0.111	1
Cdkn1c	0.113356	-0.511093	0	0.111	1
Cdk5rap1	0.113356	-0.512805	0	0.111	1
Krit1	0.113356	-0.516051	0	0.111	1
Tbpl1	0.113356	-0.51986	0	0.111	1
Tubgcp6	0.113356	-0.51986	0	0.111	1
Tex264	0.113356	-0.51986	0	0.111	1
Sos1	0.113356	-0.521507	0	0.111	1
Bmpr1a	0.113356	-0.525079	0	0.111	1
Slc22a15	0.113356	-0.525079	0	0.111	1
Zcchc14	0.113356	-0.525079	0	0.111	1
Eif2ak4	0.113356	-0.525432	0	0.111	1
Lrrc1	0.113356	-0.525432	0	0.111	1
Atad3a	0.113356	-0.526533	0	0.111	1
Ccdc61	0.113356	-0.526533	0	0.111	1
Ing2	0.113356	-0.526613	0	0.111	1
Znrf3	0.113356	-0.533356	0	0.111	1
Ylpm1	0.113356	-0.537252	0	0.111	1
Ap5m1	0.113356	-0.537252	0	0.111	1
Kif14	0.113356	-0.541931	0	0.111	1
Ecm1	0.113356	-0.542577	0	0.111	1
Ercc4	0.113356	-0.559498	0	0.111	1
Phf23	0.113356	-0.560293	0	0.111	1
Kdsr	0.113356	-0.568731	0	0.111	1
Natd1	0.113356	-0.568731	0	0.111	1
Irf9	0.113356	-0.568731	0	0.111	1
Agap3	0.113356	-0.569309	0	0.111	1
Piga	0.113356	-0.569309	0	0.111	1
Kif16b	0.113356	-0.572357	0	0.111	1
Clpx	0.113356	-0.575538	0	0.111	1
Nrip1	0.113356	-0.582843	0	0.111	1
Rpgr	0.113356	-0.583417	0	0.111	1
Tgfb3	0.113356	-0.586562	0	0.111	1
Cdon	0.113356	-0.593223	0	0.111	1
Rabep1	0.113356	-0.599866	0	0.111	1
Cramp1l	0.113356	-0.60063	0	0.111	1
Pigh	0.113356	-0.604576	0	0.111	1
Nrgn	0.113356	-0.610025	0	0.111	1
Hnrnph2	0.113356	-0.610522	0	0.111	1
Psmg4	0.113356	-0.620025	0	0.111	1
Zfp763	0.113356	-0.632365	0	0.111	1
Spsb3	0.113356	-0.634724	0	0.111	1
Arnt	0.113356	-0.634724	0	0.111	1
Jade2	0.113356	-0.63893	0	0.111	1
Mmp7	0.113356	-0.63893	0	0.111	1
Snrnp25	0.113356	-0.641497	0	0.111	1
Ptgs1	0.113356	-0.642299	0	0.111	1
Taok2	0.113356	-0.645362	0	0.111	1
Flnb	0.113356	-0.661543	0	0.111	1
Gorab	0.113356	-0.662243	0	0.111	1
Lrp6	0.113356	-0.662243	0	0.111	1
Aktip	0.113356	-0.662243	0	0.111	1
Mtmr4	0.113356	-0.663006	0	0.111	1
Fermt1	0.113356	-0.665073	0	0.111	1
Setd6	0.113356	-0.665073	0	0.111	1
Epb4.1l3	0.113356	-0.671662	0	0.111	1
Exosc1	0.113356	-0.671761	0	0.111	1
Mapk1ip1	0.113356	-0.673112	0	0.111	1
Arap1	0.113356	-0.674094	0	0.111	1
Bphl	0.113356	-0.675506	0	0.111	1
Dis3l	0.113356	-0.677805	0	0.111	1
Bag4	0.113356	-0.678333	0	0.111	1
E4f1	0.113356	-0.686979	0	0.111	1
Pdxk	0.113356	-0.688249	0	0.111	1
Gipc2	0.113356	-0.711892	0	0.111	1
Hsdl2	0.113356	-0.711892	0	0.111	1
Nisch	0.113356	-0.716623	0	0.111	1
Galm	0.113356	-0.716623	0	0.111	1
Trmt61b	0.113356	-0.72627	0	0.111	1
Vapb	0.113356	-0.741255	0	0.111	1
Hspa4l	0.113356	-0.741255	0	0.111	1
Crebbp	0.113356	-0.744515	0	0.111	1
Adsl	0.113356	-0.74971	0	0.111	1
Meaf6	0.113356	-0.754776	0	0.111	1
Alkbh6	0.113356	-0.800801	0	0.111	1
Mrpl53	0.113356	-0.800953	0	0.111	1
Prr14	0.113356	-0.805509	0	0.111	1
Ccdc125	0.113356	-0.814512	0	0.111	1
Zfp276	0.113356	-0.841275	0	0.111	1
Sh3pxd2a	0.113356	-0.96731	0	0.111	1
Cutc	0.113356	-0.973791	0	0.111	1
Fam96b	0.113356	-1.00485	0	0.111	1
Odc1	0.113356	-1.02384	0	0.111	1
Unc13d	0.113356	-1.07901	0	0.111	1
Scin	0.113356	-1.12681	0	0.111	1
X1810037I17Rik	0.113446	-0.488018	0.174	0.389	1
Vapa	0.114669	0.865145	0.304	0.111	1
Malt1	0.114669	0.691357	0.304	0.111	1
Ppib	0.115088	-0.467208	0.565	0.722	1
Eif4b	0.11657	-0.775374	0.261	0.444	1
Ubl5	0.116844	-0.388271	0.304	0.5	1
Akr1c13	0.118138	0.451118	0.261	0.056	1
Fasn	0.118138	0.444977	0.261	0.056	1
X2210016L21Rik	0.118138	0.393329	0.261	0.056	1
Ppp1r11	0.118138	0.356363	0.261	0.056	1
Gtf2b	0.118138	0.31382	0.261	0.056	1
Acd	0.118138	0.300291	0.261	0.056	1
Stx16	0.118138	-0.361917	0.087	0.278	1
Tmx3	0.118138	-0.41283	0.087	0.278	1
Ccdc53	0.118138	-0.484779	0.087	0.278	1
Nudt3	0.118138	-0.560277	0.087	0.278	1
Tpt1	0.118832	-0.312917	1	1	1
Atp5o	0.119382	0.466518	0.739	0.444	1
Drap1	0.120631	0.773823	0.391	0.167	1
Rangap1	0.120631	0.71057	0.391	0.167	1
Tnrc6b	0.120631	0.699689	0.391	0.167	1
Acat1	0.120631	0.680217	0.391	0.167	1
Aup1	0.120631	0.65881	0.391	0.167	1
Rbm25	0.120849	0.76978	0.348	0.111	1
Hipk1	0.120849	0.618416	0.348	0.111	1
Pag1	0.120849	-0.799983	0.174	0.333	1
Capns1	0.121	-0.607735	0.391	0.667	1
Abce1	0.122794	-0.601461	0.217	0.444	1
Zdhhc13	0.123082	0.562054	0.13	0	1
Zfp687	0.123162	1.11513	0.13	0	1
Vps33a	0.123162	0.950255	0.13	0	1
Ola1	0.123162	0.939629	0.13	0	1
Stx3	0.123162	0.92137	0.13	0	1
Guca2b	0.123162	0.909313	0.13	0	1
Rbm33	0.123162	0.887527	0.13	0	1
Cdc14a	0.123162	0.871642	0.13	0	1
Rph3al	0.123162	0.857037	0.13	0	1
Crls1	0.123162	0.834467	0.13	0	1
Ncoa1	0.123162	0.82595	0.13	0	1
Slc9a1	0.123162	0.819594	0.13	0	1
Slc50a1	0.123162	0.81941	0.13	0	1
Pbx2	0.123162	0.819081	0.13	0	1
Ampd2	0.123162	0.796274	0.13	0	1
Simc1	0.123162	0.79587	0.13	0	1
Tbc1d4	0.123162	0.788989	0.13	0	1
Pex16	0.123162	0.766308	0.13	0	1
Dhx30	0.123162	0.756572	0.13	0	1
Lrch1	0.123162	0.752458	0.13	0	1
Ddit4	0.123162	0.746391	0.13	0	1
Bcl9	0.123162	0.74308	0.13	0	1
Hpgd	0.123162	0.742882	0.13	0	1
Kctd5	0.123162	0.740749	0.13	0	1
Aagab	0.123162	0.734844	0.13	0	1
Sidt2	0.123162	0.734022	0.13	0	1
Suclg2	0.123162	0.73217	0.13	0	1
Sms	0.123162	0.731773	0.13	0	1
Cfp	0.123162	0.72008	0.13	0	1
Madd	0.123162	0.715217	0.13	0	1
Uqcrb	0.123162	0.71291	0.13	0	1
Plekho1	0.123162	0.709249	0.13	0	1
Cops5	0.123162	0.709196	0.13	0	1
Fam3c	0.123162	0.707461	0.13	0	1
Nat10	0.123162	0.703747	0.13	0	1
Zmym3	0.123162	0.703594	0.13	0	1
Vps36	0.123162	0.697901	0.13	0	1
Tprkb	0.123162	0.694159	0.13	0	1
Cd274	0.123162	0.686925	0.13	0	1
Usp28	0.123162	0.684527	0.13	0	1
Mfsd6	0.123162	0.684053	0.13	0	1
Gtf2f2	0.123162	0.664842	0.13	0	1
X4930453N24Rik	0.123162	0.663512	0.13	0	1
Srgap2	0.123162	0.663455	0.13	0	1
Ino80e	0.123162	0.663162	0.13	0	1
Rbm6	0.123162	0.662168	0.13	0	1
Cd151	0.123162	0.657624	0.13	0	1
Lrp8	0.123162	0.657171	0.13	0	1
Cyb5r1	0.123162	0.652579	0.13	0	1
Zfp322a	0.123162	0.648025	0.13	0	1
Fbxw11	0.123162	0.647602	0.13	0	1
Abhd13	0.123162	0.644135	0.13	0	1
Bcar3	0.123162	0.640223	0.13	0	1
Abhd14b	0.123162	0.638096	0.13	0	1
Plin3	0.123162	0.637676	0.13	0	1
Lrrfip2	0.123162	0.636723	0.13	0	1
Tpcn1	0.123162	0.635287	0.13	0	1
Tdrd7	0.123162	0.63102	0.13	0	1
Ppp1r21	0.123162	0.617723	0.13	0	1
Ccp110	0.123162	0.617351	0.13	0	1
Gle1	0.123162	0.615183	0.13	0	1
Arl6ip4	0.123162	0.611554	0.13	0	1
Rgs14	0.123162	0.604787	0.13	0	1
Atxn7l3	0.123162	0.603593	0.13	0	1
Cyp4f13	0.123162	0.599181	0.13	0	1
Tmem243	0.123162	0.596908	0.13	0	1
Angel2	0.123162	0.596543	0.13	0	1
Cda	0.123162	0.593561	0.13	0	1
Cenpk	0.123162	0.593483	0.13	0	1
Usp22	0.123162	0.589843	0.13	0	1
Cmtm4	0.123162	0.588882	0.13	0	1
Sdhaf2	0.123162	0.587995	0.13	0	1
Lrpap1	0.123162	0.585791	0.13	0	1
Gm15421	0.123162	0.583353	0.13	0	1
Slc25a22	0.123162	0.579054	0.13	0	1
Ftx	0.123162	0.577526	0.13	0	1
Med19	0.123162	0.575129	0.13	0	1
Ttc13	0.123162	0.573204	0.13	0	1
Ppp1r9b	0.123162	0.57244	0.13	0	1
Zfp639	0.123162	0.568543	0.13	0	1
Cox18	0.123162	0.568115	0.13	0	1
Mfsd1	0.123162	0.564242	0.13	0	1
Drg2	0.123162	0.561697	0.13	0	1
Fcf1	0.123162	0.561697	0.13	0	1
Klf5	0.123162	0.559051	0.13	0	1
Atp8b1	0.123162	0.557651	0.13	0	1
Itpripl1	0.123162	0.556222	0.13	0	1
Cym	0.123162	0.555785	0.13	0	1
Rpp30	0.123162	0.552625	0.13	0	1
Tor3a	0.123162	0.551288	0.13	0	1
Heatr1	0.123162	0.550344	0.13	0	1
Gcdh	0.123162	0.547527	0.13	0	1
Ormdl3	0.123162	0.545669	0.13	0	1
Sema4a	0.123162	0.542379	0.13	0	1
Azi2	0.123162	0.539926	0.13	0	1
Mcee	0.123162	0.533788	0.13	0	1
Lcmt1	0.123162	0.529478	0.13	0	1
Bcl2l12	0.123162	0.525896	0.13	0	1
Gpcpd1	0.123162	0.524938	0.13	0	1
Klhl21	0.123162	0.524183	0.13	0	1
Rp2h	0.123162	0.522768	0.13	0	1
Ncoa6	0.123162	0.522423	0.13	0	1
Ndufaf2	0.123162	0.520092	0.13	0	1
Fam98c	0.123162	0.518576	0.13	0	1
Phf21a	0.123162	0.518387	0.13	0	1
Haus2	0.123162	0.515551	0.13	0	1
Tmem63a	0.123162	0.51336	0.13	0	1
Rnf26	0.123162	0.513264	0.13	0	1
Tmem70	0.123162	0.512333	0.13	0	1
Mpzl2	0.123162	0.5121	0.13	0	1
Anpep	0.123162	0.510297	0.13	0	1
Mtx2	0.123162	0.509854	0.13	0	1
Ranbp9	0.123162	0.508745	0.13	0	1
Atp7a	0.123162	0.506869	0.13	0	1
Map2k5	0.123162	0.504366	0.13	0	1
Nmral1	0.123162	0.50385	0.13	0	1
Tpgs1	0.123162	0.502799	0.13	0	1
Nr2c2ap	0.123162	0.501485	0.13	0	1
Mettl20	0.123162	0.49877	0.13	0	1
Zfyve19	0.123162	0.498491	0.13	0	1
Serinc2	0.123162	0.498488	0.13	0	1
Bet1l	0.123162	0.495772	0.13	0	1
Aldh2	0.123162	0.494973	0.13	0	1
Rragc	0.123162	0.493133	0.13	0	1
Adssl1	0.123162	0.492422	0.13	0	1
Rbm47	0.123162	0.492242	0.13	0	1
Tmem194	0.123162	0.49111	0.13	0	1
Mfsd5	0.123162	0.490041	0.13	0	1
Ncor2	0.123162	0.486394	0.13	0	1
Tmem54	0.123162	0.485538	0.13	0	1
Prpf3	0.123162	0.485125	0.13	0	1
Tmem127	0.123162	0.485042	0.13	0	1
Fbxo25	0.123162	0.48486	0.13	0	1
Efna1	0.123162	0.484601	0.13	0	1
Polb	0.123162	0.483712	0.13	0	1
Kif1bp	0.123162	0.483356	0.13	0	1
Smim19	0.123162	0.482989	0.13	0	1
Rb1	0.123162	0.479595	0.13	0	1
Itpripl2	0.123162	0.478183	0.13	0	1
Wdr41	0.123162	0.478009	0.13	0	1
Scyl1	0.123162	0.476248	0.13	0	1
Dcaf13	0.123162	0.475906	0.13	0	1
Plekhg2	0.123162	0.4747	0.13	0	1
Il10rb	0.123162	0.474376	0.13	0	1
Igsf5	0.123162	0.473352	0.13	0	1
Zfp52	0.123162	0.472072	0.13	0	1
Pcif1	0.123162	0.465056	0.13	0	1
Zfp386	0.123162	0.464135	0.13	0	1
Nudt8	0.123162	0.463743	0.13	0	1
Ing4	0.123162	0.463633	0.13	0	1
Sde2	0.123162	0.463583	0.13	0	1
Sirt6	0.123162	0.462253	0.13	0	1
Pde12	0.123162	0.46167	0.13	0	1
Akr1e1	0.123162	0.460915	0.13	0	1
Chmp6	0.123162	0.459074	0.13	0	1
Igip	0.123162	0.457565	0.13	0	1
Tti2	0.123162	0.457103	0.13	0	1
X4632415L05Rik	0.123162	0.456052	0.13	0	1
Fip1l1	0.123162	0.456052	0.13	0	1
Zranb2	0.123162	0.453449	0.13	0	1
Ddx18	0.123162	0.452799	0.13	0	1
Phkg2	0.123162	0.452741	0.13	0	1
Txndc16	0.123162	0.452409	0.13	0	1
Alg6	0.123162	0.452409	0.13	0	1
Acbd6	0.123162	0.45189	0.13	0	1
L2hgdh	0.123162	0.450335	0.13	0	1
Zbtb22	0.123162	0.450335	0.13	0	1
Ccnh	0.123162	0.450297	0.13	0	1
Igsf8	0.123162	0.448923	0.13	0	1
Ift140	0.123162	0.448747	0.13	0	1
Pold1	0.123162	0.448295	0.13	0	1
Taok3	0.123162	0.447529	0.13	0	1
Dab1	0.123162	0.446062	0.13	0	1
Sipa1l3	0.123162	0.444194	0.13	0	1
Hras	0.123162	0.439938	0.13	0	1
Hmg20b	0.123162	0.429137	0.13	0	1
Klhl20	0.123162	0.427789	0.13	0	1
Pold3	0.123162	0.427244	0.13	0	1
Maz	0.123162	0.427105	0.13	0	1
Rab4b	0.123162	0.426445	0.13	0	1
Abcc3	0.123162	0.425644	0.13	0	1
Hck	0.123162	0.425644	0.13	0	1
Acy1	0.123162	0.424711	0.13	0	1
Lancl1	0.123162	0.423406	0.13	0	1
Rapgef2	0.123162	0.42102	0.13	0	1
Galk1	0.123162	0.420835	0.13	0	1
Gmds	0.123162	0.418482	0.13	0	1
X2310067B10Rik	0.123162	0.414795	0.13	0	1
Prpf18	0.123162	0.414795	0.13	0	1
Cdc40	0.123162	0.414328	0.13	0	1
Ldlrap1	0.123162	0.413234	0.13	0	1
Prkaa2	0.123162	0.412724	0.13	0	1
Mptx1	0.123162	0.409242	0.13	0	1
Ncaph	0.123162	0.408828	0.13	0	1
Rnf123	0.123162	0.408387	0.13	0	1
Sh2b3	0.123162	0.408005	0.13	0	1
Pelo	0.123162	0.406602	0.13	0	1
Ltv1	0.123162	0.40194	0.13	0	1
Smyd2	0.123162	0.399717	0.13	0	1
Ankfy1	0.123162	0.398007	0.13	0	1
Gnpda2	0.123162	0.398007	0.13	0	1
AI314180	0.123162	0.396289	0.13	0	1
Ltbr	0.123162	0.395499	0.13	0	1
Kcnk1	0.123162	0.395499	0.13	0	1
Prrc1	0.123162	0.394937	0.13	0	1
Cpsf4	0.123162	0.393472	0.13	0	1
Atad2b	0.123162	0.392646	0.13	0	1
Kcnq1	0.123162	0.392171	0.13	0	1
Hps3	0.123162	0.390522	0.13	0	1
Zcchc4	0.123162	0.390427	0.13	0	1
Ppox	0.123162	0.386224	0.13	0	1
Pola2	0.123162	0.386224	0.13	0	1
Ube2w	0.123162	0.384522	0.13	0	1
Tspan15	0.123162	0.384513	0.13	0	1
Ankib1	0.123162	0.380593	0.13	0	1
Chpt1	0.123162	0.37941	0.13	0	1
Exosc8	0.123162	0.376297	0.13	0	1
X2610001J05Rik	0.123162	0.37462	0.13	0	1
Tmed4	0.123162	0.37322	0.13	0	1
Stoml2	0.123162	0.372474	0.13	0	1
Mrps27	0.123162	0.371132	0.13	0	1
E130012A19Rik	0.123162	0.370696	0.13	0	1
X1110065P20Rik	0.123162	0.370368	0.13	0	1
Acvr1	0.123162	0.367993	0.13	0	1
Cldn7	0.123162	0.366631	0.13	0	1
Nat2	0.123162	0.364139	0.13	0	1
Tmem45b	0.123162	0.364139	0.13	0	1
Msh3	0.123162	0.361845	0.13	0	1
Adprh	0.123162	0.359468	0.13	0	1
Glrx2	0.123162	0.357334	0.13	0	1
Pygl	0.123162	0.352039	0.13	0	1
Nagk	0.123162	0.349649	0.13	0	1
Gtf2e2	0.123162	0.343043	0.13	0	1
Rufy2	0.123162	0.342745	0.13	0	1
Parp10	0.123162	0.342135	0.13	0	1
Alyref2	0.123162	0.337723	0.13	0	1
Tmem37	0.123162	0.335444	0.13	0	1
Senp7	0.123162	0.331136	0.13	0	1
Lsm5	0.123162	0.331136	0.13	0	1
Sugp2	0.123162	0.329343	0.13	0	1
X1700102H20Rik	0.123162	0.325097	0.13	0	1
Trim37	0.123162	0.324646	0.13	0	1
Ncbp2	0.123162	0.322842	0.13	0	1
Mrps11	0.123162	0.322842	0.13	0	1
Cnot11	0.123162	0.321072	0.13	0	1
Atxn3	0.123162	0.316355	0.13	0	1
Ogfr	0.123162	0.316355	0.13	0	1
X1600002K03Rik	0.123162	0.31408	0.13	0	1
Slc26a3	0.123162	0.306249	0.13	0	1
Arf2	0.123162	0.302132	0.13	0	1
H1f0	0.123162	0.298829	0.13	0	1
Rdh13	0.123162	0.298829	0.13	0	1
Scap	0.123162	0.298829	0.13	0	1
Yipf1	0.123162	0.292394	0.13	0	1
Cd1d1	0.123162	0.291771	0.13	0	1
Mapk7	0.123162	0.291567	0.13	0	1
Gon4l	0.123162	0.284873	0.13	0	1
Wtap	0.123162	0.282996	0.13	0	1
Gale	0.123162	0.281513	0.13	0	1
Pgap3	0.123162	0.261375	0.13	0	1
Rnf13	0.123247	0.990141	0.304	0.111	1
Ppp3r1	0.123247	-0.590292	0.13	0.333	1
Senp6	0.123247	-0.600613	0.13	0.333	1
Rhog	0.124342	0.268439	0.478	0.222	1
Clic1	0.124471	-0.548306	0.478	0.611	1
Capzb	0.126513	-0.325717	0.522	0.833	1
Ndufv2	0.128648	-0.726153	0.217	0.389	1
Tmem229b	0.129324	0.968451	0.217	0.056	1
Sepw1	0.129324	0.693865	0.217	0.056	1
Sft2d2	0.129324	0.601547	0.217	0.056	1
Fam96a	0.129428	0.396091	0.348	0.111	1
Ets1	0.131448	-0.632458	0.304	0.5	1
Oat	0.131457	-0.261001	0.652	0.722	1
Ccl3	0.132319	2.4318	0.304	0.111	1
Rab11a	0.132319	0.611307	0.304	0.111	1
Rps16	0.136775	-0.369413	0.826	0.833	1
Fkbp1a	0.137073	0.504934	0.391	0.167	1
Ptpn6	0.137073	0.401587	0.391	0.167	1
Paics	0.137073	-0.615651	0.217	0.389	1
Anapc5	0.137073	-0.702627	0.217	0.389	1
Tapbp	0.137429	-0.425154	0.348	0.611	1
P2ry10	0.137429	-0.426858	0.348	0.611	1
B4galt1	0.138207	-0.558697	0.087	0.278	1
Tle3	0.138378	0.697531	0.348	0.167	1
Lpxn	0.138473	0.388403	0.348	0.111	1
Aldoa	0.139261	0.687641	0.478	0.278	1
Saraf	0.139261	0.575743	0.478	0.278	1
Huwe1	0.13996	0.424257	0.478	0.222	1
Fam114a2	0.140424	0.649882	0.217	0.056	1
Mpeg1	0.140469	1.26515	0.217	0.056	1
Glul	0.140469	1.06628	0.217	0.056	1
Rnf128	0.140469	1.04577	0.217	0.056	1
Inpp5e	0.140469	0.894563	0.217	0.056	1
Tnpo2	0.140469	0.845869	0.217	0.056	1
Tmem234	0.140469	0.727887	0.217	0.056	1
Cyhr1	0.140469	0.705193	0.217	0.056	1
Hccs	0.140469	0.679255	0.217	0.056	1
Amfr	0.140469	0.67218	0.217	0.056	1
Necap2	0.140469	0.654055	0.217	0.056	1
X2310011J03Rik	0.140469	0.643176	0.217	0.056	1
Mllt6	0.140469	0.642151	0.217	0.056	1
Ctdnep1	0.140469	0.640248	0.217	0.056	1
Ccdc34	0.140469	0.551779	0.217	0.056	1
Pus1	0.140469	0.453789	0.217	0.056	1
Cs	0.141866	0.63218	0.522	0.278	1
X1810026B05Rik	0.141866	-0.546328	0.348	0.5	1
Ptp4a3	0.141899	0.893995	0.304	0.111	1
Ifngr2	0.141899	0.796527	0.304	0.111	1
Unc93b1	0.141899	0.751385	0.304	0.111	1
Kdelr2	0.141899	0.659969	0.304	0.111	1
Pcbp2	0.142108	-0.589825	0.609	0.667	1
Anxa6	0.147427	-0.593933	0.304	0.5	1
Fbrs	0.147567	0.685831	0.348	0.167	1
Rpsa	0.148318	-0.263693	0.87	0.944	1
Trafd1	0.14918	-0.440946	0.087	0.278	1
Cited4	0.14918	-0.573322	0.087	0.278	1
Ube2b	0.150009	0.372456	0.522	0.278	1
Ctsh	0.15197	0.751372	0.304	0.111	1
Tcf12	0.152004	0.568753	0.304	0.111	1
Rnf2	0.152004	-0.331527	0.13	0.333	1
Rps6ka3	0.152004	-0.379162	0.13	0.333	1
Mmadhc	0.152339	0.894609	0.217	0.056	1
Hexb	0.152339	0.856802	0.217	0.056	1
Sirt7	0.152339	0.846092	0.217	0.056	1
Tpp1	0.152339	0.775171	0.217	0.056	1
Mcfd2	0.152339	0.698517	0.217	0.056	1
Exoc3	0.152339	0.634178	0.217	0.056	1
Sap130	0.152339	0.588572	0.217	0.056	1
Eml3	0.152339	0.586377	0.217	0.056	1
Aldh1b1	0.152339	0.56931	0.217	0.056	1
Cebpg	0.152339	0.52211	0.217	0.056	1
Ptgr2	0.152339	0.520206	0.217	0.056	1
Parp2	0.152339	0.502679	0.217	0.056	1
Hdlbp	0.152339	0.471306	0.217	0.056	1
Supv3l1	0.152339	0.45794	0.217	0.056	1
Hnrnpl	0.153205	0.557166	0.522	0.389	1
Kpna4	0.154508	-0.602977	0.13	0.278	1
Otud4	0.154508	-0.660414	0.13	0.278	1
Ube2j1	0.154508	-0.770524	0.13	0.278	1
Sf3a1	0.154508	-0.8147	0.13	0.278	1
Herpud1	0.155193	0.574944	0.391	0.167	1
Vdac1	0.155955	-0.472243	0.304	0.5	1
X2010107E04Rik	0.157215	0.740602	0.348	0.167	1
Zfand6	0.157215	-0.45496	0.174	0.389	1
Hnrnph1	0.157375	-0.606073	0.261	0.444	1
Zfp36l1	0.157388	-0.377236	0.478	0.667	1
Psmd1	0.158014	-0.546186	0.174	0.333	1
Safb	0.158014	-0.805892	0.174	0.333	1
Tob2	0.160806	-0.283782	0.087	0.278	1
Junb	0.162504	-0.39714	0.652	0.778	1
Qars	0.162647	0.577311	0.304	0.111	1
Chst12	0.162647	0.505068	0.304	0.111	1
Pld4	0.162647	0.477146	0.304	0.111	1
Usp14	0.162647	0.405041	0.304	0.111	1
Copb1	0.162647	-0.347223	0.13	0.333	1
X0610010K14Rik	0.164909	0.34729	0.391	0.167	1
Arl5c	0.164956	0.758374	0.217	0.056	1
Rrm2	0.164956	0.694929	0.217	0.056	1
Anapc13	0.164956	0.638819	0.217	0.056	1
Ubn1	0.164956	0.637879	0.217	0.056	1
Cds2	0.164956	0.628904	0.217	0.056	1
Tceb3	0.164956	0.602124	0.217	0.056	1
Man2a2	0.164956	0.563696	0.217	0.056	1
Supt4a	0.164956	0.545257	0.217	0.056	1
Ift27	0.164956	0.531154	0.217	0.056	1
Hadhb	0.164956	0.515581	0.217	0.056	1
Csrp2	0.164956	0.515278	0.217	0.056	1
Rab37	0.164956	0.505427	0.217	0.056	1
Pom121	0.164956	0.454767	0.217	0.056	1
Noc4l	0.164956	0.450293	0.217	0.056	1
Aamp	0.164956	0.406817	0.217	0.056	1
Hsdl1	0.164956	0.403435	0.217	0.056	1
Acadm	0.164956	0.400615	0.217	0.056	1
Rnf4	0.164956	0.398742	0.217	0.056	1
Gtf3c2	0.164956	0.383658	0.217	0.056	1
Hnrnpk	0.165608	0.480296	0.652	0.444	1
Rbm5	0.165802	-0.589123	0.13	0.278	1
Ybx1	0.16718	-0.35397	0.522	0.722	1
Klhdc3	0.167334	0.719406	0.348	0.167	1
Cnot6	0.170919	0.356616	0.609	0.333	1
Mrpl36	0.173843	0.462811	0.304	0.111	1
Tmx1	0.173843	0.450776	0.304	0.111	1
Nono	0.173843	0.436467	0.304	0.111	1
Psme2	0.174125	0.369027	0.478	0.278	1
Nckap1l	0.175076	-0.292467	0.217	0.389	1
2019-09-11	0.175076	-0.500577	0.217	0.389	1
Rac2	0.175704	-0.275014	0.826	0.944	1
Rpl7	0.175892	-0.334568	0.913	0.889	1
Chd1	0.176392	-0.424263	0.043	0.167	1
Coil	0.176392	-0.424549	0.043	0.167	1
Mrps22	0.176392	-0.429195	0.043	0.167	1
Cflar	0.176392	-0.436803	0.043	0.167	1
Ccdc174	0.176392	-0.445296	0.043	0.167	1
Tmem101	0.176392	-0.472989	0.043	0.167	1
Aars	0.176392	-0.477292	0.043	0.167	1
Cactin	0.176392	-0.4798	0.043	0.167	1
Dpcd	0.176392	-0.495701	0.043	0.167	1
Pdcd5	0.176392	-0.495996	0.043	0.167	1
Kantr	0.176392	-0.497529	0.043	0.167	1
Gm4832	0.176392	-0.498281	0.043	0.167	1
Strn3	0.176392	-0.501187	0.043	0.167	1
Specc1l	0.176392	-0.510248	0.043	0.167	1
Mgam	0.176392	-0.518068	0.043	0.167	1
Zfp950	0.176392	-0.523204	0.043	0.167	1
Eif4enif1	0.176392	-0.525223	0.043	0.167	1
Tet3	0.176392	-0.539904	0.043	0.167	1
Ctnnd1	0.176392	-0.54688	0.043	0.167	1
Mtif2	0.176392	-0.54937	0.043	0.167	1
Slc16a1	0.176392	-0.551118	0.043	0.167	1
Fam133b	0.176392	-0.554831	0.043	0.167	1
Traf3ip3	0.176392	-0.557352	0.043	0.167	1
Zdhhc4	0.176392	-0.56122	0.043	0.167	1
Brf1	0.176392	-0.583109	0.043	0.167	1
Ncapg	0.176392	-0.584362	0.043	0.167	1
Klhdc4	0.176392	-0.588186	0.043	0.167	1
Unc45a	0.176392	-0.591396	0.043	0.167	1
Mkks	0.176392	-0.603779	0.043	0.167	1
Mrpl17	0.176392	-0.622313	0.043	0.167	1
Elmo2	0.176392	-0.632281	0.043	0.167	1
Xpot	0.176392	-0.632752	0.043	0.167	1
X2510002D24Rik	0.176392	-0.638229	0.043	0.167	1
Pik3cb	0.176392	-0.644957	0.043	0.167	1
A630072M18Rik	0.176392	-0.652597	0.043	0.167	1
Mvp	0.176392	-0.654968	0.043	0.167	1
Impact	0.176392	-0.658029	0.043	0.167	1
Ppp2r2d	0.176392	-0.658568	0.043	0.167	1
Mtfr1l	0.176392	-0.66092	0.043	0.167	1
Timm10	0.176392	-0.686046	0.043	0.167	1
Slc7a9	0.176392	-0.686863	0.043	0.167	1
Stk19	0.176392	-0.691238	0.043	0.167	1
Vps39	0.176392	-0.697506	0.043	0.167	1
Nol11	0.176392	-0.705809	0.043	0.167	1
Sik3	0.176392	-0.719926	0.043	0.167	1
Trim25	0.176392	-0.721704	0.043	0.167	1
Trp53bp2	0.176392	-0.740568	0.043	0.167	1
Mettl5	0.176392	-0.745591	0.043	0.167	1
X2310039H08Rik	0.176392	-0.752621	0.043	0.167	1
Gnpat	0.176392	-0.767611	0.043	0.167	1
Pigm	0.176392	-0.821618	0.043	0.167	1
Pqlc3	0.176392	-0.841685	0.043	0.167	1
Mdn1	0.176392	-0.856391	0.043	0.167	1
Srebf1	0.176392	-0.857111	0.043	0.167	1
Dus1l	0.176392	-0.878703	0.043	0.167	1
Uimc1	0.176392	-0.926162	0.043	0.167	1
Fiz1	0.176392	-0.926462	0.043	0.167	1
Cd24a	0.176392	-0.960082	0.043	0.167	1
Sptlc1	0.176392	-1.012	0.043	0.167	1
Mrps15	0.176392	-1.02418	0.043	0.167	1
Brox	0.176392	-1.03587	0.043	0.167	1
Pik3r1	0.176412	0.549075	0.435	0.222	1
Gm1821	0.176439	0.519317	0.435	0.222	1
Sfpq	0.177267	-0.644503	0.522	0.667	1
Clns1a	0.177706	-0.688093	0.13	0.278	1
Snx18	0.177706	-0.73103	0.13	0.278	1
Mki67	0.177706	-0.821352	0.13	0.278	1
Bccip	0.178345	0.587387	0.217	0.056	1
Ndufs3	0.178345	0.519279	0.217	0.056	1
Kars	0.178345	0.514753	0.217	0.056	1
Sugp1	0.178345	0.472759	0.217	0.056	1
Rrm1	0.178345	0.471993	0.217	0.056	1
Cdh1	0.178345	0.462182	0.217	0.056	1
Efcab14	0.178345	0.446841	0.217	0.056	1
Ifi27l2a	0.178345	0.445019	0.217	0.056	1
Pspc1	0.178345	0.443202	0.217	0.056	1
Ap4e1	0.178345	0.409474	0.217	0.056	1
Srp9	0.178345	0.405217	0.217	0.056	1
Lpin2	0.178345	0.404124	0.217	0.056	1
Krt18	0.178345	0.368336	0.217	0.056	1
Atf2	0.178345	0.367614	0.217	0.056	1
Dcps	0.178345	0.351787	0.217	0.056	1
Vdac3	0.178345	0.341483	0.217	0.056	1
Arap2	0.178345	0.337165	0.217	0.056	1
Parp8	0.178345	0.336465	0.217	0.056	1
Stxbp3	0.178345	0.298948	0.217	0.056	1
Grap	0.178345	-0.448835	0.087	0.222	1
Nelfb	0.178345	-0.56734	0.087	0.222	1
Gabpb1	0.178345	-0.68501	0.087	0.222	1
Itpr3	0.178345	-0.694747	0.087	0.222	1
Pno1	0.178345	-0.722746	0.087	0.222	1
Rasal3	0.178345	-0.755942	0.087	0.222	1
Ttf2	0.178345	-0.764066	0.087	0.222	1
Syce2	0.178345	-0.81121	0.087	0.222	1
Dpm2	0.178345	-0.835539	0.087	0.222	1
Map1lc3b	0.178345	-0.926218	0.087	0.222	1
Nabp1	0.178345	-0.931474	0.087	0.222	1
Lap3	0.178345	-0.997175	0.087	0.222	1
Rps15a	0.179112	0.327829	0.826	0.556	1
Slc25a3	0.179112	-0.275214	0.652	0.778	1
Cd247	0.179575	-0.668802	0.174	0.333	1
Rbm39	0.179912	0.527363	0.565	0.389	1
D8Ertd738e	0.185576	-0.622656	0.304	0.444	1
Hspd1	0.185605	0.459464	0.304	0.111	1
Ube2l3	0.185605	0.404602	0.304	0.111	1
Jarid2	0.185605	0.398397	0.304	0.111	1
X2700094K13Rik	0.185605	0.283355	0.304	0.111	1
Gpsm3	0.185605	0.274682	0.304	0.111	1
Tsn	0.185704	0.353135	0.391	0.167	1
Rpl27a	0.186314	-0.335108	0.652	0.722	1
Ndfip2	0.186692	0.551219	0.391	0.222	1
Cltc	0.189027	0.561537	0.348	0.167	1
Gnai3	0.189027	0.427432	0.348	0.167	1
Pabpc4	0.190235	-0.589526	0.13	0.278	1
Mcm3	0.190235	-0.690535	0.13	0.278	1
Cisd2	0.192056	-0.809414	0.261	0.389	1
Psmc4	0.192526	0.386935	0.217	0.056	1
Ngdn	0.192526	0.379365	0.217	0.056	1
Rbm38	0.192526	0.371657	0.217	0.056	1
Mrpl15	0.192526	0.329419	0.217	0.056	1
Wwp2	0.192526	0.327477	0.217	0.056	1
Ten1	0.192526	0.313134	0.217	0.056	1
Pim3	0.192526	0.310773	0.217	0.056	1
Tm7sf3	0.192526	0.302983	0.217	0.056	1
Phf12	0.192526	0.291153	0.217	0.056	1
Pgd	0.192526	0.286849	0.217	0.056	1
Ndufa5	0.192526	0.285329	0.217	0.056	1
Ptdss1	0.192526	0.282331	0.217	0.056	1
Sertad2	0.192526	0.277393	0.217	0.056	1
Gpr132	0.192526	-0.543423	0.087	0.222	1
Thoc2	0.192526	-0.578828	0.087	0.222	1
Zfp292	0.192526	-0.58541	0.087	0.222	1
Ubr2	0.192526	-0.617953	0.087	0.222	1
Ccdc50	0.192526	-0.644766	0.087	0.222	1
Ash2l	0.192526	-0.655332	0.087	0.222	1
Cyth3	0.192526	-0.723483	0.087	0.222	1
Uri1	0.192526	-0.929747	0.087	0.222	1
Sbno2	0.192526	-0.945335	0.087	0.222	1
Dcun1d2	0.193282	-0.360805	0.043	0.167	1
Bloc1s6	0.193282	-0.40488	0.043	0.167	1
Ulk2	0.193282	-0.524401	0.043	0.167	1
Emc2	0.193282	-0.526192	0.043	0.167	1
Ints1	0.193282	-0.526237	0.043	0.167	1
Rsbn1	0.193282	-0.536611	0.043	0.167	1
Ube2d2a	0.193282	-0.565628	0.043	0.167	1
Nt5dc1	0.193282	-0.581264	0.043	0.167	1
Elf2	0.193282	-0.595081	0.043	0.167	1
D930015E06Rik	0.193282	-0.603686	0.043	0.167	1
Babam1	0.193282	-0.636309	0.043	0.167	1
Atxn1	0.193282	-0.681739	0.043	0.167	1
Gmip	0.193282	-0.76922	0.043	0.167	1
Mllt10	0.193282	-0.798635	0.043	0.167	1
Csnk1g1	0.193282	-0.929021	0.043	0.167	1
Prkar2a	0.193282	-0.939817	0.043	0.167	1
Tmem176a	0.193282	-1.16052	0.043	0.167	1
Efr3a	0.19589	-0.799802	0.304	0.444	1
Sipa1	0.196801	0.43623	0.391	0.167	1
Stt3b	0.196801	0.412369	0.391	0.167	1
Eif4h	0.196801	-0.407458	0.217	0.389	1
Atad2	0.196801	-0.53477	0.217	0.389	1
Rgs1	0.196952	-0.40342	0.652	0.778	1
Psmb6	0.197172	0.389991	0.435	0.222	1
Ap2s1	0.197172	0.331635	0.435	0.222	1
Stk11	0.197172	-0.275411	0.261	0.444	1
Rpl22l1	0.197505	0.684577	0.391	0.222	1
Eny2	0.197945	0.263138	0.304	0.111	1
Ndufa1	0.200621	0.430251	0.348	0.167	1
Vasp	0.200743	-0.335957	0.565	0.722	1
Rps23	0.201521	-0.251995	0.696	1	1
Poldip3	0.20325	0.826636	0.304	0.167	1
Cntrl	0.20325	-0.494013	0.174	0.333	1
Smg7	0.20325	-0.509307	0.174	0.333	1
Galnt1	0.203403	0.50556	0.261	0.111	1
Camk1d	0.203403	-0.659123	0.13	0.278	1
Prpf4b	0.203403	-0.664965	0.13	0.278	1
Manf	0.204251	-0.546693	0.348	0.444	1
Cox4i1	0.206624	-0.281127	0.783	0.944	1
Cdk2ap1	0.207519	-0.482313	0.087	0.222	1
Eif1ad	0.207519	-0.490775	0.087	0.222	1
Tmed2	0.207519	-0.520772	0.087	0.222	1
Rbm26	0.207519	-0.553202	0.087	0.222	1
Zbtb7a	0.207519	-0.557655	0.087	0.222	1
Prps1l3	0.207519	-0.615945	0.087	0.222	1
Mgst1	0.207519	-0.658408	0.087	0.222	1
Cdipt	0.207519	-0.810004	0.087	0.222	1
Pan3	0.207519	-0.874738	0.087	0.222	1
Adh1	0.207519	-1.19729	0.087	0.222	1
Tnfaip3	0.207861	-0.661795	0.478	0.611	1
Egr1	0.208184	1.03966	0.435	0.222	1
Cps1	0.208184	-0.405876	0.261	0.444	1
Emb	0.208376	-0.504253	0.217	0.389	1
Krt8	0.208828	0.816766	0.391	0.222	1
Ly86	0.210838	0.479339	0.304	0.111	1
Eftud2	0.211331	-0.343682	0.043	0.167	1
Lats1	0.211331	-0.369671	0.043	0.167	1
Rhot1	0.211331	-0.373604	0.043	0.167	1
Appbp2	0.211331	-0.393196	0.043	0.167	1
Dvl1	0.211331	-0.393253	0.043	0.167	1
X1600012H06Rik	0.211331	-0.395834	0.043	0.167	1
Prkd2	0.211331	-0.40534	0.043	0.167	1
Tbcd	0.211331	-0.410203	0.043	0.167	1
Agfg2	0.211331	-0.418888	0.043	0.167	1
Smn1	0.211331	-0.42817	0.043	0.167	1
Rraga	0.211331	-0.430122	0.043	0.167	1
Runx1	0.211331	-0.470356	0.043	0.167	1
Gapvd1	0.211331	-0.477326	0.043	0.167	1
Adk	0.211331	-0.485061	0.043	0.167	1
Crkl	0.211331	-0.502414	0.043	0.167	1
Stxbp5	0.211331	-0.540652	0.043	0.167	1
Ubap1	0.211331	-0.55903	0.043	0.167	1
Vav1	0.211331	-0.561758	0.043	0.167	1
Fbxo34	0.211331	-0.564292	0.043	0.167	1
Lemd3	0.211331	-0.571596	0.043	0.167	1
Rnf216	0.211331	-0.5785	0.043	0.167	1
Ociad2	0.211331	-0.597725	0.043	0.167	1
Ncoa7	0.211331	-0.626533	0.043	0.167	1
Ccl6	0.211331	-0.863969	0.043	0.167	1
Gmpr2	0.211331	-0.905992	0.043	0.167	1
Tmed7	0.212692	0.513718	0.348	0.167	1
Wls	0.212725	0.98452	0.348	0.167	1
Ccl4	0.212725	0.748648	0.348	0.167	1
Prpf8	0.212725	0.643406	0.348	0.167	1
Lims1	0.212725	0.550006	0.348	0.167	1
Rplp1	0.214642	0.270659	1	1	1
Asxl2	0.215906	-0.531221	0.174	0.333	1
Ufc1	0.215906	-0.812255	0.174	0.333	1
Tspan14	0.217222	0.854566	0.261	0.111	1
Rnf111	0.217222	0.802175	0.261	0.111	1
Cd48	0.217222	0.602363	0.261	0.111	1
Nasp	0.217222	0.567259	0.261	0.111	1
Larp7	0.217222	0.535165	0.261	0.111	1
Mrps26	0.217222	0.45563	0.261	0.111	1
Atp5k	0.217222	0.434874	0.261	0.111	1
Srsf10	0.217222	-0.480505	0.13	0.278	1
Ubap2l	0.217222	-0.576123	0.13	0.278	1
Ccar1	0.217222	-0.72257	0.13	0.278	1
Icam1	0.217222	-0.740005	0.13	0.278	1
Srsf2	0.217256	0.399506	0.522	0.278	1
Eif3f	0.217531	-0.305168	0.609	0.722	1
Fos	0.217816	-0.261111	0.565	0.667	1
Lypd8	0.220584	1.01839	0.391	0.222	1
Abcf1	0.223342	-0.383117	0.087	0.222	1
Tpd52l2	0.223342	-0.391218	0.087	0.222	1
Hsd17b13	0.223342	-0.469116	0.087	0.222	1
Urod	0.223342	-0.515435	0.087	0.222	1
Nelfa	0.223342	-0.51974	0.087	0.222	1
Setx	0.223342	-0.521218	0.087	0.222	1
Tma7	0.223342	-0.529383	0.087	0.222	1
2019-03-06	0.223342	-0.561135	0.087	0.222	1
Nfkb2	0.223342	-0.567157	0.087	0.222	1
Commd3	0.223342	-0.586491	0.087	0.222	1
Cdc16	0.223342	-0.593239	0.087	0.222	1
Stx7	0.225348	0.372589	0.348	0.167	1
Cdc42se1	0.225348	0.295351	0.348	0.167	1
Vamp8	0.226386	0.316934	0.478	0.278	1
Rpl18	0.226677	-0.365113	0.87	0.944	1
Ctsc	0.228404	0.389775	0.522	0.278	1
Sub1	0.228404	-0.603857	0.348	0.5	1
Rgs10	0.22912	0.961033	0.304	0.167	1
Ilk	0.22912	-0.431996	0.174	0.333	1
Nfe2l2	0.22912	-0.491606	0.174	0.333	1
Slc35e1	0.22912	-0.670717	0.174	0.333	1
Lpar6	0.229558	0.740995	0.174	0.056	1
Papolg	0.229558	0.708471	0.174	0.056	1
Fam136a	0.229558	0.678431	0.174	0.056	1
Basp1	0.229558	0.61904	0.174	0.056	1
Pla2g12a	0.229558	0.616227	0.174	0.056	1
Golga5	0.229558	0.612061	0.174	0.056	1
Nop58	0.229558	0.571896	0.174	0.056	1
Ddx19a	0.229558	0.548531	0.174	0.056	1
Herc4	0.229558	0.489692	0.174	0.056	1
Ttc1	0.229558	0.447333	0.174	0.056	1
Iqgap2	0.229558	0.429799	0.174	0.056	1
Aamdc	0.229558	0.392921	0.174	0.056	1
S100a10	0.229613	0.389926	0.609	0.389	1
Ppil2	0.230568	-0.261226	0.043	0.167	1
Fam32a	0.230568	-0.27893	0.043	0.167	1
Ndc80	0.230568	-0.303202	0.043	0.167	1
Zfp638	0.230568	-0.354154	0.043	0.167	1
Rgp1	0.230568	-0.470136	0.043	0.167	1
Sh3glb1	0.231532	-0.591034	0.261	0.444	1
Arfgef1	0.231704	0.712035	0.261	0.111	1
Serpinb9	0.231704	0.568258	0.261	0.111	1
Cdkn2aipnl	0.231704	0.512342	0.261	0.111	1
Bdp1	0.231704	0.400531	0.261	0.111	1
Cenpl	0.231704	-0.403692	0.13	0.278	1
Mbtps1	0.231704	-0.518955	0.13	0.278	1
Ccm2	0.231704	-0.814517	0.13	0.278	1
Rps10	0.231766	0.357274	1	0.778	1
Anxa2	0.232807	0.475851	0.391	0.222	1
Cpne1	0.232991	-0.426115	0.217	0.389	1
Ppp3ca	0.232991	-0.698752	0.217	0.389	1
Jun	0.235292	1.80658	0.435	0.278	1
Btg1	0.238059	-0.437144	0.304	0.5	1
Edem1	0.238498	0.263258	0.348	0.167	1
Hdac7	0.240009	-0.255321	0.087	0.222	1
Xiap	0.240009	-0.348043	0.087	0.222	1
Nudc	0.240009	-0.365105	0.087	0.222	1
Id1	0.240009	-0.365968	0.087	0.222	1
Slc25a12	0.240009	-0.368204	0.087	0.222	1
Map3k1	0.240009	-0.38549	0.087	0.222	1
Bcas2	0.240009	-0.386518	0.087	0.222	1
Foxn3	0.240009	-0.398413	0.087	0.222	1
Fam189b	0.240009	-0.423056	0.087	0.222	1
Elf4	0.240009	-0.456088	0.087	0.222	1
Btbd10	0.240009	-0.457942	0.087	0.222	1
Srpk2	0.240009	-0.481363	0.087	0.222	1
Med13l	0.240009	-0.483051	0.087	0.222	1
Cpt1a	0.240009	-0.499031	0.087	0.222	1
Mafk	0.240009	-0.695466	0.087	0.222	1
Ilf3	0.240009	-0.907515	0.087	0.222	1
Fam76b	0.242899	0.595744	0.304	0.167	1
Tnks2	0.242899	-0.348339	0.174	0.333	1
Flna	0.242899	-0.363029	0.174	0.333	1
Gapdh	0.242899	-0.549472	0.174	0.333	1
Eif4g3	0.242899	-0.628388	0.174	0.333	1
Tmed5	0.243879	0.324863	0.435	0.222	1
Nedd8	0.245503	0.42299	0.391	0.222	1
Nfkbid	0.246043	0.692813	0.217	0.389	1
Pnrc2	0.246043	0.53054	0.348	0.222	1
Otud5	0.246816	0.445074	0.261	0.111	1
Ccz1	0.246859	0.593373	0.261	0.111	1
Eif3d	0.246859	0.563785	0.261	0.111	1
App	0.246859	0.549625	0.261	0.111	1
Lamtor1	0.246859	0.541547	0.261	0.111	1
Tspyl1	0.246859	0.479363	0.261	0.111	1
Mcur1	0.246859	0.474697	0.261	0.111	1
Shmt2	0.246859	0.45904	0.261	0.111	1
Rbm8a	0.246859	0.329655	0.261	0.111	1
Gbp4	0.246859	-0.470903	0.13	0.278	1
Usp1	0.246859	-0.473864	0.13	0.278	1
Hp1bp3	0.246859	-0.600323	0.13	0.278	1
Fes	0.246859	-0.858839	0.13	0.278	1
Gm5547	0.247973	0.846853	0.174	0.056	1
Pwwp2a	0.247973	0.758538	0.174	0.056	1
Hs6st1	0.247973	0.729099	0.174	0.056	1
Ddx46	0.247973	0.723388	0.174	0.056	1
Glcci1	0.247973	0.708972	0.174	0.056	1
Commd1	0.247973	0.672075	0.174	0.056	1
Esyt2	0.247973	0.638304	0.174	0.056	1
Gcsam	0.247973	0.635131	0.174	0.056	1
Igf2r	0.247973	0.633781	0.174	0.056	1
Pcbd2	0.247973	0.611428	0.174	0.056	1
X2410002F23Rik	0.247973	0.607799	0.174	0.056	1
Clnk	0.247973	0.599028	0.174	0.056	1
Pa2g4	0.247973	0.594081	0.174	0.056	1
Ngly1	0.247973	0.567771	0.174	0.056	1
Dnajb9	0.247973	0.563944	0.174	0.056	1
Prcp	0.247973	0.561965	0.174	0.056	1
Uchl3	0.247973	0.554066	0.174	0.056	1
Zfp280d	0.247973	0.547061	0.174	0.056	1
Polr2c	0.247973	0.545777	0.174	0.056	1
Xpo1	0.247973	0.545408	0.174	0.056	1
Igfbp4	0.247973	0.544365	0.174	0.056	1
Dnajc14	0.247973	0.53814	0.174	0.056	1
Ctps2	0.247973	0.514541	0.174	0.056	1
Vwa8	0.247973	0.487976	0.174	0.056	1
Fam111a	0.247973	0.469116	0.174	0.056	1
Fam63b	0.247973	0.451197	0.174	0.056	1
Fmnl1	0.247973	0.450608	0.174	0.056	1
Helz	0.247973	0.436468	0.174	0.056	1
Tubg1	0.247973	0.423847	0.174	0.056	1
Apoc3	0.247973	0.405292	0.174	0.056	1
Med24	0.247973	0.40482	0.174	0.056	1
Arhgap19	0.247973	0.40305	0.174	0.056	1
Tox4	0.247973	0.40227	0.174	0.056	1
X0610012G03Rik	0.247973	0.385072	0.174	0.056	1
Vma21	0.247973	0.379494	0.174	0.056	1
Adrm1	0.247973	0.370328	0.174	0.056	1
Pgp	0.247973	0.366487	0.174	0.056	1
Thoc3	0.247973	0.363639	0.174	0.056	1
Dtl	0.247973	0.360165	0.174	0.056	1
Bloc1s2	0.247973	0.333063	0.174	0.056	1
Ski	0.25218	0.638829	0.348	0.167	1
Setd8	0.25218	0.498216	0.348	0.167	1
Brd4	0.25218	0.356957	0.348	0.167	1
Psmd4	0.25218	0.304604	0.348	0.167	1
Mapre1	0.252872	0.530937	0.565	0.389	1
Pmepa1	0.252892	0.422717	0.522	0.333	1
Rpl36a	0.256533	0.326608	0.739	0.611	1
Psmc5	0.257251	-0.409063	0.174	0.333	1
Fabp2	0.257251	-0.547673	0.174	0.333	1
Mbtd1	0.257534	-0.261157	0.087	0.222	1
Impa1	0.257534	-0.381698	0.087	0.222	1
Kdm2a	0.257534	-0.410187	0.087	0.222	1
Krcc1	0.257534	-0.411529	0.087	0.222	1
Ostf1	0.25804	0.459807	0.478	0.333	1
Tceb2	0.259145	0.32826	0.565	0.333	1
Serp1	0.260176	0.808105	0.435	0.278	1
Sf3b2	0.260176	0.303199	0.435	0.278	1
Eif4e2	0.260915	-0.759812	0.174	0.278	1
Tmco1	0.260915	-0.763384	0.174	0.278	1
Man2b1	0.262695	0.916302	0.261	0.111	1
Sacm1l	0.262695	0.473359	0.261	0.111	1
Abcd3	0.262695	0.453452	0.261	0.111	1
Nans	0.262695	0.359977	0.261	0.111	1
Smurf2	0.262695	-0.346523	0.13	0.278	1
Rnf139	0.262695	-0.413472	0.13	0.278	1
Sae1	0.262695	-0.493317	0.13	0.278	1
Cops6	0.262695	-0.570518	0.13	0.278	1
Gdpd3	0.262695	-0.77115	0.13	0.278	1
Gimap3	0.266399	0.586231	0.348	0.167	1
Dock2	0.266399	0.510017	0.348	0.167	1
Sptan1	0.266399	0.291708	0.348	0.167	1
Cd68	0.267398	0.849351	0.174	0.056	1
Pagr1a	0.267398	0.720055	0.174	0.056	1
Rnf5	0.267398	0.641649	0.174	0.056	1
Acsl4	0.267398	0.637646	0.174	0.056	1
Mknk1	0.267398	0.635326	0.174	0.056	1
Gstt2	0.267398	0.624412	0.174	0.056	1
Gpd1l	0.267398	0.585877	0.174	0.056	1
Mlx	0.267398	0.584963	0.174	0.056	1
Cdk7	0.267398	0.575526	0.174	0.056	1
Aplp2	0.267398	0.561143	0.174	0.056	1
Mrpl54	0.267398	0.550073	0.174	0.056	1
Pdk3	0.267398	0.546598	0.174	0.056	1
Vdr	0.267398	0.545232	0.174	0.056	1
Tmem208	0.267398	0.540626	0.174	0.056	1
Ube2f	0.267398	0.54052	0.174	0.056	1
Mre11a	0.267398	0.533144	0.174	0.056	1
Mthfd1	0.267398	0.523451	0.174	0.056	1
Vrk3	0.267398	0.520013	0.174	0.056	1
Uso1	0.267398	0.515546	0.174	0.056	1
Fbxo9	0.267398	0.509202	0.174	0.056	1
Prpf38a	0.267398	0.496073	0.174	0.056	1
Erlin2	0.267398	0.493145	0.174	0.056	1
Nemf	0.267398	0.490399	0.174	0.056	1
X0610009O20Rik	0.267398	0.48064	0.174	0.056	1
Anapc2	0.267398	0.479694	0.174	0.056	1
Cops3	0.267398	0.477833	0.174	0.056	1
Mrps7	0.267398	0.47505	0.174	0.056	1
Znhit2	0.267398	0.474725	0.174	0.056	1
Anp32a	0.267398	0.472116	0.174	0.056	1
Laptm4b	0.267398	0.470749	0.174	0.056	1
Cdkn2aip	0.267398	0.462849	0.174	0.056	1
Cep250	0.267398	0.452667	0.174	0.056	1
X2010111I01Rik	0.267398	0.449865	0.174	0.056	1
Dctn5	0.267398	0.435894	0.174	0.056	1
Chek2	0.267398	0.415911	0.174	0.056	1
Mttp	0.267398	0.411095	0.174	0.056	1
Psd4	0.267398	0.409268	0.174	0.056	1
Susd6	0.267398	0.404391	0.174	0.056	1
Mgat1	0.267398	0.398993	0.174	0.056	1
Ipo9	0.267398	0.398742	0.174	0.056	1
Oard1	0.267398	0.392502	0.174	0.056	1
Coq6	0.267398	0.383277	0.174	0.056	1
Mkrn1	0.267398	0.38011	0.174	0.056	1
Reep4	0.267398	0.371487	0.174	0.056	1
Stx4a	0.267398	0.367852	0.174	0.056	1
Pwp1	0.267398	0.361009	0.174	0.056	1
Fbxo22	0.267398	0.356208	0.174	0.056	1
Gid8	0.267398	0.343719	0.174	0.056	1
Gdap2	0.267398	0.327865	0.174	0.056	1
Spred1	0.267398	0.323179	0.174	0.056	1
Cldn3	0.267398	0.319923	0.174	0.056	1
Ube2m	0.267398	0.316579	0.174	0.056	1
Ddrgk1	0.267398	0.312969	0.174	0.056	1
Fam172a	0.267398	0.290377	0.174	0.056	1
Arntl	0.267398	0.27415	0.174	0.056	1
Cops8	0.267398	0.274082	0.174	0.056	1
Uqcrh	0.269779	0.404089	0.565	0.444	1
Aes	0.269779	-0.461623	0.478	0.556	1
Tpm1	0.272181	0.362929	0.304	0.167	1
Cstb	0.272181	-0.463309	0.174	0.333	1
Pak2	0.272333	0.36311	0.391	0.222	1
Becn1	0.273712	-0.632994	0.217	0.333	1
Ssh2	0.273712	-0.742565	0.217	0.333	1
Slc25a11	0.273712	-0.761774	0.217	0.333	1
Set	0.274224	0.345739	0.609	0.444	1
Hmgn5	0.275928	-0.316061	0.087	0.222	1
Kdm5a	0.275928	-0.3781	0.087	0.222	1
Elmsan1	0.275928	-0.382799	0.087	0.222	1
Mrpl9	0.275928	-0.433542	0.087	0.222	1
Bag1	0.275928	-0.467669	0.087	0.222	1
Abr	0.27661	-0.874676	0.174	0.278	1
Rnf130	0.277051	-0.276484	0.348	0.5	1
Banf1	0.277692	0.332404	0.522	0.333	1
Cox6b1	0.278635	0.381442	0.696	0.5	1
Hsd17b11	0.279174	0.265607	0.261	0.111	1
Hipk3	0.279218	0.580666	0.261	0.111	1
Map2k1	0.279218	0.440358	0.261	0.111	1
Sdhc	0.279218	0.363169	0.261	0.111	1
Ndufb6	0.279218	0.348215	0.261	0.111	1
Creg1	0.279218	0.337487	0.261	0.111	1
Cc2d1b	0.279218	0.308197	0.261	0.111	1
St13	0.279218	0.296466	0.261	0.111	1
Tcf4	0.279218	0.268129	0.261	0.111	1
Znrd1	0.279218	0.259092	0.261	0.111	1
Def6	0.279218	-0.316182	0.13	0.278	1
Lyz1	0.279218	-1.01561	0.261	0.111	1
Rps7	0.279676	-0.291211	0.783	0.833	1
Nampt	0.281161	0.30275	0.348	0.167	1
P4hb	0.282067	0.39753	0.565	0.444	1
Zfp871	0.283667	0.280877	0.435	0.222	1
Ccni	0.286474	0.357675	0.391	0.222	1
Cox14	0.286474	0.301074	0.391	0.222	1
Elovl5	0.286474	0.258976	0.391	0.222	1
Ctss	0.286826	0.804739	0.435	0.278	1
Anp32b	0.287694	0.499856	0.304	0.167	1
Padi2	0.287694	0.482385	0.304	0.167	1
C1qbp	0.287694	0.451609	0.304	0.167	1
Fkbp5	0.287694	0.427269	0.304	0.167	1
Pmpcb	0.287779	0.475466	0.174	0.056	1
Klc1	0.287779	0.421135	0.174	0.056	1
Dera	0.287844	0.596541	0.174	0.056	1
Wdr82	0.287844	0.586675	0.174	0.056	1
Rassf1	0.287844	0.571921	0.174	0.056	1
Ebp	0.287844	0.457897	0.174	0.056	1
Oxct1	0.287844	0.450493	0.174	0.056	1
Zfyve27	0.287844	0.42793	0.174	0.056	1
Klhl7	0.287844	0.426861	0.174	0.056	1
Apoa1bp	0.287844	0.426174	0.174	0.056	1
Slc6a6	0.287844	0.417963	0.174	0.056	1
Nenf	0.287844	0.404593	0.174	0.056	1
Kdm6a	0.287844	0.403625	0.174	0.056	1
Mrpl13	0.287844	0.395486	0.174	0.056	1
Slc15a4	0.287844	0.39543	0.174	0.056	1
Wdr83os	0.287844	0.395068	0.174	0.056	1
Sart1	0.287844	0.390304	0.174	0.056	1
Ahctf1	0.287844	0.389779	0.174	0.056	1
AU019823	0.287844	0.379746	0.174	0.056	1
Zfx	0.287844	0.375585	0.174	0.056	1
Hsph1	0.287844	0.374672	0.174	0.056	1
Dyrk1a	0.287844	0.359247	0.174	0.056	1
Gna11	0.287844	0.358613	0.174	0.056	1
Ftsj1	0.287844	0.357441	0.174	0.056	1
Cdc25a	0.287844	0.355038	0.174	0.056	1
Snx4	0.287844	0.351678	0.174	0.056	1
Xrcc6	0.287844	0.35135	0.174	0.056	1
Anapc7	0.287844	0.344654	0.174	0.056	1
Wbp1l	0.287844	0.336257	0.174	0.056	1
Tsta3	0.287844	0.329601	0.174	0.056	1
Fam50a	0.287844	0.327514	0.174	0.056	1
Ddx49	0.287844	0.320206	0.174	0.056	1
Lztfl1	0.287844	0.319853	0.174	0.056	1
Noc2l	0.287844	0.316832	0.174	0.056	1
R3hdm2	0.287844	0.311765	0.174	0.056	1
Fbxw4	0.287844	0.308136	0.174	0.056	1
Mob2	0.287844	0.30586	0.174	0.056	1
Btbd1	0.287844	0.299093	0.174	0.056	1
Mkl1	0.287844	0.293178	0.174	0.056	1
Tmem184a	0.287844	0.289487	0.174	0.056	1
Parp9	0.287844	0.282816	0.174	0.056	1
Dars2	0.287844	0.273051	0.174	0.056	1
Rnaseh2c	0.287844	0.266958	0.174	0.056	1
Ube2e3	0.287844	0.261767	0.174	0.056	1
Fbxo3	0.287844	0.260162	0.174	0.056	1
Dsp	0.287844	0.259617	0.174	0.056	1
Timp2	0.287844	0.252208	0.174	0.056	1
Anxa4	0.288243	0.359558	0.348	0.222	1
Rbm7	0.288747	-0.478251	0.217	0.333	1
Snf8	0.288747	-0.485745	0.217	0.333	1
Acin1	0.288747	-0.552608	0.217	0.333	1
Ubqln1	0.292937	-0.544888	0.174	0.278	1
Chchd3	0.292937	-0.553715	0.174	0.278	1
Atxn7l3b	0.292937	-0.62014	0.174	0.278	1
Eif1ax	0.292937	-0.705181	0.174	0.278	1
Baz1b	0.292937	-0.708116	0.174	0.278	1
Hpcal1	0.293728	-0.30852	0.261	0.389	1
Fyb	0.293766	-0.551053	0.304	0.444	1
Arhgef2	0.295198	-0.271644	0.087	0.222	1
U2af2	0.296435	0.317157	0.261	0.111	1
Prdx3	0.296435	0.293898	0.261	0.111	1
Spg21	0.296435	0.265676	0.261	0.111	1
Micu2	0.296435	-0.521563	0.13	0.278	1
Pten	0.296469	0.53328	0.348	0.167	1
Dgkz	0.296469	0.303047	0.348	0.167	1
Srsf7	0.296993	0.382586	0.478	0.333	1
Mt1	0.297856	0.841925	0.391	0.278	1
Dhx9	0.297856	-0.57863	0.304	0.389	1
Ftl1	0.298217	0.524321	0.87	0.778	1
Rplp0	0.298682	-0.284081	0.826	0.889	1
Dgat1	0.301103	0.302012	0.391	0.222	1
Stat1	0.301103	0.290527	0.391	0.222	1
Rab14	0.301103	0.271859	0.391	0.222	1
Uqcr10	0.302774	0.520631	0.435	0.333	1
Agpat3	0.303792	0.549516	0.304	0.167	1
Arpc3	0.303792	0.452028	0.304	0.167	1
Ppp3cb	0.303792	0.440144	0.304	0.167	1
Csrnp1	0.303792	0.430933	0.304	0.167	1
Minos1	0.304152	0.311331	0.522	0.333	1
Map4k4	0.304328	-0.922426	0.217	0.333	1
Chchd2	0.306717	0.443947	0.609	0.556	1
Ndufb9	0.308601	-0.439384	0.261	0.389	1
Rpl23a	0.309279	0.440115	0.87	0.667	1
Klf2	0.309319	0.339274	0.174	0.056	1
Cox6a2	0.309319	0.333655	0.174	0.056	1
Ncald	0.309319	0.29956	0.174	0.056	1
Nek6	0.309319	0.283815	0.174	0.056	1
Esrra	0.309319	0.280087	0.174	0.056	1
Tdp1	0.309319	0.272235	0.174	0.056	1
Lmbrd1	0.309319	0.267256	0.174	0.056	1
Runx2	0.309319	0.26208	0.174	0.056	1
Trex1	0.309319	0.257121	0.174	0.056	1
Cpsf1	0.309319	0.250604	0.174	0.056	1
Echs1	0.309319	-0.28317	0.174	0.056	1
Rab3ip	0.309319	-0.372551	0.174	0.056	1
Anxa7	0.309319	-0.490505	0.174	0.056	1
Suds3	0.309898	-0.504042	0.174	0.278	1
Spink4	0.309898	-0.52892	0.174	0.278	1
Gpr65	0.309898	-0.613552	0.174	0.278	1
Grpel1	0.309898	-0.732038	0.174	0.278	1
Fyn	0.312307	0.380249	0.565	0.5	1
Srrt	0.312324	0.269674	0.348	0.167	1
Gimap6	0.312511	0.410168	0.435	0.222	1
Atp6v1c1	0.314347	-0.29125	0.13	0.278	1
Mrpl16	0.314347	-0.440452	0.261	0.111	1
Ndufa8	0.315259	0.321535	0.435	0.278	1
Csnk2b	0.316221	0.265431	0.391	0.222	1
Limd2	0.316227	0.275401	0.565	0.389	1
Dgkd	0.318943	0.640645	0.348	0.222	1
Hmgn1	0.320458	-0.48379	0.217	0.333	1
Aprt	0.320458	-0.518326	0.217	0.333	1
Ndufs1	0.320458	-0.559088	0.217	0.333	1
Prkcsh	0.320458	-0.921722	0.217	0.333	1
Cnot1	0.320478	0.507508	0.304	0.167	1
2019-09-09	0.320478	0.436834	0.304	0.167	1
Ube2k	0.320478	0.423879	0.304	0.167	1
Tmem134	0.320478	0.409735	0.304	0.167	1
Myl12a	0.321286	0.408064	0.565	0.444	1
Hadh	0.323964	-0.317615	0.261	0.389	1
Usf2	0.323964	-0.32608	0.261	0.389	1
Calml4	0.326269	0.725034	0.217	0.111	1
Rps27l	0.326269	0.487197	0.217	0.111	1
Nup50	0.326269	0.401404	0.217	0.111	1
Gpkow	0.326269	-0.51983	0.13	0.222	1
Pfkp	0.326269	-0.553982	0.13	0.222	1
Map4k2	0.326269	-0.560737	0.13	0.222	1
Laptm4a	0.326269	-0.562207	0.13	0.222	1
BC017643	0.326269	-0.649371	0.13	0.222	1
Zzef1	0.326269	-0.680533	0.13	0.222	1
Adh5	0.326269	-0.76486	0.13	0.222	1
Notch1	0.326269	-0.876079	0.13	0.222	1
Tcirg1	0.327496	-0.431481	0.174	0.278	1
Impdh2	0.327496	-0.529696	0.174	0.278	1
Psmd7	0.327496	-0.554264	0.174	0.278	1
Fbxl3	0.327496	-0.681772	0.174	0.278	1
Cmtm6	0.327496	-0.811124	0.174	0.278	1
Eef1b2	0.330838	-0.27626	0.87	0.944	1
Tmed9	0.331829	0.273837	0.391	0.222	1
Dock10	0.332207	-0.32714	0.391	0.5	1
Phf5a	0.332957	-0.348959	0.261	0.111	1
Cct8	0.335068	0.559307	0.348	0.222	1
Os9	0.335068	0.446019	0.348	0.222	1
Cwc15	0.335068	0.378681	0.348	0.222	1
Gngt2	0.337102	-0.441712	0.217	0.333	1
Sltm	0.337136	-0.434552	0.217	0.333	1
Dnaja1	0.337751	0.494924	0.304	0.167	1
Snrpe	0.33776	-0.299941	0.304	0.444	1
Anp32e	0.33776	-0.362489	0.304	0.444	1
Psma7	0.338587	-0.260899	0.391	0.556	1
Ptpn18	0.339694	0.335449	0.478	0.333	1
Lcp2	0.343223	0.644726	0.391	0.278	1
Gna13	0.345485	0.294185	0.435	0.278	1
Ndel1	0.34573	-0.351571	0.174	0.278	1
Sec31a	0.34573	-0.42602	0.174	0.278	1
Anapc11	0.34573	-0.465748	0.174	0.278	1
Eid1	0.34573	-0.533296	0.174	0.278	1
Ndufs4	0.34573	-0.714867	0.174	0.278	1
Eif4a2	0.34573	-1.14934	0.174	0.278	1
Ywhag	0.346403	0.526594	0.217	0.111	1
Msl1	0.346403	0.359224	0.217	0.111	1
Tnfsf10	0.346403	-0.408003	0.13	0.222	1
Erap1	0.346403	-0.521689	0.13	0.222	1
Mon2	0.346403	-0.719036	0.13	0.222	1
Snap23	0.346403	-0.761107	0.13	0.222	1
Kmt2c	0.346403	-0.954159	0.13	0.222	1
Tlk1	0.346403	-1.27334	0.13	0.222	1
Sf1	0.346759	-0.297065	0.348	0.444	1
Ivns1abp	0.346842	-0.374139	0.391	0.5	1
Ncl	0.347031	-0.284928	0.565	0.611	1
D17H6S56E.5	0.347927	0.655221	0.391	0.222	1
Rpl13	0.349829	-0.27862	0.783	0.889	1
Rpl8	0.350587	-0.345105	0.87	0.889	1
Nipbl	0.351709	-0.69864	0.261	0.333	1
Coro1b	0.35332	-0.332187	0.304	0.444	1
Mir703	0.35332	-0.352292	0.304	0.444	1
Ssu72	0.35332	-0.38377	0.304	0.444	1
Ctsz	0.354363	-0.257474	0.217	0.333	1
Ccnl2	0.355612	0.400805	0.304	0.167	1
Syncrip	0.355612	0.366947	0.304	0.167	1
Rtcb	0.355612	0.335415	0.304	0.167	1
Nap1l4	0.355612	0.322043	0.304	0.167	1
Crem	0.356159	-0.449649	0.261	0.389	1
Lrmp	0.359279	-0.461619	0.304	0.389	1
Ptpn22	0.361881	-0.372795	0.391	0.5	1
Txn1	0.362065	0.31387	0.696	0.611	1
Ergic3	0.362452	-0.484245	0.348	0.5	1
Il2rg	0.363877	-0.441686	0.478	0.556	1
Ppa1	0.364598	-0.371889	0.174	0.278	1
Cdc5l	0.364598	-0.397602	0.174	0.278	1
Chic2	0.364598	-0.425326	0.174	0.278	1
Bloc1s1	0.364598	-0.447667	0.174	0.278	1
Atp11b	0.367263	0.303538	0.217	0.111	1
Ccr9	0.367312	1.22171	0.217	0.111	1
Fgd2	0.367312	0.555711	0.217	0.111	1
Ap2a2	0.367312	0.512393	0.217	0.111	1
Zmat2	0.367312	0.496401	0.217	0.111	1
Man1a2	0.367312	0.4666	0.217	0.111	1
Rab2a	0.367312	0.397474	0.217	0.111	1
Snapc5	0.367312	0.358165	0.217	0.111	1
Uqcc2	0.367312	0.325338	0.217	0.111	1
Aldh9a1	0.367312	0.308988	0.217	0.111	1
Isg20l2	0.367312	-0.334695	0.13	0.222	1
Asun	0.367312	-0.467352	0.13	0.222	1
Wash1	0.367312	-0.528091	0.13	0.222	1
Commd8	0.367312	-0.535036	0.13	0.222	1
Ilf2	0.367312	-0.552357	0.13	0.222	1
Klf4	0.367312	-0.591722	0.13	0.222	1
Samm50	0.367312	-0.641641	0.13	0.222	1
Nudcd2	0.367312	-0.726647	0.13	0.222	1
Ewsr1	0.368865	0.346036	0.348	0.222	1
Txndc17	0.368865	-0.639516	0.261	0.333	1
Pla2g16	0.370245	-0.437874	0.391	0.444	1
Mcm4	0.372135	0.601139	0.304	0.222	1
Ptpn1	0.372135	-0.587991	0.217	0.333	1
Plac8	0.372807	0.296117	0.739	0.667	1
Hnrnpa2b1	0.372807	0.283141	0.739	0.667	1
Ctsb	0.373835	0.869379	0.522	0.444	1
Ptma	0.373835	0.422674	0.565	0.389	1
Slk	0.374057	0.474634	0.304	0.167	1
Metap2	0.374057	0.305384	0.304	0.167	1
Rapgef6	0.374057	0.251164	0.304	0.167	1
Pum2	0.377322	-0.556433	0.435	0.444	1
Psmb3	0.378234	0.406358	0.478	0.278	1
Gpi1	0.378234	-0.262396	0.348	0.444	1
Fbxl14	0.379934	-0.291406	0.087	0.167	1
Abhd12	0.379934	-0.333898	0.087	0.167	1
Mbd6	0.379934	-0.345532	0.087	0.167	1
Uhrf1	0.379934	-0.354499	0.087	0.167	1
Hells	0.379934	-0.360353	0.087	0.167	1
Tipin	0.379934	-0.370867	0.087	0.167	1
Ptpmt1	0.379934	-0.378236	0.087	0.167	1
Prc1	0.379934	-0.39414	0.087	0.167	1
Asah1	0.379934	-0.398231	0.087	0.167	1
Dlat	0.379934	-0.406975	0.087	0.167	1
Pptc7	0.379934	-0.41871	0.087	0.167	1
Acp5	0.379934	-0.437529	0.087	0.167	1
Cast	0.379934	-0.468448	0.087	0.167	1
Piezo1	0.379934	-0.477928	0.087	0.167	1
Itsn2	0.379934	-0.488809	0.087	0.167	1
Ranbp2	0.379934	-0.501364	0.087	0.167	1
Ubr7	0.379934	-0.54473	0.087	0.167	1
Tbx21	0.379934	-0.548177	0.087	0.167	1
Chek1	0.379934	-0.552568	0.087	0.167	1
Gemin7	0.379934	-0.552624	0.087	0.167	1
Rad50	0.379934	-0.55899	0.087	0.167	1
Paf1	0.379934	-0.561359	0.087	0.167	1
Timm17b	0.379934	-0.565835	0.087	0.167	1
Edem2	0.379934	-0.569085	0.087	0.167	1
Cpd	0.379934	-0.570465	0.087	0.167	1
Tmem39a	0.379934	-0.589234	0.087	0.167	1
Atp5g2	0.379934	-0.594141	0.087	0.167	1
Wbp11	0.379934	-0.611435	0.087	0.167	1
Las1l	0.379934	-0.613072	0.087	0.167	1
Cox10	0.379934	-0.629713	0.087	0.167	1
Cr1l	0.379934	-0.633584	0.087	0.167	1
BC037034	0.379934	-0.641246	0.087	0.167	1
Mterf3	0.379934	-0.644746	0.087	0.167	1
Ttc28	0.379934	-0.724818	0.087	0.167	1
Gpaa1	0.379934	-0.729651	0.087	0.167	1
Gxylt1	0.379934	-0.730034	0.087	0.167	1
Ggta1	0.379934	-0.75045	0.087	0.167	1
Golga2	0.379934	-0.791963	0.087	0.167	1
Slc35a4	0.379934	-0.80769	0.087	0.167	1
Wipf2	0.379934	-0.863882	0.087	0.167	1
Tm6sf1	0.379934	-0.910541	0.087	0.167	1
Rnf11	0.379934	-1.02327	0.087	0.167	1
Stk10	0.384096	0.601228	0.261	0.167	1
Lyn	0.384096	0.520465	0.261	0.167	1
Eif4a3	0.384096	-0.372113	0.174	0.278	1
Tgfbr1	0.384096	-0.427346	0.174	0.278	1
Zc3hav1	0.384096	-0.43259	0.174	0.278	1
Med1	0.384096	-0.53219	0.174	0.278	1
Zyx	0.384096	-0.763349	0.174	0.278	1
Wsb1	0.385775	-0.267341	0.304	0.444	1
Macf1	0.386141	-0.415023	0.391	0.444	1
Srsf9	0.386531	0.443842	0.348	0.222	1
Ikzf2	0.386531	0.359262	0.348	0.222	1
Mdh2	0.386531	0.335208	0.348	0.222	1
Ezr	0.386531	-0.588991	0.261	0.333	1
Ube2e1	0.388989	0.497174	0.217	0.111	1
Erbb2ip	0.388989	0.401963	0.217	0.111	1
Rnf114	0.388989	0.390555	0.217	0.111	1
Hscb	0.388989	0.386402	0.217	0.111	1
Dcaf8	0.388989	0.376224	0.217	0.111	1
Srsf4	0.388989	0.370135	0.217	0.111	1
Slc43a2	0.388989	0.344412	0.217	0.111	1
Cdca8	0.388989	0.328515	0.217	0.111	1
Pnn	0.388989	0.312995	0.217	0.111	1
Usp39	0.388989	0.312215	0.217	0.111	1
Cmas	0.388989	0.310298	0.217	0.111	1
Cacybp	0.388989	0.305365	0.217	0.111	1
Abhd11os	0.388989	0.271888	0.217	0.111	1
Map4	0.388989	-0.297286	0.13	0.222	1
Gbf1	0.388989	-0.390268	0.13	0.222	1
Psmd3	0.388989	-0.415783	0.13	0.222	1
Brd9	0.388989	-0.423125	0.13	0.222	1
Ppp5c	0.388989	-0.428358	0.13	0.222	1
Hdac2	0.388989	-0.506394	0.13	0.222	1
Nup160	0.388989	-0.509069	0.13	0.222	1
Bcl10	0.388989	-0.547603	0.13	0.222	1
Alg5	0.388989	-0.65121	0.13	0.222	1
Thy1	0.388989	-0.692808	0.13	0.222	1
Ncor1	0.389194	-0.431609	0.435	0.556	1
Lta4h	0.3903	-0.288399	0.261	0.389	1
Tcp1	0.390449	-0.436824	0.217	0.333	1
Cyld	0.392779	-0.363445	0.304	0.389	1
Adrbk1	0.392779	-0.37988	0.304	0.389	1
Tra2a	0.392779	-0.410197	0.304	0.389	1
Spint2	0.392779	-0.468659	0.304	0.389	1
Syf2	0.393082	0.533072	0.304	0.167	1
Prpf38b	0.393082	0.501753	0.304	0.167	1
Tmem14c	0.393082	0.274984	0.304	0.167	1
Cd63	0.393082	-0.316507	0.304	0.167	1
Cse1l	0.393082	-0.430208	0.217	0.278	1
Clta	0.393163	0.273996	0.522	0.333	1
Hprt	0.394165	-0.516357	0.348	0.389	1
Dbnl	0.394611	-0.298323	0.348	0.444	1
Tpm3	0.394611	-0.452855	0.348	0.444	1
Ak2	0.394611	-0.46996	0.348	0.444	1
Calm1	0.398813	0.267277	0.783	0.833	1
Prkci	0.398928	-0.250167	0.043	0.111	1
Manbal	0.398928	-0.265664	0.043	0.111	1
Coro7	0.398928	-0.26599	0.043	0.111	1
Rmi2	0.398928	-0.268581	0.043	0.111	1
Gt.ROSA.26Sor	0.398928	-0.271997	0.043	0.111	1
Gm561	0.398928	-0.274929	0.043	0.111	1
Bub1	0.398928	-0.283636	0.043	0.111	1
Phlpp2	0.398928	-0.284658	0.043	0.111	1
Vps54	0.398928	-0.28744	0.043	0.111	1
Tbcc	0.398928	-0.288319	0.043	0.111	1
Cdc20	0.398928	-0.29154	0.043	0.111	1
Lias	0.398928	-0.292469	0.043	0.111	1
Cldn4	0.398928	-0.293198	0.043	0.111	1
Creb3l1	0.398928	-0.294811	0.043	0.111	1
X4930427A07Rik	0.398928	-0.297039	0.043	0.111	1
Rabep2	0.398928	-0.297237	0.043	0.111	1
Faim	0.398928	-0.297881	0.043	0.111	1
Pofut1	0.398928	-0.298067	0.043	0.111	1
Trmt10a	0.398928	-0.298689	0.043	0.111	1
Ythdc2	0.398928	-0.298809	0.043	0.111	1
Dtwd1	0.398928	-0.298982	0.043	0.111	1
Unk	0.398928	-0.30102	0.043	0.111	1
Rrp7a	0.398928	-0.304278	0.043	0.111	1
Slc43a3	0.398928	-0.304278	0.043	0.111	1
[truncated: 1,164 more rows]

## Sheet: FIBR
	p_val	avg_logFC	pct.1	pct.2	p_val_adj
Polr3k	0.0107996	-1.85319	0	1	1
Hnrnpa2b1	0.0107996	-1.95283	0	1	1
Psmb2	0.0107996	-2.01198	0	1	1
Tgoln1	0.0107996	-2.04867	0	1	1
Npm1	0.0107996	-2.10255	0	1	1
Cox7c	0.0107996	-2.13612	0	1	1
Dynll1	0.0107996	-2.1856	0	1	1
Aprt	0.0107996	-2.22925	0	1	1
Hnrnpk	0.0107996	-2.28273	0	1	1
Cdc42	0.0107996	-2.38889	0	1	1
Arhgap29	0.0150785	-1.84138	0.2	1	1
Pabpc1	0.015873	0.741754	1	1	1
Dynll2	0.0179428	1.57943	1	0.25	1
Gnb2l1	0.019451	-1.23323	0.6	1	1
Cryab	0.0296566	-1.25515	0.2	1	1
Rpn2	0.0296566	-1.26088	0.2	1	1
Rpl14	0.0296566	-1.51905	0.2	1	1
Lgals3	0.0296566	-1.56037	0.2	1	1
Ssr3	0.0296566	-1.58091	0.2	1	1
Rpl7	0.0296566	-1.65302	0.2	1	1
Upk3b	0.0296566	-1.7368	0.2	1	1
Upk1b	0.0342039	-1.54873	0.4	1	1
Gpm6a	0.0365463	-0.805728	0.6	1	1
Eef1d	0.0416201	-1.36221	0	0.75	1
Tuba1b	0.0416201	-1.36221	0	0.75	1
Ntan1	0.0416201	-1.36221	0	0.75	1
Ankhd1	0.0416201	-1.36221	0	0.75	1
Gstp1	0.0416201	-1.36221	0	0.75	1
BC029722	0.0416201	-1.36221	0	0.75	1
Tomm7	0.0416201	-1.36221	0	0.75	1
Igf1r	0.0416201	-1.36221	0	0.75	1
Rras2	0.0416201	-1.36221	0	0.75	1
Acp5	0.0416201	-1.36221	0	0.75	1
Cdk4	0.0416201	-1.42161	0	0.75	1
Map1b	0.0416201	-1.42161	0	0.75	1
Ubxn1	0.0416201	-1.42161	0	0.75	1
Rsu1	0.0416201	-1.42161	0	0.75	1
Pop5	0.0416201	-1.42161	0	0.75	1
Mlf2	0.0416201	-1.42161	0	0.75	1
Rpl14.ps1	0.0416201	-1.42161	0	0.75	1
Elavl1	0.0416201	-1.42161	0	0.75	1
Cers4	0.0416201	-1.42161	0	0.75	1
Itgb3	0.0416201	-1.43134	0	0.75	1
Anapc11	0.0416201	-1.43134	0	0.75	1
Cldnd1	0.0416201	-1.43134	0	0.75	1
Snx2	0.0416201	-1.43134	0	0.75	1
Atp1a1	0.0416201	-1.43134	0	0.75	1
Mir703	0.0416201	-1.43134	0	0.75	1
Eif4ebp1	0.0416201	-1.43134	0	0.75	1
Etf1	0.0416201	-1.52023	0	0.75	1
Mlec	0.0416201	-1.52023	0	0.75	1
Cyba	0.0416201	-1.52023	0	0.75	1
Cops5	0.0416201	-1.52905	0	0.75	1
Tm9sf1	0.0416201	-1.52905	0	0.75	1
Grsf1	0.0416201	-1.52905	0	0.75	1
Rras	0.0416201	-1.57116	0	0.75	1
Fam120a	0.0416201	-1.57954	0	0.75	1
Ssbp3	0.0416201	-1.57954	0	0.75	1
Vkorc1	0.0416201	-1.57954	0	0.75	1
Rmnd5a	0.0416201	-1.61805	0	0.75	1
Wnk1	0.0416201	-1.61805	0	0.75	1
Rpl10a	0.0416201	-1.65665	0	0.75	1
Rps27l	0.0416201	-1.65665	0	0.75	1
Zfand3	0.0416201	-1.65665	0	0.75	1
Copa	0.0416201	-1.67199	0	0.75	1
Prr13	0.0416201	-1.67199	0	0.75	1
Cenpb	0.0416201	-1.67199	0	0.75	1
Cfdp1	0.0416201	-1.67199	0	0.75	1
Nfia	0.0416201	-1.70859	0	0.75	1
Mrps24	0.0416201	-1.7086	0	0.75	1
Slc9a3r1	0.0416201	-1.7086	0	0.75	1
Hmgcs2	0.0416201	-1.7086	0	0.75	1
Paics	0.0416201	-1.7086	0	0.75	1
Irf1	0.0416201	-1.7159	0	0.75	1
Dnaja2	0.0416201	-1.7159	0	0.75	1
Mdh1	0.0416201	-1.74252	0	0.75	1
Chmp2a	0.0416201	-1.74252	0	0.75	1
Parva	0.0416201	-1.74252	0	0.75	1
Vamp3	0.0416201	-1.74252	0	0.75	1
Ndfip2	0.0416201	-1.74958	0	0.75	1
Serp1	0.0416201	-1.74958	0	0.75	1
Rap2a	0.0416201	-1.77668	0	0.75	1
Ptprf	0.0416201	-1.8084	0	0.75	1
Rab18	0.0416201	-1.82288	0	0.75	1
Cct4	0.0416201	-1.8294	0	0.75	1
Sar1a	0.0416201	-1.84682	0	0.75	1
Pcbp1	0.0416201	-1.91834	0	0.75	1
Psma4	0.0416201	-1.92427	0	0.75	1
Cnih1	0.0416201	-1.92543	0	0.75	1
Ltbp3	0.0416201	-1.93016	0	0.75	1
2019-09-02	0.0416201	-1.97389	0	0.75	1
Tpm4	0.0416201	-2.15461	0	0.75	1
Krt7	0.0416201	-2.2414	0	0.75	1
Serpinb6a	0.0416201	-2.34482	0	0.75	1
Tgm2	0.0416201	-2.37429	0	0.75	1
Gstm1	0.0416201	-2.70217	0	0.75	1
Grn	0.0441713	2.57812	0.8	0	1
Ganab	0.0441713	2.51638	0.8	0	1
Cebpb	0.0550088	-1.08176	0.2	1	1
Asph	0.0550088	-1.08583	0.2	1	1
Wls	0.0550088	-1.37625	0.2	1	1
Rps3a1	0.0616892	-0.941487	0.4	1	1
Cd151	0.0616892	-1.108	0.4	1	1
Atp5b	0.0634921	0.763891	1	0.75	1
Timp2	0.0634921	-0.782406	0.8	1	1
Rpl21	0.0650637	-0.846746	0.6	1	1
Tmsb10	0.0733116	1.87468	0.8	0.25	1
Lsr	0.0733116	1.35955	0.8	0.25	1
Ackr3	0.0733116	1.2233	0.8	0.25	1
Add3	0.0811359	-1.37625	0.2	0.75	1
Txn1	0.0811359	-1.70904	0.2	0.75	1
Krt18	0.0963193	-0.917759	0.2	1	1
Pnp	0.0963193	-0.94939	0.2	1	1
Myl6	0.0963193	-0.999012	0.2	1	1
Nkain4	0.0963193	-1.02568	0.2	1	1
Lrrn4	0.0963193	-1.03205	0.2	1	1
Ctsl	0.0963193	-1.05657	0.2	1	1
Ndufs7	0.0963193	-1.08632	0.2	1	1
Selk	0.0963193	-1.11808	0.2	1	1
Ogn	0.0963193	-1.15877	0.2	1	1
Fos	0.105364	1.69185	0.8	0.5	1
Rps29	0.105364	1.26985	0.8	0.5	1
Pbrm1	0.105364	1.1769	0.8	0.5	1
Rps9	0.105364	-0.907953	0.4	1	1
Cdon	0.105364	-0.933421	0.4	1	1
Rnase4	0.105364	-1.00431	0.4	1	1
Rps4x	0.105364	-1.29448	0.4	1	1
Zfp36	0.109436	2.88961	0.6	0	1
Coro1b	0.109436	2.4964	0.6	0	1
Marcks	0.109436	2.38743	0.6	0	1
Scaf11	0.109436	2.38181	0.6	0	1
Nisch	0.109436	2.31037	0.6	0	1
Chmp3	0.109436	2.2502	0.6	0	1
Tsc22d3	0.109436	2.22138	0.6	0	1
Adam15	0.109436	2.09916	0.6	0	1
Ptp4a2	0.109436	2.07517	0.6	0	1
Arhgef1	0.109436	2.05584	0.6	0	1
Csad	0.109436	1.99716	0.6	0	1
Notch2	0.109436	1.99716	0.6	0	1
Hexim1	0.109436	1.95641	0.6	0	1
B230219D22Rik	0.109436	1.94205	0.6	0	1
Parp12	0.109436	1.94205	0.6	0	1
Maea	0.109436	1.83389	0.6	0	1
Metap2	0.109436	1.6801	0.6	0	1
Btbd9	0.109436	1.6801	0.6	0	1
Rnf128	0.109436	1.6801	0.6	0	1
Cand1	0.109436	1.66113	0.6	0	1
Ipo5	0.109436	1.66113	0.6	0	1
Hdac3	0.109436	1.66113	0.6	0	1
Cox4i1	0.109855	-0.708537	0.6	1	1
Rps3	0.109855	-0.889728	0.6	1	1
Efemp1	0.109855	-1.138	0.6	1	1
Rps20	0.111111	0.837314	1	0.75	1
Sparc	0.111111	-0.318493	1	1	1
Babam1	0.124773	1.13455	0.8	0.25	1
Cd63	0.124773	-1.01087	0.4	0.75	1
Pfn1	0.124773	-1.43632	0.4	0.75	1
Lypla1	0.13121	-1.01754	0	0.5	1
Ptp4a1	0.13121	-1.01754	0	0.5	1
Nab1	0.13121	-1.01754	0	0.5	1
Wdfy1	0.13121	-1.01754	0	0.5	1
Rnpepl1	0.13121	-1.01754	0	0.5	1
Glul	0.13121	-1.01754	0	0.5	1
Syne1	0.13121	-1.01754	0	0.5	1
Rassf3	0.13121	-1.01754	0	0.5	1
Med9	0.13121	-1.01754	0	0.5	1
Rnf167	0.13121	-1.01754	0	0.5	1
2019-09-09	0.13121	-1.01754	0	0.5	1
Ralgapa1	0.13121	-1.01754	0	0.5	1
Ifi27	0.13121	-1.01754	0	0.5	1
Esyt2	0.13121	-1.01754	0	0.5	1
Rala	0.13121	-1.01754	0	0.5	1
Nedd8	0.13121	-1.01754	0	0.5	1
Spry2	0.13121	-1.01754	0	0.5	1
2019-03-06	0.13121	-1.01754	0	0.5	1
Cct5	0.13121	-1.01754	0	0.5	1
Atf4	0.13121	-1.01754	0	0.5	1
Fbln1	0.13121	-1.01754	0	0.5	1
Rnf168	0.13121	-1.01754	0	0.5	1
Tmem242	0.13121	-1.01754	0	0.5	1
Igf2r	0.13121	-1.01754	0	0.5	1
Zfp414	0.13121	-1.01754	0	0.5	1
Rpl7l1	0.13121	-1.01754	0	0.5	1
AI661453	0.13121	-1.01754	0	0.5	1
Gm6548	0.13121	-1.01754	0	0.5	1
Ccbe1	0.13121	-1.01754	0	0.5	1
Cdc37l1	0.13121	-1.01754	0	0.5	1
Gtf3c5	0.13121	-1.01754	0	0.5	1
Rapgef1	0.13121	-1.01754	0	0.5	1
Tor2a	0.13121	-1.01754	0	0.5	1
Atp11b	0.13121	-1.01754	0	0.5	1
Apoa1bp	0.13121	-1.01754	0	0.5	1
X1110037F02Rik	0.13121	-1.01754	0	0.5	1
Pdp1	0.13121	-1.01754	0	0.5	1
Ube2j1	0.13121	-1.01754	0	0.5	1
Xpa	0.13121	-1.01754	0	0.5	1
Srrm1	0.13121	-1.01754	0	0.5	1
Pxn	0.13121	-1.01754	0	0.5	1
Pomp	0.13121	-1.01754	0	0.5	1
Slc25a26	0.13121	-1.01754	0	0.5	1
Kras	0.13121	-1.01754	0	0.5	1
Prpf31	0.13121	-1.01754	0	0.5	1
Yif1b	0.13121	-1.01754	0	0.5	1
Stim1	0.13121	-1.01754	0	0.5	1
Tpp1	0.13121	-1.01754	0	0.5	1
Plekha7	0.13121	-1.01754	0	0.5	1
Smarca5	0.13121	-1.01754	0	0.5	1
Slc25a20	0.13121	-1.01754	0	0.5	1
Fundc1	0.13121	-1.01754	0	0.5	1
Pbdc1	0.13121	-1.01754	0	0.5	1
Rc3h1	0.13121	-1.03207	0	0.5	1
Shmt2	0.13121	-1.03207	0	0.5	1
Cnot6	0.13121	-1.03207	0	0.5	1
Nt5m	0.13121	-1.03207	0	0.5	1
Usp22	0.13121	-1.03207	0	0.5	1
Kctd11	0.13121	-1.03207	0	0.5	1
Atp6v0a1	0.13121	-1.03207	0	0.5	1
Spin1	0.13121	-1.03207	0	0.5	1
Ccnb1	0.13121	-1.03207	0	0.5	1
Mapk8	0.13121	-1.03207	0	0.5	1
Sall2	0.13121	-1.03207	0	0.5	1
Tmem106c	0.13121	-1.03207	0	0.5	1
Smoc2	0.13121	-1.03207	0	0.5	1
Pdcd2	0.13121	-1.03207	0	0.5	1
Mrps34	0.13121	-1.03207	0	0.5	1
Fam173a	0.13121	-1.03207	0	0.5	1
Gtf2f1	0.13121	-1.03207	0	0.5	1
Ppp4r1	0.13121	-1.03207	0	0.5	1
Marveld1	0.13121	-1.03207	0	0.5	1
Smndc1	0.13121	-1.03207	0	0.5	1
Ptgs1	0.13121	-1.03207	0	0.5	1
Zdhhc5	0.13121	-1.03207	0	0.5	1
Mtch2	0.13121	-1.03207	0	0.5	1
Hsd17b12	0.13121	-1.03207	0	0.5	1
Gata5	0.13121	-1.03207	0	0.5	1
Tpd52	0.13121	-1.03207	0	0.5	1
Clk2	0.13121	-1.03207	0	0.5	1
Cgn	0.13121	-1.03207	0	0.5	1
Reg4	0.13121	-1.03207	0	0.5	1
Gbp3	0.13121	-1.03207	0	0.5	1
Srsf11	0.13121	-1.03207	0	0.5	1
Mtf1	0.13121	-1.03207	0	0.5	1
Gnb1	0.13121	-1.03207	0	0.5	1
Pmpcb	0.13121	-1.03207	0	0.5	1
Scarb1	0.13121	-1.03207	0	0.5	1
X1110001J03Rik	0.13121	-1.03207	0	0.5	1
Mkrn1	0.13121	-1.03207	0	0.5	1
Tmem147	0.13121	-1.03207	0	0.5	1
Tubgcp5	0.13121	-1.03207	0	0.5	1
Mef2a	0.13121	-1.03207	0	0.5	1
Ints4	0.13121	-1.03207	0	0.5	1
Stard10	0.13121	-1.03207	0	0.5	1
Ppp4c	0.13121	-1.03207	0	0.5	1
Ing1	0.13121	-1.03207	0	0.5	1
Tfdp1	0.13121	-1.03207	0	0.5	1
Ist1	0.13121	-1.03207	0	0.5	1
Tbc1d2b	0.13121	-1.03207	0	0.5	1
Rp2h	0.13121	-1.03207	0	0.5	1
Tspyl1	0.13121	-1.11378	0	0.5	1
Mpdu1	0.13121	-1.11378	0	0.5	1
Eif4a1	0.13121	-1.11378	0	0.5	1
Erbb2	0.13121	-1.11378	0	0.5	1
Ncoa1	0.13121	-1.11378	0	0.5	1
Mta1	0.13121	-1.11378	0	0.5	1
Pfkp	0.13121	-1.11378	0	0.5	1
Pdlim7	0.13121	-1.11378	0	0.5	1
Dapk1	0.13121	-1.11378	0	0.5	1
Apol7a	0.13121	-1.11378	0	0.5	1
Slc25a17	0.13121	-1.11378	0	0.5	1
Prkag1	0.13121	-1.11378	0	0.5	1
Slc35b2	0.13121	-1.11378	0	0.5	1
Banf1	0.13121	-1.11378	0	0.5	1
Surf6	0.13121	-1.11378	0	0.5	1
Surf1	0.13121	-1.11378	0	0.5	1
Mrps2	0.13121	-1.11378	0	0.5	1
Gorasp2	0.13121	-1.11378	0	0.5	1
Usp8	0.13121	-1.11378	0	0.5	1
Gid8	0.13121	-1.11378	0	0.5	1
Golim4	0.13121	-1.11378	0	0.5	1
Slc39a1	0.13121	-1.11378	0	0.5	1
Snx27	0.13121	-1.11378	0	0.5	1
Pde4dip	0.13121	-1.11378	0	0.5	1
Slc30a7	0.13121	-1.11378	0	0.5	1
Ssx2ip	0.13121	-1.11378	0	0.5	1
Sec13	0.13121	-1.11378	0	0.5	1
Ndufa9	0.13121	-1.11378	0	0.5	1
Lyrm5	0.13121	-1.11378	0	0.5	1
Ctbp2	0.13121	-1.11378	0	0.5	1
Prdx2	0.13121	-1.11378	0	0.5	1
Bcar1	0.13121	-1.11378	0	0.5	1
Zfpm1	0.13121	-1.11378	0	0.5	1
Casp12	0.13121	-1.11378	0	0.5	1
Fem1b	0.13121	-1.11378	0	0.5	1
Myd88	0.13121	-1.11378	0	0.5	1
Dnase1l1	0.13121	-1.11378	0	0.5	1
Armcx1	0.13121	-1.11378	0	0.5	1
Plekhb2	0.13121	-1.17445	0	0.5	1
Ndufa10	0.13121	-1.17445	0	0.5	1
Cdk19	0.13121	-1.17445	0	0.5	1
Ndufa12	0.13121	-1.17445	0	0.5	1
Mgat4b	0.13121	-1.17445	0	0.5	1
Plscr3	0.13121	-1.17445	0	0.5	1
Tnk1	0.13121	-1.17445	0	0.5	1
Supt4a	0.13121	-1.17445	0	0.5	1
Ddx1	0.13121	-1.17445	0	0.5	1
Foxn3	0.13121	-1.17445	0	0.5	1
Smad5	0.13121	-1.17445	0	0.5	1
Erap1	0.13121	-1.17445	0	0.5	1
Elf1	0.13121	-1.17445	0	0.5	1
Atg101	0.13121	-1.17445	0	0.5	1
Acap2	0.13121	-1.17445	0	0.5	1
Igsf5	0.13121	-1.17445	0	0.5	1
Ckmt1	0.13121	-1.17445	0	0.5	1
Esf1	0.13121	-1.17445	0	0.5	1
Hax1	0.13121	-1.17445	0	0.5	1
Ppa2	0.13121	-1.17445	0	0.5	1
Phc2	0.13121	-1.17445	0	0.5	1
Srsf4	0.13121	-1.17445	0	0.5	1
Cacna2d1	0.13121	-1.17445	0	0.5	1
Ptpn12	0.13121	-1.17445	0	0.5	1
Mrpl33	0.13121	-1.17445	0	0.5	1
Ung	0.13121	-1.17445	0	0.5	1
Lsm8	0.13121	-1.17445	0	0.5	1
Rpn1	0.13121	-1.17445	0	0.5	1
Mrpl51	0.13121	-1.17445	0	0.5	1
Etnk1	0.13121	-1.17445	0	0.5	1
Psma1	0.13121	-1.17445	0	0.5	1
Prkaca	0.13121	-1.17445	0	0.5	1
Itfg1	0.13121	-1.17445	0	0.5	1
Cdt1	0.13121	-1.17445	0	0.5	1
Rpp25	0.13121	-1.17445	0	0.5	1
Snx1	0.13121	-1.17445	0	0.5	1
Rnf111	0.13121	-1.17445	0	0.5	1
Plxnb1	0.13121	-1.17445	0	0.5	1
Sqstm1	0.13121	-1.23397	0	0.5	1
Ppp2ca	0.13121	-1.23397	0	0.5	1
Kidins220	0.13121	-1.23397	0	0.5	1
Eci2	0.13121	-1.23397	0	0.5	1
Rnf139	0.13121	-1.23397	0	0.5	1
Kctd17	0.13121	-1.23397	0	0.5	1
Cdc42ep2	0.13121	-1.23397	0	0.5	1
Ssna1	0.13121	-1.23397	0	0.5	1
Tpd52l2	0.13121	-1.23397	0	0.5	1
Rsbn1	0.13121	-1.23397	0	0.5	1
Tmem261	0.13121	-1.23397	0	0.5	1
Psmb10	0.13121	-1.23397	0	0.5	1
Bmpr2	0.13121	-1.24569	0	0.5	1
Ptpn14	0.13121	-1.24569	0	0.5	1
Ykt6	0.13121	-1.24569	0	0.5	1
Ormdl3	0.13121	-1.24569	0	0.5	1
Rbx1	0.13121	-1.24569	0	0.5	1
Mcfd2	0.13121	-1.24569	0	0.5	1
Smad2	0.13121	-1.24569	0	0.5	1
Snrpb2	0.13121	-1.24569	0	0.5	1
Map1lc3a	0.13121	-1.24569	0	0.5	1
Sgms2	0.13121	-1.24569	0	0.5	1
Pycard	0.13121	-1.24569	0	0.5	1
Apoa4	0.13121	-1.24569	0	0.5	1
Prps1	0.13121	-1.24569	0	0.5	1
Stx6	0.13121	-1.24569	0	0.5	1
Ephx1	0.13121	-1.24569	0	0.5	1
Map3k5	0.13121	-1.24569	0	0.5	1
Stk11	0.13121	-1.24569	0	0.5	1
Klhdc2	0.13121	-1.24569	0	0.5	1
Ankrd28	0.13121	-1.24569	0	0.5	1
Mkl2	0.13121	-1.24569	0	0.5	1
Muc13	0.13121	-1.24569	0	0.5	1
Uqcc2	0.13121	-1.24569	0	0.5	1
Pfdn1	0.13121	-1.24569	0	0.5	1
Fbxo18	0.13121	-1.24569	0	0.5	1
Sord	0.13121	-1.24569	0	0.5	1
Epb4.1l1	0.13121	-1.24569	0	0.5	1
Psma7	0.13121	-1.24569	0	0.5	1
Cct3	0.13121	-1.24569	0	0.5	1
Shc1	0.13121	-1.24569	0	0.5	1
Tuft1	0.13121	-1.24569	0	0.5	1
Casp8ap2	0.13121	-1.24569	0	0.5	1
Fam76a	0.13121	-1.24569	0	0.5	1
Smarcd3	0.13121	-1.24569	0	0.5	1
Cux1	0.13121	-1.24569	0	0.5	1
Kdm7a	0.13121	-1.24569	0	0.5	1
Hspbp1	0.13121	-1.24569	0	0.5	1
Lig1	0.13121	-1.24569	0	0.5	1
Sbsn	0.13121	-1.24569	0	0.5	1
X2810428I15Rik	0.13121	-1.24569	0	0.5	1
Got2	0.13121	-1.24569	0	0.5	1
Scamp2	0.13121	-1.24569	0	0.5	1
Sh3bgrl	0.13121	-1.24569	0	0.5	1
Tspan15	0.13121	-1.25728	0	0.5	1
Ppap2c	0.13121	-1.25728	0	0.5	1
Naa38	0.13121	-1.25728	0	0.5	1
Kdm6b	0.13121	-1.25728	0	0.5	1
Mrps23	0.13121	-1.25728	0	0.5	1
Csnk1d	0.13121	-1.25728	0	0.5	1
Adi1	0.13121	-1.25728	0	0.5	1
Akr1e1	0.13121	-1.25728	0	0.5	1
Nudt16l1	0.13121	-1.25728	0	0.5	1
Cbr1	0.13121	-1.25728	0	0.5	1
Sh3gl1	0.13121	-1.25728	0	0.5	1
Plcb3	0.13121	-1.25728	0	0.5	1
Slk	0.13121	-1.25728	0	0.5	1
Hnf4a	0.13121	-1.25728	0	0.5	1
Exosc9	0.13121	-1.25728	0	0.5	1
Sike1	0.13121	-1.25728	0	0.5	1
Aimp1	0.13121	-1.25728	0	0.5	1
Ube2d3	0.13121	-1.25728	0	0.5	1
Rabggtb	0.13121	-1.25728	0	0.5	1
Hip1	0.13121	-1.25728	0	0.5	1
Pcsk6	0.13121	-1.25728	0	0.5	1
Smpd1	0.13121	-1.25728	0	0.5	1
Dmbt1	0.13121	-1.25728	0	0.5	1
Lsm6	0.13121	-1.25728	0	0.5	1
Scoc	0.13121	-1.25728	0	0.5	1
Smad3	0.13121	-1.25728	0	0.5	1
Cgnl1	0.13121	-1.25728	0	0.5	1
Tubb2b	0.13121	-1.31219	0	0.5	1
Sorbs3	0.13121	-1.31219	0	0.5	1
Laptm4b	0.13121	-1.31219	0	0.5	1
Scd2	0.13121	-1.31219	0	0.5	1
Arhgdib	0.13121	-1.31219	0	0.5	1
Ormdl2	0.13121	-1.35179	0	0.5	1
Chmp2b	0.13121	-1.35179	0	0.5	1
BC004004	0.13121	-1.35179	0	0.5	1
Pex2	0.13121	-1.35179	0	0.5	1
Anp32b	0.13121	-1.35179	0	0.5	1
Sepn1	0.13121	-1.35179	0	0.5	1
Klf3	0.13121	-1.35179	0	0.5	1
Wbscr22	0.13121	-1.35179	0	0.5	1
Psenen	0.13121	-1.35179	0	0.5	1
X2410002F23Rik	0.13121	-1.35179	0	0.5	1
Mitd1	0.13121	-1.37253	0	0.5	1
Atp5g1	0.13121	-1.37253	0	0.5	1
Nek9	0.13121	-1.37253	0	0.5	1
Mplkip	0.13121	-1.37253	0	0.5	1
Tfg	0.13121	-1.37253	0	0.5	1
Eva1b	0.13121	-1.37253	0	0.5	1
Dalrd3	0.13121	-1.37253	0	0.5	1
Gpd1l	0.13121	-1.37253	0	0.5	1
Ivns1abp	0.13121	-1.41179	0	0.5	1
Cbx5	0.13121	-1.41179	0	0.5	1
Grcc10	0.13121	-1.41179	0	0.5	1
Ufc1	0.13121	-1.42161	0	0.5	1
Ccny	0.13121	-1.42161	0	0.5	1
Tmed7	0.13121	-1.42161	0	0.5	1
Khk	0.13121	-1.42161	0	0.5	1
Arl4d	0.13121	-1.46656	0	0.5	1
Atp6v1a	0.13121	-1.46656	0	0.5	1
Cds2	0.13121	-1.46656	0	0.5	1
Atp5f1	0.13121	-1.46656	0	0.5	1
Tra2a	0.13121	-1.46656	0	0.5	1
Rbms3	0.13121	-1.46656	0	0.5	1
Dusp6	0.13121	-1.47586	0	0.5	1
Papola	0.13121	-1.47586	0	0.5	1
Ankrd17	0.13121	-1.47586	0	0.5	1
Ybx3	0.13121	-1.47586	0	0.5	1
Isx	0.13121	-1.47586	0	0.5	1
Idh3b	0.13121	-1.47768	0	0.5	1
Pkn2	0.13121	-1.47768	0	0.5	1
Rnf146	0.13121	-1.48688	0	0.5	1
Sec14l1	0.13121	-1.48688	0	0.5	1
Exosc8	0.13121	-1.48688	0	0.5	1
Slc25a51	0.13121	-1.48688	0	0.5	1
Ctdspl	0.13121	-1.48688	0	0.5	1
Prrc2b	0.13121	-1.51133	0	0.5	1
Casc4	0.13121	-1.51133	0	0.5	1
Ctsd	0.13121	-1.51133	0	0.5	1
Mrpl42	0.13121	-1.52023	0	0.5	1
Cs	0.13121	-1.52023	0	0.5	1
Inpp5k	0.13121	-1.52023	0	0.5	1
Tmem248	0.13121	-1.52023	0	0.5	1
Sppl2a	0.13121	-1.52904	0	0.5	1
Appl2	0.13121	-1.53779	0	0.5	1
G3bp1	0.13121	-1.53779	0	0.5	1
Flii	0.13121	-1.53779	0	0.5	1
Ajuba	0.13121	-1.53779	0	0.5	1
Chrac1	0.13121	-1.53779	0	0.5	1
Snrpb	0.13121	-1.53779	0	0.5	1
Rbm39	0.13121	-1.53779	0	0.5	1
Zfp710	0.13121	-1.53779	0	0.5	1
S100a1	0.13121	-1.57116	0	0.5	1
Evpl	0.13121	-1.57955	0	0.5	1
Basp1	0.13121	-1.57955	0	0.5	1
Puf60	0.13121	-1.57955	0	0.5	1
Napg	0.13121	-1.57955	0	0.5	1
Mtx2	0.13121	-1.57955	0	0.5	1
Srsf6	0.13121	-1.57955	0	0.5	1
Hibadh	0.13121	-1.57955	0	0.5	1
Pdcl3	0.13121	-1.58786	0	0.5	1
Hypk	0.13121	-1.58786	0	0.5	1
D8Ertd738e	0.13121	-1.58786	0	0.5	1
Mrpl3	0.13121	-1.60186	0	0.5	1
Rpl29	0.13121	-1.60186	0	0.5	1
Ccni	0.13121	-1.62605	0	0.5	1
Pdcd6	0.13121	-1.64889	0	0.5	1
Prkcsh	0.13121	-1.64889	0	0.5	1
Cd55	0.13121	-1.66435	0	0.5	1
Ppfibp1	0.13121	-1.66435	0	0.5	1
Cd2ap	0.13121	-1.70715	0	0.5	1
Hp1bp3	0.13121	-1.72823	0	0.5	1
Sec22b	0.13121	-1.7354	0	0.5	1
Itpripl2	0.13121	-1.75097	0	0.5	1
Cplx2	0.13121	-1.75798	0	0.5	1
Vdac3	0.13121	-1.7835	0	0.5	1
Slc25a39	0.13121	-1.78351	0	0.5	1
Thoc7	0.13121	-1.78351	0	0.5	1
Grpel1	0.13121	-1.79703	0	0.5	1
Mbnl1	0.13121	-1.8097	0	0.5	1
Rnf44	0.13121	-1.8294	0	0.5	1
Hspe1	0.13121	-1.86704	0	0.5	1
Sec24a	0.13121	-1.86704	0	0.5	1
Tff3	0.13121	-1.99172	0	0.5	1
Eif3m	0.13121	-1.99614	0	0.5	1
Hcfc1r1	0.13121	-2.03288	0	0.5	1
Clec11a	0.13121	-2.03714	0	0.5	1
Frmd4b	0.13121	-2.17275	0	0.5	1
Gpc3	0.13121	-2.4142	0	0.5	1
Rpl37	0.139983	0.971248	0.8	0.75	1
Calr	0.139983	0.724513	0.8	0.75	1
Srsf5	0.139996	-0.873486	0.2	0.75	1
Lmna	0.139996	-1.00425	0.2	0.75	1
Dync1i2	0.139996	-1.03624	0.2	0.75	1
Il6st	0.139996	-1.10771	0.2	0.75	1
Gstt1	0.139996	-1.11734	0.2	0.75	1
Hspa9	0.139996	-1.11734	0.2	0.75	1
Ddx17	0.139996	-1.14068	0.2	0.75	1
Rps13	0.139996	-1.20901	0.2	0.75	1
Slc16a1	0.139996	-1.22018	0.2	0.75	1
Pcbp2	0.139996	-1.27038	0.2	0.75	1
Hspa8	0.139996	-1.38219	0.2	0.75	1
Calml4	0.139996	-1.56127	0.2	0.75	1
Srsf1	0.15939	-0.262479	0.2	1	1
Canx	0.15939	-0.565069	0.2	1	1
Psmb1	0.15939	-0.578924	0.2	1	1
Mgst1	0.15939	-0.748545	0.2	1	1
Anxa6	0.15939	-0.807802	0.2	1	1
Plec	0.15939	-0.807802	0.2	1	1
Sdc4	0.15939	-0.916908	0.2	1	1
Hmgn1	0.15939	-1.09513	0.2	1	1
Htra1	0.170609	1.05866	0.8	0.5	1
Eef1g	0.170609	0.869593	0.8	0.5	1
Clic4	0.170609	-0.493994	0.4	1	1
Arpc2	0.170609	-0.671495	0.6	0.75	1
Ywhae	0.170609	-0.786863	0.4	1	1
Hnrnpab	0.170609	-0.819074	0.4	1	1
Rps8	0.170609	-1.16178	0.4	1	1
C3	0.176098	-0.598186	0.6	1	1
S100a6	0.176098	-0.784319	0.6	1	1
Atp1b1	0.190476	0.771696	1	0.75	1
Rpl7a	0.190476	0.747777	1	1	1
Tmsb4x	0.190476	0.530558	1	1	1
Rps15	0.190476	0.370309	1	1	1
Krt19	0.190476	-0.394628	0.8	1	1
Vim	0.190476	-0.70564	0.8	1	1
Gnas	0.190476	-0.750922	0.8	1	1
Pmp22	0.200825	-0.748536	0.4	0.75	1
Vdac1	0.200825	-0.913348	0.4	0.75	1
Sod1	0.200825	-1.03529	0.4	0.75	1
H2.K1	0.218742	1.28356	0.8	0.75	1
Hif1a	0.227249	1.54394	0.6	0.25	1
Ubc	0.227249	1.47857	0.6	0.25	1
Mfge8	0.227249	1.45225	0.6	0.25	1
Shfm1	0.227249	1.37351	0.6	0.25	1
Lgals3bp	0.227249	1.32199	0.6	0.25	1
Aff4	0.227249	1.31085	0.6	0.25	1
Fbxw11	0.227249	1.26513	0.6	0.25	1
Nras	0.227249	1.26513	0.6	0.25	1
Stub1	0.227249	1.2632	0.6	0.25	1
Pigr	0.227249	1.24408	0.6	0.25	1
Tm9sf2	0.227249	1.19365	0.6	0.25	1
Taldo1	0.227249	1.18197	0.6	0.25	1
Twf1	0.227249	1.13814	0.6	0.25	1
Mospd2	0.227249	1.01695	0.6	0.25	1
Dctn6	0.227249	1.00359	0.6	0.25	1
Eid1	0.227249	0.920172	0.6	0.25	1
Ostm1	0.227249	-0.609317	0.2	0.75	1
Ak3	0.227249	-0.723934	0.2	0.75	1
G3bp2	0.227249	-0.723934	0.2	0.75	1
Plxnb2	0.227249	-0.800105	0.2	0.75	1
Trf	0.227249	-0.807725	0.2	0.75	1
Ndufa8	0.227249	-0.826672	0.2	0.75	1
Eif1a	0.227249	-0.83137	0.2	0.75	1
Klf4	0.227249	-0.83137	0.2	0.75	1
Pde4b	0.227249	-0.83137	0.2	0.75	1
Sf3b6	0.227249	-0.85205	0.2	0.75	1
Rcn3	0.227249	-0.912311	0.2	0.75	1
Fcgrt	0.227249	-0.912311	0.2	0.75	1
Dpysl2	0.227249	-0.919975	0.2	0.75	1
X1810058I24Rik	0.227249	-0.920127	0.2	0.75	1
Prkcdbp	0.227249	-0.921069	0.2	0.75	1
Dazap2	0.227249	-0.931747	0.2	0.75	1
Eif4g2	0.227249	-0.949226	0.2	0.75	1
Cox5a	0.227249	-0.968543	0.2	0.75	1
Cox7b	0.227249	-1.00926	0.2	0.75	1
Vamp8	0.227249	-1.01823	0.2	0.75	1
Glis2	0.227249	-1.04969	0.2	0.75	1
Ppap2b	0.240421	2.87955	0.4	0	1
Pros1	0.240421	2.44184	0.4	0	1
Akt1	0.240421	2.2113	0.4	0	1
Ifngr1	0.240421	2.20487	0.4	0	1
Kpnb1	0.240421	2.20019	0.4	0	1
Mapkapk5	0.240421	2.18685	0.4	0	1
Mri1	0.240421	2.09613	0.4	0	1
Timm8b	0.240421	2.09613	0.4	0	1
Clybl	0.240421	2.08776	0.4	0	1
Tln1	0.240421	2.06243	0.4	0	1
Htra3	0.240421	2.04304	0.4	0	1
Msn	0.240421	2.04284	0.4	0	1
Ndufs2	0.240421	1.95544	0.4	0	1
Mylk	0.240421	1.94107	0.4	0	1
Man1a	0.240421	1.91755	0.4	0	1
Lrrc8a	0.240421	1.91755	0.4	0	1
Rbm6	0.240421	1.91755	0.4	0	1
Atrx	0.240421	1.84987	0.4	0	1
Dad1	0.240421	1.80516	0.4	0	1
Irf9	0.240421	1.80516	0.4	0	1
Bloc1s1	0.240421	1.80404	0.4	0	1
H6pd	0.240421	1.80404	0.4	0	1
Arid1b	0.240421	1.8025	0.4	0	1
Kpna4	0.240421	1.8025	0.4	0	1
Arhgef11	0.240421	1.8025	0.4	0	1
Fbxw8	0.240421	1.8025	0.4	0	1
Htra2	0.240421	1.8025	0.4	0	1
Stat3	0.240421	1.79394	0.4	0	1
Mrpl57	0.240421	1.79394	0.4	0	1
Mex3c	0.240421	1.79394	0.4	0	1
Pelo	0.240421	1.78573	0.4	0	1
Osgep	0.240421	1.78573	0.4	0	1
Rbck1	0.240421	1.78573	0.4	0	1
Fkbp4	0.240421	1.78573	0.4	0	1
Fyn	0.240421	1.75982	0.4	0	1
Spink4	0.240421	1.75982	0.4	0	1
Fryl	0.240421	1.75982	0.4	0	1
Fam195b	0.240421	1.7454	0.4	0	1
Bmp4	0.240421	1.7454	0.4	0	1
Tmc4	0.240421	1.7454	0.4	0	1
AW112010	0.240421	1.74257	0.4	0	1
Sgms1	0.240421	1.74257	0.4	0	1
Dhrs4	0.240421	1.72476	0.4	0	1
Arid4b	0.240421	1.68969	0.4	0	1
Slc12a2	0.240421	1.68969	0.4	0	1
Vcp	0.240421	1.68969	0.4	0	1
Tesk1	0.240421	1.68969	0.4	0	1
Bcl7a	0.240421	1.68969	0.4	0	1
Plxna1	0.240421	1.68969	0.4	0	1
Hyal2	0.240421	1.68969	0.4	0	1
Klhdc8b	0.240421	1.68969	0.4	0	1
Tbc1d8b	0.240421	1.68969	0.4	0	1
Esyt1	0.240421	1.62371	0.4	0	1
Thoc5	0.240421	1.62371	0.4	0	1
Epn3	0.240421	1.62371	0.4	0	1
Tmem167	0.240421	1.62371	0.4	0	1
Bag6	0.240421	1.62371	0.4	0	1
Zfpl1	0.240421	1.62371	0.4	0	1
Manea	0.240421	1.62371	0.4	0	1
Zcchc17	0.240421	1.62371	0.4	0	1
Med28	0.240421	1.62371	0.4	0	1
Phip	0.240421	1.62371	0.4	0	1
X1110059G10Rik	0.240421	1.62371	0.4	0	1
Aifm1	0.240421	1.62371	0.4	0	1
Hsp90aa1	0.240421	1.61346	0.4	0	1
Sumo1	0.240421	1.59317	0.4	0	1
Tshz1	0.240421	1.59317	0.4	0	1
Prrc2c	0.240421	1.58988	0.4	0	1
Csnk1e	0.240421	1.58988	0.4	0	1
Hnrnpa1	0.240421	1.58988	0.4	0	1
Fads1	0.240421	1.58988	0.4	0	1
Tbc1d13	0.240421	1.58988	0.4	0	1
X0610030E20Rik	0.240421	1.58988	0.4	0	1
Vps35	0.240421	1.58988	0.4	0	1
Cmtm3	0.240421	1.58988	0.4	0	1
Dnm2	0.240421	1.58988	0.4	0	1
Itln1	0.240421	1.55162	0.4	0	1
Gpatch8	0.240421	1.55162	0.4	0	1
Tsta3	0.240421	1.55162	0.4	0	1
Nars	0.240421	1.55162	0.4	0	1
Limk2	0.240421	1.47549	0.4	0	1
Atp5h	0.240421	1.47549	0.4	0	1
Eif3k	0.240421	1.47549	0.4	0	1
Hspd1	0.240421	1.47179	0.4	0	1
Slc38a10	0.240421	1.47179	0.4	0	1
Dnajb9	0.240421	1.47179	0.4	0	1
Mpp5	0.240421	1.47179	0.4	0	1
Bmp1	0.240421	1.47179	0.4	0	1
Ndufv3	0.240421	1.47179	0.4	0	1
Aldh1b1	0.240421	1.47179	0.4	0	1
Dock7	0.240421	1.47179	0.4	0	1
Pdk4	0.240421	1.47179	0.4	0	1
Sephs2	0.240421	1.47179	0.4	0	1
Slc44a2	0.240421	1.47179	0.4	0	1
Nop58	0.240421	1.44837	0.4	0	1
Ralb	0.240421	1.44837	0.4	0	1
Tkt	0.240421	1.44837	0.4	0	1
Nup155	0.240421	1.44837	0.4	0	1
Cd47	0.240421	1.44837	0.4	0	1
Ier3	0.240421	1.44837	0.4	0	1
Dnajc25	0.240421	1.44837	0.4	0	1
Ptbp3	0.240421	1.44837	0.4	0	1
Rnf220	0.240421	1.44837	0.4	0	1
Tnfrsf1b	0.240421	1.44837	0.4	0	1
Nadk	0.240421	1.44837	0.4	0	1
Klhl5	0.240421	1.44837	0.4	0	1
Klf13	0.240421	1.44837	0.4	0	1
Nrp1	0.240421	1.44837	0.4	0	1
Il2rg	0.240421	1.44837	0.4	0	1
Ddit3	0.240421	1.38906	0.4	0	1
Mgat2	0.240421	1.38906	0.4	0	1
Galnt1	0.240421	1.38906	0.4	0	1
Prpf19	0.240421	1.38906	0.4	0	1
Sdccag3	0.240421	1.38906	0.4	0	1
Mvb12b	0.240421	1.38906	0.4	0	1
Nsun5	0.240421	1.38906	0.4	0	1
Rasl11a	0.240421	1.38906	0.4	0	1
Casp3	0.240421	1.38906	0.4	0	1
Cog4	0.240421	1.38906	0.4	0	1
Acadl	0.240421	1.36359	0.4	0	1
Smpd2	0.240421	1.36359	0.4	0	1
Cdc34	0.240421	1.36359	0.4	0	1
Dctn2	0.240421	1.36359	0.4	0	1
Vezf1	0.240421	1.36359	0.4	0	1
Zdhhc20	0.240421	1.36359	0.4	0	1
Atp6v1c1	0.240421	1.36359	0.4	0	1
Psmb9	0.240421	1.36359	0.4	0	1
Pias2	0.240421	1.36359	0.4	0	1
Atp9a	0.240421	1.36359	0.4	0	1
Foxo1	0.240421	1.36359	0.4	0	1
Mtf2	0.240421	1.36359	0.4	0	1
N4bp2l2	0.240421	1.36359	0.4	0	1
Tjp1	0.240421	1.36359	0.4	0	1
Nr2f2	0.240421	1.36359	0.4	0	1
Xpo6	0.240421	1.36359	0.4	0	1
Clcn3	0.240421	1.36359	0.4	0	1
Cmtm6	0.240421	1.36359	0.4	0	1
Syap1	0.240421	1.36359	0.4	0	1
Agfg1	0.240421	1.21316	0.4	0	1
Vmp1	0.240421	1.21316	0.4	0	1
Rhbdf2	0.240421	1.21316	0.4	0	1
Dhrs1	0.240421	1.21316	0.4	0	1
Cblb	0.240421	1.21316	0.4	0	1
Psmb8	0.240421	1.21316	0.4	0	1
Rxra	0.240421	1.21316	0.4	0	1
Abcd3	0.240421	1.21316	0.4	0	1
Hadhb	0.240421	1.21316	0.4	0	1
Gt.ROSA.26Sor	0.240421	1.21316	0.4	0	1
Snrnp70	0.240421	1.21316	0.4	0	1
Ap3m2	0.240421	1.21316	0.4	0	1
Erlin2	0.240421	1.21316	0.4	0	1
Lamp2	0.262239	0.681974	0.8	0.5	1
Rps24	0.262239	0.52738	0.8	0.5	1
Cyb5r3	0.262239	-0.25473	0.4	1	1
Rpl17	0.262239	-0.269024	0.4	1	1
Rps23	0.262239	-0.511921	0.4	1	1
Dag1	0.262239	-0.579344	0.4	1	1
Myl12b	0.262239	-0.628318	0.4	1	1
Gm1821	0.262239	-0.646362	0.4	1	1
Dbi	0.262239	-0.659022	0.4	1	1
Rpl10	0.262239	-0.705705	0.6	0.75	1
Uqcr11	0.262239	-0.732672	0.4	1	1
Akr1a1	0.262239	-0.860771	0.4	1	1
Hsp90ab1	0.268341	0.967025	1	0.5	1
Rpl23	0.268341	-0.328517	0.6	1	1
Igfbp6	0.268341	-0.42831	0.6	1	1
S100a10	0.268341	-0.611296	0.6	1	1
Col6a1	0.285714	0.861791	0.8	1	1
Ltbp4	0.285714	0.643819	0.8	1	1
Tpt1	0.285714	-0.324823	0.8	1	1
Rpl28	0.285714	-0.429216	0.8	1	1
Rplp0	0.285714	-0.614357	0.8	1	1
Rab1	0.306136	-0.551684	0.4	0.75	1
Arf1	0.306136	-0.748805	0.4	0.75	1
Msln	0.306136	-0.810584	0.4	0.75	1
Rab7	0.306136	-0.895297	0.4	0.75	1
Rps10	0.306136	-1.13073	0.4	0.75	1
Copb2	0.308369	-0.614515	0.2	0.5	1
Selm	0.308369	-0.792347	0.2	0.5	1
Txndc5	0.308369	-0.822553	0.2	0.5	1
Meis2	0.308369	-0.840109	0.2	0.5	1
Lims1	0.308369	-0.929938	0.2	0.5	1
Adk	0.308369	-0.951215	0.2	0.5	1
Sdc2	0.308369	-1.12962	0.2	0.5	1
Cpq	0.308369	-1.16184	0.2	0.5	1
Dmkn	0.308369	-1.16308	0.2	0.5	1
Rab6a	0.308369	-1.2087	0.2	0.5	1
Neo1	0.308369	-1.25516	0.2	0.5	1
Psmc4	0.308369	-1.34996	0.2	0.5	1
Fgl2	0.308369	-1.44965	0.2	0.5	1
Cfh	0.308369	-1.573	0.2	0.5	1
Rps17	0.325163	0.884015	0.8	0.75	1
Nucb1	0.347654	1.1965	0.6	0.25	1
Actn4	0.347654	1.10339	0.6	0.25	1
Idh1	0.347654	0.994478	0.6	0.25	1
Usp21	0.347654	0.828606	0.6	0.25	1
Rsrp1	0.347654	0.718275	0.2	0.75	1
Klf2	0.347654	0.632065	0.2	0.75	1
Polr2f	0.347654	0.307038	0.2	0.75	1
Gm14420	0.347654	-0.262932	0.2	0.75	1
Eif2b5	0.347654	-0.297107	0.2	0.75	1
Podxl	0.347654	-0.308752	0.2	0.75	1
Sdhc	0.347654	-0.322333	0.2	0.75	1
Zcchc11	0.347654	-0.322333	0.2	0.75	1
Qk	0.347654	-0.332058	0.2	0.75	1
Arcn1	0.347654	-0.332058	0.2	0.75	1
Cd164	0.347654	-0.345613	0.2	0.75	1
Atxn7l3b	0.347654	-0.347715	0.2	0.75	1
Uba52	0.347654	-0.357138	0.2	0.75	1
Poldip2	0.347654	-0.388421	0.2	0.75	1
Manf	0.347654	-0.413149	0.2	0.75	1
Cxadr	0.347654	-0.474895	0.2	0.75	1
Smim1	0.347654	-0.480265	0.2	0.75	1
Ppl	0.347654	-0.481957	0.2	0.75	1
Ybx1	0.347654	-0.500259	0.2	0.75	1
Eif4h	0.347654	-0.50534	0.2	0.75	1
Cstb	0.347654	-0.505665	0.2	0.75	1
Lgals9	0.347654	-0.505665	0.2	0.75	1
Smim14	0.347654	-0.513403	0.2	0.75	1
Use1	0.347654	-0.55737	0.2	0.75	1
Flrt2	0.347654	-0.64324	0.2	0.75	1
Gtf2i	0.347654	-0.663682	0.2	0.75	1
Rab11b	0.347654	-0.664534	0.2	0.75	1
Tle3	0.347654	-0.664534	0.2	0.75	1
Set	0.347654	-0.714617	0.2	0.75	1
Ssr2	0.347654	-0.722998	0.2	0.75	1
Tspo	0.347654	-0.78172	0.2	0.75	1
Lamb1	0.37055	1.34677	0.6	0.5	1
Atp5c1	0.37055	1.16931	0.6	0.5	1
Arhgef12	0.37055	1.03752	0.6	0.5	1
Flna	0.37055	0.926356	0.6	0.5	1
Ano1	0.37055	0.924333	0.6	0.5	1
Dpy19l1	0.37055	0.818923	0.6	0.5	1
Smim10l1	0.37055	0.759481	0.6	0.5	1
Nbl1	0.37055	0.726704	0.6	0.5	1
Arhgdia	0.37055	0.715681	0.6	0.5	1
Psmb6	0.37055	0.686037	0.6	0.5	1
Pnrc1	0.37055	0.643585	0.6	0.5	1
Prdx4	0.37055	0.643585	0.6	0.5	1
Ndufb9	0.37055	0.576606	0.6	0.5	1
Txndc9	0.371093	-0.511895	0	0.25	1
Lancl1	0.371093	-0.511895	0	0.25	1
Rhbdd1	0.371093	-0.511895	0	0.25	1
D1Ertd622e	0.371093	-0.511895	0	0.25	1
Pam	0.371093	-0.511895	0	0.25	1
Tmem177	0.371093	-0.511895	0	0.25	1
Rab29	0.371093	-0.511895	0	0.25	1
Klhl12	0.371093	-0.511895	0	0.25	1
Qsox1	0.371093	-0.511895	0	0.25	1
Fam20b	0.371093	-0.511895	0	0.25	1
Vamp4	0.371093	-0.511895	0	0.25	1
Blzf1	0.371093	-0.511895	0	0.25	1
[truncated: 3,569 more rows]
