# Supplementary material for: A cancer rainbow mouse for visualizing the functional genomics of oncogenic clonal expansion
Source: Nat Commun. 2019 Dec 2;10:5490. doi: 10.1038/s41467-019-13330-y (PMC6889384; doi:10.1038/s41467-019-13330-y)
Supplement: Supplementary file 9 — Source Data [file 41467_2019_13330_MOESM9_ESM.xlsx]

## Sheet: Figure 2d
	Δnβcat_BFP	Δnβcat_TFP	Δnβcat_mKO
Tissue 1	2.10944	0.467811	0.422747
Tissue 2	2.31071	0.360589	0.3287
Tissue 3	2.40411	0.349315	0.246575
Tissue 4	2.30405	0.358342	0.337611
Tissue 5	2.24017	0.451965	0.30786
Tissue 6	2.32127	0.432127	0.246606
Tissue 7	2.18023	0.377907	0.44186
Tissue 8	2.1896	0.437309	0.373089
Tissue 9	2.48353	0.161677	0.35479
Tissue 10	2.55705	0.211409	0.231544

## Sheet: Figure 2g
	Δnβcat_BFP	Δnβcat_TFP	Δnβcat_mKO
Tissue 1	1.797	1.05624	0.146764
Tissue 2	2.20058	0.470458	0.328965
Tissue 3	1.76962	0.871218	0.359165
Tissue 4	2.07281	0.479724	0.447465
Tissue 5	2.11856	0.596907	0.284536
Tissue 6	2.20195	0.460494	0.337559
Tissue 7	2.35596	0.395625	0.248415
Tissue 8	2.31874	0.384	0.297263

## Sheet: Figure 3d
	ΔNβcat	Ccat/Lef1	ΔNβcatΔC
Tissue 1	1.00452	1.49541	0.427897
Tissue 2	0.791625	2.91697	0.367378
Tissue 3	0.997382	1.56456	0.402443
Tissue 4	0.988502	1.58098	0.446687
Tissue 5	1.01005	1.54512	0.335011
Tissue 6	0.908927	1.89155	0.664909
Tissue 7	0.977945	1.59476	0.50555
Tissue 8	1.14903	0.721655	0.260424

## Sheet: Figure 3g
		NT
	ΔNβCat	8.45984	8.4619	8.54684	8.96146	9.10065	9.22684
	Ccat/Lef1	0.645102	0.667685	0.668496	0.70037	0.709916	0.71718
	ΔNβCatΔC	0.247771	0.250209	0.263137	0.273243	0.292694	0.314471
		CDH1
	ΔNβCat	0.0392833	0.0430546	0.0449595	0.0512039	0.0522479	0.0818878
	Ccat/Lef1	0.409476	0.412649	0.417055	0.419507	0.438274	0.446561
	ΔNβCatΔC	0.0175406	0.0184667	0.020681	0.0304449	0.0417552	0.070017

## Sheet: Figure 4c
	3d
	mTFP1-2a-ΔNβcat	516.965	156.927	766.938	405.63	466.323	970.366
	EYFP-2a-Ccat/Lef1	307.353	144.33	298.317	88.5978	424.464	430.052
	mKO-2a-ΔNβcatΔC	485.641	60.7066	561.471	153.422	74.2034	320.064
	8wk
	mTFP1-2a-ΔNβcat	809.165	207.642	783.527	408.422	370.966
	EYFP-2a-Ccat/Lef1	15.0864	8.56561	44.0375	63.9621	52.3689
	mKO-2a-ΔNβcatΔC	359.412	342.92	11.2753	510.209	90.6651

## Sheet: Figure 4f
Mouse ID	mTFP1-2a-ΔNβcat	EYFP-2a-Ccat/Lef1	mKO-2a-ΔNβcatΔC
12_4	1.09799	0.530303	0.826446
12_5	1.1237	0.591017	0.580271
12_6	1.04702	0.968992	0.704722
14_10	1.15329	0.289575	0.702001
14_11	1.07109	0.687285	0.843486

## Sheet: Figure 4i
		Crypt
	mTFP1-2a-ΔNβcat	0.947797	1.06693	1.08579	0.9483	1.10876	0.842424
	EYFP-2a-Ccat/Lef1	1.15785	0.839074	0.796264	1.08619	0.74318	1.37744
	mKO-2a-ΔNβcatΔC	0.881984	0.981563	0.965982	1.17032	0.950889	1.04926
	P0
	mTFP1-2a-ΔNβcat	0.984988	0.92517	0.915114	0.853282	0.98795	0.707483
	EYFP-2a-Ccat/Lef1	0.896941	1.28627	1.29249	1.30559	1.06169	1.74866
	mKO-2a-ΔNβcatΔC	1.57389	0.585162	0.661488	1.23359	0.869384	0.894954
	P1
	mTFP1-2a-ΔNβcat	0.767042	0.863656	0.866367	0.922542	0.664294	0.769182
	EYFP-2a-Ccat/Lef1	1.7442	1.50217	1.57453	1.43569	1.98757	1.72832
	mKO-2a-ΔNβcatΔC	0.310494	0.323707	0	0	0.353819	0.353819
		P2
	mTFP1-2a-ΔNβcat	0.809524	0.65012	0.816133	0.472498	0.77448	0.668179
	EYFP-2a-Ccat/Lef1	1.71503	2.00859	1.6987	2.54804	1.80165	2.06439
	mKO-2a-ΔNβcatΔC	0	0.411195	0	0	0	0
		P3
	mTFP1-2a-ΔNβcat	0.595097	0.521588	0.65603	0.690752	0.68011
	EYFP-2a-Ccat/Lef1	2.16761	2.42671	2.09442	1.90816	2.0349
	mKO-2a-ΔNβcatΔC	0.316963	0	0	0.411195	0
		P4
	mTFP1-2a-ΔNβcat	0.410019	0.609487	0.426338	0.501134	0.486395	0.429543	0.582952	0.526191	0.588288	0.515452
	EYFP-2a-Ccat/Lef1	2.61802	2.00859	2.55121	2.47727	2.4044	2.65421	2.04754	2.29147	2.26185	2.44188
	mKO-2a-ΔNβcatΔC	0.345778	0.82239	0.454156	0	0.447477	0	0.931483	0.507141	0	0
		P5
	mTFP1-2a-ΔNβcat	0.57483	0.286362	0.174814	0.420953	0.414732	0.420953
	EYFP-2a-Ccat/Lef1	2.29511	2.83116	3.28382	2.67545	2.69082	2.67545
	mKO-2a-ΔNβcatΔC	0	0.724487	0	0	0	0

## Sheet: Figure 4j
		ENRY							ENRY+							ENY							ENY+
	mTFP1-2a-ΔNβcat	20	58	53	35	40	48		0	0	0	0	0	0		0	0	0	0	0	0		0	0	0	0	0	0
	EYFP-2a-Ccat/Lef1	50	62	81	50	56	43		25	19	12	50	25	25		6	12	12	25	37	6		25	25	6	12	31	12
	mKO-2a-ΔNβcatΔC	25	51	76	25	25	76		0	0	0	0	0	0		0	0	0	0	0	0		0	0	0	0	0	0

## Sheet: Figure 6f
Monoclonal				Biclonal				Triclonal
NCAT	MCAT	ROBO		NCAT	MCAT	ROBO		MCAT	ROBO	NCAT
96.4	94	70.5		3.6	6	27.8		0	1.8	0
97.7	97	75.3		2.3	3	24.1		0	0.6	0
98.3	95	85		1.7	4	14.5		0	0.5	0
	93	70.6			7	27.9		0	1.4
		83.2				16.4			0.4
		71.3				27.8			0.9

## Sheet: Figure 7b
			WT	ROBO
		SC	24.087	25.25
		TA	27.4783	23.42
		ENTb1	14.3478	13.82
		ENTb2	4.17391	4.483
		ENTm	14	15.28
		ENTt	7.04348	8.966
		SECR	4.86957	5.215
		ENTEND	1.56522	1.555
		IMMU	2	1.647
		FIBR	0.434783	0.366

[truncated: 2 more sheets: Figure 7e, Figure 7f]
